# Supplementary material for: Transcriptome analyses of primitively eusocial wasps reveal novel insights into the evolution of sociality and the origin of alternative phenotypes
Source: Genome Biol. 2013 Feb 26;14(2):R20. doi: 10.1186/gb-2013-14-2-r20 (PMC4053794; doi:10.1186/gb-2013-14-2-r20)
Supplement: Additional file 4 — Information on the best BLAST hits in the NR database for each transcript; noncoding RNA potential for genes with and without hits in NR. Tabs: 'besthits_with_NR', information extracted from the best hits for each transcript; 'PortraitScore_transcriptsWithNOHits', 'PortraitScore_transcriptsWithHits', score from the portrait program. [file gb-2013-14-2-r20-S4.XLS]

## Sheet: bestHits_with_NR
transcript	gene	accession	accessionID	evalue	species	description	Q_vs_W	transcript	-
isotig23972	isogroup05881	EFN73233.1	gi|307188496|gb|EFN73233.1|	4.0e-253	Camponotus floridanus	Muscarinic acetylcholine receptor DM1	-	isotig23972	-
isotig01984	isogroup00118	XP_396604.2	gi|66547679|ref|XP_396604.2|	1.8e-037	Apis mellifera	PREDICTED: similar to calcium/calmodulin-dependent protein kinase 2 beta	-	isotig01984	-
isotig16405	isogroup02269	EFN63073.1	gi|307171010|gb|EFN63073.1|	2.6e-035	Camponotus floridanus	Protoporphyrinogen oxidase	-	isotig16405	-
isotig14841	isogroup01831	XP_394020.3	gi|110762874|ref|XP_394020.3|	2.0e-145	Apis mellifera	PREDICTED: similar to topoisomerase 1-binding RING finger	-	isotig14841	-
isotig14734	isogroup01800	EFN82794.1	gi|307203858|gb|EFN82794.1|	3.1e-035	Harpegnathos saltator	TWiK family of potassium channels protein 18	-	isotig14734	-
isotig37126	isogroup18629	EFN73432.1	gi|307188883|gb|EFN73432.1|	2.4e-084	Camponotus floridanus	THO complex subunit 5-like protein	-	isotig37126	-
isotig36252	isogroup17755	EFN61847.1	gi|307168961|gb|EFN61847.1|	7.7e-020	Camponotus floridanus	hypothetical protein EAG_10754	-	isotig36252	-
isotig15742	isogroup02089	EFN63121.1	gi|307171078|gb|EFN63121.1|	1.7e-092	Camponotus floridanus	Synaptobrevin-like protein YKT6	-	isotig15742	-
isotig21082	isogroup04363	XP_624281.1	gi|66565940|ref|XP_624281.1|	4.1e-180	Apis mellifera	PREDICTED: similar to dreadlocks CG3727-PA, isoform A isoform 1	-	isotig21082	-
isotig40723	isogroup22226	EFN62789.1	gi|307170605|gb|EFN62789.1|	6.3e-043	Camponotus floridanus	Metabotropic glutamate receptor 2	-	isotig40723	-
isotig10735	isogroup00896	XP_394109.2	gi|66525731|ref|XP_394109.2|	2.4e-307	Apis mellifera	PREDICTED: similar to G protein-coupled receptor kinase 2	-	isotig10735	-
isotig43967	isogroup25470	XP_393062.3	gi|110767215|ref|XP_393062.3|	1.6e-069	Apis mellifera	PREDICTED: similar to intersectin 2 isoform 3	-	isotig43967	-
isotig33272	isogroup14775	EFN65896.1	gi|307176265|gb|EFN65896.1|	3.6e-010	Camponotus floridanus	Proteasome activator complex subunit 4	-	isotig33272	upW
isotig21697	isogroup04669	XP_623504.1	gi|66558818|ref|XP_623504.1|	6.5e-078	Apis mellifera	PREDICTED: similar to Myosin-2 essential light chain (Myosin II essential light chain) (Nonmuscle myosin essential light chain) isoform 1	-	isotig21697	-
isotig16427	isogroup02276	XP_001657613.1	gi|157112715|ref|XP_001657613.1|	1.1e-035	Aedes aegypti	Ubiquitin-fold modifier 1 precursor, putative	-	isotig16427	-
isotig09533	isogroup00694	EFN80373.1	gi|307200027|gb|EFN80373.1|	2.6e-149	Harpegnathos saltator	Pre-mRNA-processing factor 39	-	isotig09533	-
isotig31868	isogroup13371	EFN72701.1	gi|307187729|gb|EFN72701.1|	3.1e-013	Camponotus floridanus	C2 domain-containing protein 3	-	isotig31868	-
isotig12446	isogroup01224	XP_395386.2	gi|66552132|ref|XP_395386.2|	2.2e-008	Apis mellifera	PREDICTED: similar to NAD-dependent deacetylase sirtuin-1 (hSIRT1) (hSIR2) (SIR2-like protein 1)	-	isotig12446	-
isotig02771	isogroup00154	XP_625184.2	gi|110757140|ref|XP_625184.2|	1.2e-143	Apis mellifera	PREDICTED: similar to fidgetin-like 1	-	isotig02771	-
isotig21859	isogroup04752	XP_002427725.1	gi|242014079|ref|XP_002427725.1|	1.3e-127	Pediculus humanus corporis	molybdopterin cofactor synthesis protein A, putative	-	isotig21859	-
isotig18723	isogroup03176	EFN87320.1	gi|307211077|gb|EFN87320.1|	6.2e-136	Harpegnathos saltator	Protein pob	-	isotig18723	-
isotig05578	isogroup00295	XP_623605.1	gi|66500864|ref|XP_623605.1|	6.3e-120	Apis mellifera	PREDICTED: similar to CG12252-PA	-	isotig05578	-
isotig01948	isogroup00117	XP_001606120.1	gi|156546300|ref|XP_001606120.1|	2.4e-109	Nasonia vitripennis	PREDICTED: similar to MGC131269 protein	-	isotig01948	-
isotig23086	isogroup05399	NP_001165821.1	gi|288856341|ref|NP_001165821.1|	1.8e-030	Nasonia vitripennis	ATP synthase subunit g, mitochondrial	-	isotig23086	-
isotig20904	isogroup04272	XP_394675.3	gi|110758287|ref|XP_394675.3|	3.0e-063	Apis mellifera	PREDICTED: similar to Discoidin domain receptor CG33531-PA isoform 1, partial	-	isotig20904	-
isotig00504	isogroup00058	EFA08209.1	gi|270011761|gb|EFA08209.1|	0.000135	Tribolium castaneum	hypothetical protein TcasGA2_TC005836	-	isotig00504	-
isotig36754	isogroup18257	EFN89833.1	gi|307214988|gb|EFN89833.1|	8.5e-051	Harpegnathos saltator	Sister chromatid cohesion protein PDS5-like protein B-B	-	isotig36754	-
isotig35880	isogroup17383	XP_001602948.1	gi|156542088|ref|XP_001602948.1|	5.7e-047	Nasonia vitripennis	PREDICTED: similar to dynein heavy chain	W_gt_Q	isotig35880	-
isotig20278	isogroup03956	EFN74493.1	gi|307190468|gb|EFN74493.1|	1.6e-135	Camponotus floridanus	Translocation-associated membrane protein 1-like 1	-	isotig20278	-
isotig11015	isogroup00946	EFN69386.1	gi|307181946|gb|EFN69386.1|	8.9e-064	Camponotus floridanus	Cytochrome P450 6k1	-	isotig11015	-
isotig06446	isogroup00358	EFN63345.1	gi|307171504|gb|EFN63345.1|	5.8e-053	Camponotus floridanus	Protein-tyrosine phosphatase-like member B	-	isotig06446	-
isotig08449	isogroup00557	EFN62404.1	gi|307169895|gb|EFN62404.1|	3.2e-009	Camponotus floridanus	Vacuolar protein sorting-associated protein 13A	-	isotig08449	-
isotig07044	isogroup00406	EFN78830.1	gi|307197651|gb|EFN78830.1|	2.3e-242	Harpegnathos saltator	Regulator of G-protein signaling 7	-	isotig07044	-
isotig18408	isogroup03036	EFN88657.1	gi|307213135|gb|EFN88657.1|	3.1e-076	Harpegnathos saltator	Contactin-associated protein-like 2	-	isotig18408	upC
isotig16709	isogroup02377	EFN65862.1	gi|307176226|gb|EFN65862.1|	9.6e-130	Camponotus floridanus	Chromodomain Y-like protein 2	-	isotig16709	-
isotig16645	isogroup02355	EFN63832.1	gi|307172361|gb|EFN63832.1|	7.8e-136	Camponotus floridanus	Testicular acid phosphatase-like protein	-	isotig16645	-
isotig40078	isogroup21581	EFN80849.1	gi|307200796|gb|EFN80849.1|	5.1e-028	Harpegnathos saltator	Aromatic-L-amino-acid decarboxylase	-	isotig40078	-
isotig39487	isogroup20990	XP_001945603.1	gi|193624716|ref|XP_001945603.1|	8.6e-019	Acyrthosiphon pisum	PREDICTED: similar to Kuzbanian-like CG1964-PA, partial	-	isotig39487	-
isotig24541	isogroup06197	XP_001605233.1	gi|156545740|ref|XP_001605233.1|	6.3e-075	Nasonia vitripennis	PREDICTED: similar to ENSANGP00000009396	-	isotig24541	-
isotig06565	isogroup00371	EFN63464.1	gi|307171753|gb|EFN63464.1|	4.2e-107	Camponotus floridanus	Receptor-type tyrosine-protein phosphatase beta	-	isotig06565	-
isotig04104	isogroup00209	XP_623775.2	gi|110761768|ref|XP_623775.2|	6.9e-169	Apis mellifera	PREDICTED: similar to Brf CG31256-PA isoform 2	-	isotig04104	-
isotig02196	isogroup00128	XP_394194.3	gi|110749474|ref|XP_394194.3|	9.1e-144	Apis mellifera	PREDICTED: similar to par-1 CG8201-PA, isoform A isoform 1	-	isotig02196	-
isotig39048	isogroup20551	EFN72559.1	gi|307187497|gb|EFN72559.1|	6.2e-109	Camponotus floridanus	28S ribosomal protein S35, mitochondrial	-	isotig39048	-
isotig38101	isogroup19604	XP_001606170.1	gi|156554807|ref|XP_001606170.1|	4.0e-142	Nasonia vitripennis	PREDICTED: similar to teratocyte released chitinase	W_gt_Q	isotig38101	-
isotig22694	isogroup05185	NP_001161454.1	gi|269784711|ref|NP_001161454.1|	1.9e-021	Nasonia vitripennis	cytochrome b-c1 complex subunit 8	-	isotig22694	-
isotig18500	isogroup03068	EFN71540.1	gi|307185586|gb|EFN71540.1|	4.7e-090	Camponotus floridanus	Cytosolic 5'-nucleotidase III-like protein	-	isotig18500	-
isotig04604	isogroup00236	NP_001035923.1	gi|109638754|ref|NP_001035923.1|	3.7e-011	Apis mellifera	MAX dimerization protein	-	isotig04604	-
isotig43208	isogroup24711	XP_393041.2	gi|66531373|ref|XP_393041.2|	1.0e-038	Apis mellifera	PREDICTED: similar to ZK697.8	-	isotig43208	-
isotig17363	isogroup02630	EFN76805.1	gi|307194513|gb|EFN76805.1|	3.9e-297	Harpegnathos saltator	Membrane-associated guanylate kinase, WW and PDZ domain-containing protein 2	-	isotig17363	-
isotig31109	isogroup12612	XP_393677.2	gi|66517077|ref|XP_393677.2|	5.3e-041	Apis mellifera	PREDICTED: similar to Downstream of son gene protein homolog	-	isotig31109	-
isotig20631	isogroup04135	EFN72989.1	gi|307188157|gb|EFN72989.1|	2.4e-030	Camponotus floridanus	hypothetical protein EAG_11281	-	isotig20631	-
isotig18058	isogroup02897	XP_624912.2	gi|110764612|ref|XP_624912.2|	2.6e-216	Apis mellifera	PREDICTED: similar to CG11306-PA	-	isotig18058	-
isotig10620	isogroup00874	EFN60386.1	gi|307166137|gb|EFN60386.1|	1.2e-009	Camponotus floridanus	hypothetical protein EAG_02098	-	isotig10620	-
isotig07105	isogroup00411	XP_395220.3	gi|110750121|ref|XP_395220.3|	0	Apis mellifera	PREDICTED: similar to ornithine aminotransferase-like 1	-	isotig07105	-
isotig03404	isogroup00182	XP_394795.1	gi|48096880|ref|XP_394795.1|	4.2e-038	Apis mellifera	PREDICTED: similar to Serine/threonine/tyrosine-interacting protein (Protein tyrosine phosphatase-like protein) (Phosphoserine/threonine/tyrosine interaction protein)	-	isotig03404	-
isotig36904	isogroup18407	EFN79406.1	gi|307198472|gb|EFN79406.1|	1.7e-197	Harpegnathos saltator	Fumarylacetoacetase	-	isotig36904	-
isotig23114	isogroup05415	XP_001121930.1	gi|110768336|ref|XP_001121930.1|	6.4e-094	Apis mellifera	PREDICTED: similar to Ribosomal protein L11 CG7726-PA	-	isotig23114	-
isotig16077	isogroup02184	EFN82319.1	gi|307203139|gb|EFN82319.1|	6.7e-131	Harpegnathos saltator	Glyoxylate reductase/hydroxypyruvate reductase	-	isotig16077	-
isotig10595	isogroup00869	XP_396759.1	gi|48135937|ref|XP_396759.1|	2.3e-125	Apis mellifera	PREDICTED: similar to CG15312-PA, isoform A isoform 1	-	isotig10595	-
isotig07322	isogroup00435	EFN82570.1	gi|307203537|gb|EFN82570.1|	5.8e-028	Harpegnathos saltator	hypothetical protein EAI_00857	-	isotig07322	-
isotig21635	isogroup04638	EFN65047.1	gi|307174648|gb|EFN65047.1|	4.2e-065	Camponotus floridanus	Serine/threonine-protein kinase PAK 2	-	isotig21635	-
isotig14172	isogroup01631	EFN61717.1	gi|307168685|gb|EFN61717.1|	1.7e-05	Camponotus floridanus	Cytochrome c oxidase polypeptide VIc	-	isotig14172	-
isotig05773	isogroup00306	EFN87358.1	gi|307211140|gb|EFN87358.1|	6.3e-069	Harpegnathos saltator	Glucosidase 2 subunit beta	-	isotig05773	-
isotig10416	isogroup00837	XP_002105768.1	gi|195564318|ref|XP_002105768.1|	7.7e-199	Drosophila simulans	GD24415	-	isotig10416	-
isotig09936	isogroup00764	EFN69184.1	gi|307181681|gb|EFN69184.1|	3.7e-037	Camponotus floridanus	Calcium-binding mitochondrial carrier protein Aralar1	-	isotig09936	-
isotig03307	isogroup00176	DAA05523.1	gi|78101807|tpg|DAA05523.1|	9.5e-068	Apis mellifera	TPA: TPA_inf: troponin H isoform 1	Q_gt_W	isotig03307	-
isotig40228	isogroup21731	XP_002424643.1	gi|242007647|ref|XP_002424643.1|	7.7e-007	Pediculus humanus corporis	conserved hypothetical protein	-	isotig40228	-
isotig33717	isogroup15220	EFN68019.1	gi|307179861|gb|EFN68019.1|	1.8e-016	Camponotus floridanus	Regulating synaptic membrane exocytosis protein 2	-	isotig33717	-
isotig24775	isogroup06330	EFN62367.1	gi|307169858|gb|EFN62367.1|	5.9e-257	Camponotus floridanus	Suppressor of cytokine signaling 5	-	isotig24775	-
isotig40905	isogroup22408	XP_624065.2	gi|110755587|ref|XP_624065.2|	0	Apis mellifera	PREDICTED: similar to Tousled-like kinase CG32782-PD, isoform D	-	isotig40905	-
isotig17538	isogroup02700	EFN87531.1	gi|307211404|gb|EFN87531.1|	2.1e-202	Harpegnathos saltator	Cytochrome b5 reductase 4	-	isotig17538	-
isotig16204	isogroup02217	EFN63770.1	gi|307172265|gb|EFN63770.1|	1.2e-146	Camponotus floridanus	Methyltransferase-like protein 4	W_gt_Q	isotig16204	-
isotig06529	isogroup00370	XP_395752.2	gi|66557708|ref|XP_395752.2|	2.3e-048	Apis mellifera	PREDICTED: similar to CG7289-PA	-	isotig06529	-
isotig02623	isogroup00148	EFN60743.1	gi|307166781|gb|EFN60743.1|	3.3e-027	Camponotus floridanus	Arrestin domain-containing protein 2	-	isotig02623	-
isotig33924	isogroup15427	EFN64710.1	gi|307173992|gb|EFN64710.1|	3.5e-096	Camponotus floridanus	Mediator of RNA polymerase II transcription subunit 23	-	isotig33924	-
isotig20077	isogroup03855	XP_393584.3	gi|110757182|ref|XP_393584.3|	1.8e-214	Apis mellifera	PREDICTED: similar to Gamma-glutamyltranspeptidase 1 precursor (Gamma-glutamyltransferase 1) (GGT 1) (CD224 antigen) isoform 1	-	isotig20077	-
isotig19526	isogroup03578	EFN75634.1	gi|307192405|gb|EFN75634.1|	1.1e-035	Harpegnathos saltator	Dual oxidase	-	isotig19526	-
isotig12742	isogroup01292	EFN75758.1	gi|307192570|gb|EFN75758.1|	3.6e-266	Harpegnathos saltator	Uncharacterized protein C19orf29	-	isotig12742	-
isotig12266	isogroup01179	XP_395187.2	gi|66556485|ref|XP_395187.2|	1.5e-099	Apis mellifera	PREDICTED: similar to tRNA-guanine transglycosylase CG4947-PA	-	isotig12266	-
isotig06586	isogroup00372	EFN61795.1	gi|307168871|gb|EFN61795.1|	5.8e-018	Camponotus floridanus	Splicing factor, arginine/serine-rich 18	-	isotig06586	-
isotig26473	isogroup07976	EFN85491.1	gi|307207932|gb|EFN85491.1|	3.0e-084	Harpegnathos saltator	60S ribosomal protein L21	-	isotig26473	upC
isotig22840	isogroup05263	EFN63704.1	gi|307172179|gb|EFN63704.1|	4.7e-026	Camponotus floridanus	hypothetical protein EAG_09630	-	isotig22840	-
isotig21707	isogroup04674	EFN75264.1	gi|307191838|gb|EFN75264.1|	1.5e-083	Harpegnathos saltator	Trypsin-1	-	isotig21707	-
isotig12859	isogroup01319	EFN87561.1	gi|307211434|gb|EFN87561.1|	2.4e-082	Harpegnathos saltator	60S ribosomal protein L12	-	isotig12859	-
isotig19963	isogroup03797	XP_392954.1	gi|48104536|ref|XP_392954.1|	3.5e-140	Apis mellifera	PREDICTED: similar to CG8245-PA	-	isotig19963	-
isotig18414	isogroup03038	XP_392676.2	gi|66519502|ref|XP_392676.2|	8.4e-211	Apis mellifera	PREDICTED: similar to CG2258-PA, isoform A isoform 1	-	isotig18414	-
isotig17996	isogroup02871	XP_623777.2	gi|110764864|ref|XP_623777.2|	1.1e-134	Apis mellifera	PREDICTED: similar to beta-1,4-mannosyltransferase	-	isotig17996	-
isotig04625	isogroup00237	EFN78072.1	gi|307196542|gb|EFN78072.1|	1.3e-212	Harpegnathos saltator	Centromere/kinetochore protein zw10-like protein	-	isotig04625	-
isotig01042	isogroup00080	EFN78811.1	gi|307197632|gb|EFN78811.1|	4.7e-081	Harpegnathos saltator	Membrane-bound O-acyltransferase domain-containing protein 7	-	isotig01042	-
isotig23466	isogroup05610	NP_001137380.1	gi|219879810|ref|NP_001137380.1|	8.0e-090	Nasonia vitripennis	RNA polymerase II subunit 7	-	isotig23466	-
isotig11765	isogroup01082	EFN78036.1	gi|307196484|gb|EFN78036.1|	1.7e-015	Harpegnathos saltator	Probable multidrug resistance-associated protein lethal(2)03659	-	isotig11765	-
isotig00276	isogroup00045	EFN77254.1	gi|307195306|gb|EFN77254.1|	6.7e-013	Harpegnathos saltator	Very low-density lipoprotein receptor	W_gt_Q	isotig00276	upW
isotig08812	isogroup00604	XP_001602467.1	gi|156540266|ref|XP_001602467.1|	2e-06	Nasonia vitripennis	PREDICTED: similar to aspartyl beta-hydroxylase	-	isotig08812	-
isotig06257	isogroup00343	EFN84890.1	gi|307207081|gb|EFN84890.1|	6.9e-070	Harpegnathos saltator	Serpin I2	-	isotig06257	-
contig22492	isogroup00137	XP_002166485.1	gi|221104394|ref|XP_002166485.1|	5.4e-030	Hydra magnipapillata	PREDICTED: similar to predicted protein	-	contig22492	-
isotig35623	isogroup17126	XP_001122101.1	gi|110758031|ref|XP_001122101.1|	1.6e-070	Apis mellifera	PREDICTED: similar to huntingtin	-	isotig35623	-
isotig21385	isogroup04514	XP_001603230.1	gi|156553990|ref|XP_001603230.1|	2.7e-106	Nasonia vitripennis	PREDICTED: similar to defective proboscis extension response, putative	-	isotig21385	-
isotig20789	isogroup04214	EFN65818.1	gi|307176120|gb|EFN65818.1|	5.0e-090	Camponotus floridanus	Protein rolling stone	-	isotig20789	-
isotig29914	isogroup11417	XP_394099.3	gi|110763379|ref|XP_394099.3|	9.2e-113	Apis mellifera	PREDICTED: similar to lethal (1) G0331 CG2079-PA	-	isotig29914	-
isotig08516	isogroup00564	EFN68132.1	gi|307180056|gb|EFN68132.1|	4.2e-195	Camponotus floridanus	Gamma-1-syntrophin	-	isotig08516	-
isotig33279	isogroup14782	XP_001120957.1	gi|110755531|ref|XP_001120957.1|	1.1e-032	Apis mellifera	PREDICTED: similar to pita CG3941-PA, isoform A	-	isotig33279	-
isotig29796	isogroup11299	XP_395096.3	gi|110767528|ref|XP_395096.3|	1.5e-032	Apis mellifera	PREDICTED: similar to retinoblastoma-like protein 1 isoform a	-	isotig29796	-
isotig16477	isogroup02292	EFN70366.1	gi|307183663|gb|EFN70366.1|	3.3e-228	Camponotus floridanus	WD repeat-containing protein 7	-	isotig16477	-
isotig16083	isogroup02186	XP_392758.2	gi|66504030|ref|XP_392758.2|	1.9e-062	Apis mellifera	PREDICTED: similar to skpA CG16983-PA, isoform A isoform 1	-	isotig16083	-
isotig21434	isogroup04537	XP_395930.3	gi|110764475|ref|XP_395930.3|	4.3e-101	Apis mellifera	PREDICTED: similar to mitochondrial ribosomal protein L28 CG3782-PA	-	isotig21434	-
isotig20956	isogroup04299	EFN83848.1	gi|307205543|gb|EFN83848.1|	9.0e-078	Harpegnathos saltator	Rho GTPase-activating protein 21	-	isotig20956	-
isotig17980	isogroup02866	EFN80056.1	gi|307199443|gb|EFN80056.1|	2.3e-020	Harpegnathos saltator	General transcription factor 3C polypeptide 2	W_gt_Q	isotig17980	upW
isotig01594	isogroup00106	XP_974985.2	gi|189234597|ref|XP_974985.2|	3.9e-082	Tribolium castaneum	PREDICTED: similar to tau CG31057-PA	-	isotig01594	-
isotig02644	isogroup00149	XP_395139.1	gi|48101484|ref|XP_395139.1|	4.9e-062	Apis mellifera	PREDICTED: similar to Ras which interacts with Calmodulin CG8418-PA	-	isotig02644	-
isotig11283	isogroup00992	EFN84336.1	gi|307206271|gb|EFN84336.1|	4.1e-130	Harpegnathos saltator	4-hydroxyphenylpyruvate dioxygenase	-	isotig11283	-
isotig32643	isogroup14146	EFN70214.1	gi|307183356|gb|EFN70214.1|	8.3e-029	Camponotus floridanus	39S ribosomal protein L52, mitochondrial	-	isotig32643	-
isotig07071	isogroup00409	EFN62526.1	gi|307170108|gb|EFN62526.1|	3.5e-091	Camponotus floridanus	Conserved oligomeric Golgi complex subunit 7	-	isotig07071	-
isotig17544	isogroup02702	XP_624756.2	gi|110756251|ref|XP_624756.2|	6.1e-253	Apis mellifera	PREDICTED: similar to CG11490-PA	-	isotig17544	-
isotig08891	isogroup00613	EFN66090.1	gi|307176622|gb|EFN66090.1|	1.8e-150	Camponotus floridanus	Transcriptional regulator ATRX	-	isotig08891	-
isotig00703	isogroup00065	XP_002159612.1	gi|221121939|ref|XP_002159612.1|	2.8e-066	Hydra magnipapillata	PREDICTED: similar to Tigger transposable element-derived protein 2	-	isotig00703	-
isotig15020	isogroup01880	XP_394055.2	gi|66524773|ref|XP_394055.2|	8.7e-042	Apis mellifera	PREDICTED: similar to CG32052-PA isoform 1	-	isotig15020	-
isotig13375	isogroup01438	EFN66173.1	gi|307176773|gb|EFN66173.1|	1.7e-025	Camponotus floridanus	G-protein coupled receptor Mth2	-	isotig13375	-
isotig12495	isogroup01234	XP_001600694.1	gi|156542877|ref|XP_001600694.1|	3.4e-019	Nasonia vitripennis	PREDICTED: similar to set domain protein	-	isotig12495	-
isotig00322	isogroup00051	EFN77157.1	gi|307195164|gb|EFN77157.1|	1.0e-053	Harpegnathos saltator	hypothetical protein EAI_00241	-	isotig00322	-
isotig35303	isogroup16806	EFN80358.1	gi|307200012|gb|EFN80358.1|	1e-06	Harpegnathos saltator	hypothetical protein EAI_14704	-	isotig35303	upW
isotig41292	isogroup22795	XP_671621.1	gi|68059982|ref|XP_671621.1|	0.000463	Plasmodium berghei strain ANKA	hypothetical protein	W_gt_Q	isotig41292	-
isotig16354	isogroup02256	EFN73498.1	gi|307188981|gb|EFN73498.1|	1.4e-035	Camponotus floridanus	Homeodomain-interacting protein kinase 2	-	isotig16354	-
isotig06278	isogroup00344	EFN79099.1	gi|307198046|gb|EFN79099.1|	3.2e-013	Harpegnathos saltator	Methionyl-tRNA formyltransferase, mitochondrial	-	isotig06278	-
isotig26918	isogroup08421	XP_001122463.1	gi|110749115|ref|XP_001122463.1|	5.9e-05	Apis mellifera	PREDICTED: similar to cutlet CG33122-PA	-	isotig26918	-
isotig18003	isogroup02874	NP_001153520.1	gi|229892203|ref|NP_001153520.1|	1.8e-282	Apis mellifera	heat shock protein cognate 5	-	isotig18003	-
isotig13807	isogroup01536	EFN61721.1	gi|307168689|gb|EFN61721.1|	1.3e-034	Camponotus floridanus	Syntaxin-5	-	isotig13807	-
isotig11771	isogroup01084	XP_392463.2	gi|66512744|ref|XP_392463.2|	5.8e-116	Apis mellifera	PREDICTED: similar to Choline O-acetyltransferase (CHOACTase) (Choline acetylase) (Acetyl-CoA) (ChAT), partial	-	isotig11771	-
isotig10298	isogroup00817	XP_001605722.1	gi|156544113|ref|XP_001605722.1|	8.9e-046	Nasonia vitripennis	PREDICTED: similar to CG2534-PB	-	isotig10298	-
isotig02338	isogroup00133	EFN82165.1	gi|307202945|gb|EFN82165.1|	4.2e-040	Harpegnathos saltator	hypothetical protein EAI_09564	-	isotig02338	-
isotig26009	isogroup07512	EFN64134.1	gi|307172992|gb|EFN64134.1|	1.9e-035	Camponotus floridanus	hypothetical protein EAG_08235	-	isotig26009	-
isotig03064	isogroup00164	EFN77473.1	gi|307195631|gb|EFN77473.1|	6.9e-050	Harpegnathos saltator	GDP-fucose protein O-fucosyltransferase 2	-	isotig03064	-
isotig25099	isogroup06602	EFN64302.1	gi|307173249|gb|EFN64302.1|	1.7e-162	Camponotus floridanus	Cubilin	-	isotig25099	-
isotig21391	isogroup04516	EFN84965.1	gi|307207175|gb|EFN84965.1|	1.5e-045	Harpegnathos saltator	Uncharacterized protein C20orf72-like protein	-	isotig21391	-
isotig05380	isogroup00283	EFN63665.1	gi|307172085|gb|EFN63665.1|	2.2e-131	Camponotus floridanus	E3 ubiquitin-protein ligase Topors	-	isotig05380	-
isotig22238	isogroup04945	XP_001120246.1	gi|110751198|ref|XP_001120246.1|	5.2e-045	Apis mellifera	PREDICTED: similar to CG31957-PA	-	isotig22238	-
contig19853	isogroup00103	EFN70056.1	gi|307183139|gb|EFN70056.1|	1.6e-102	Camponotus floridanus	CD63 antigen	-	contig19853	-
isotig01543	isogroup00106	XP_974985.2	gi|189234597|ref|XP_974985.2|	6.2e-081	Tribolium castaneum	PREDICTED: similar to tau CG31057-PA	-	isotig01543	-
isotig20755	isogroup04198	EFN86031.1	gi|307208754|gb|EFN86031.1|	4.0e-030	Harpegnathos saltator	Transmembrane channel-like protein 3	-	isotig20755	-
isotig10505	isogroup00851	XP_395674.3	gi|110767668|ref|XP_395674.3|	1.8e-024	Apis mellifera	PREDICTED: similar to Programmed cell death protein 8, mitochondrial precursor (Apoptosis-inducing factor) isoform 1	-	isotig10505	-
isotig34931	isogroup16434	XP_001120105.1	gi|110754946|ref|XP_001120105.1|	1.5e-023	Apis mellifera	PREDICTED: similar to Paired mesoderm homeobox protein 2 (PRX-2) (Paired-related homeobox protein 2)	-	isotig34931	-
isotig23313	isogroup05526	XP_396160.3	gi|110756760|ref|XP_396160.3|	4.1e-128	Apis mellifera	PREDICTED: similar to CG11926-PA	-	isotig23313	-
isotig19421	isogroup03526	EFN63879.1	gi|307172417|gb|EFN63879.1|	1.5e-040	Camponotus floridanus	RNA pseudouridylate synthase domain-containing protein 4	-	isotig19421	-
isotig18825	isogroup03226	XP_394955.2	gi|66508466|ref|XP_394955.2|	1.2e-289	Apis mellifera	PREDICTED: similar to ribosomal protein S6 kinase polypeptide 3 isoform 1	-	isotig18825	-
isotig11949	isogroup01116	XP_001120861.1	gi|110762049|ref|XP_001120861.1|	5e-06	Apis mellifera	PREDICTED: similar to CG14446-PA	-	isotig11949	-
isotig09168	isogroup00651	EFN64077.1	gi|307172910|gb|EFN64077.1|	1.1e-017	Camponotus floridanus	Putative odorant receptor 22c	-	isotig09168	-
isotig22148	isogroup04898	EFN77969.1	gi|307196380|gb|EFN77969.1|	8.2e-148	Harpegnathos saltator	Uncharacterized protein C4orf14-like protein	-	isotig22148	-
isotig21602	isogroup04622	EFN72156.1	gi|307186678|gb|EFN72156.1|	4.1e-063	Camponotus floridanus	Leukocyte receptor cluster member 1	-	isotig21602	-
isotig14349	isogroup01685	XP_001121693.1	gi|110757127|ref|XP_001121693.1|	5.6e-233	Apis mellifera	PREDICTED: similar to CG5731-PA	-	isotig14349	-
isotig32148	isogroup13651	EFN65367.1	gi|307175348|gb|EFN65367.1|	1.3e-090	Camponotus floridanus	Receptor-type tyrosine-protein phosphatase gamma	-	isotig32148	-
isotig20251	isogroup03942	XP_623745.2	gi|110772342|ref|XP_623745.2|	1.1e-075	Apis mellifera	PREDICTED: similar to CG14722-PA	-	isotig20251	-
isotig16360	isogroup02258	EFN82540.1	gi|307203489|gb|EFN82540.1|	1.1e-152	Harpegnathos saltator	Fumarylacetoacetate hydrolase domain-containing protein 2A	-	isotig16360	-
contig02042	isogroup00006	XP_391849.3	gi|110760239|ref|XP_391849.3|	5.2e-125	Apis mellifera	PREDICTED: similar to pumilio CG9755-PA, isoform A	-	contig02042	-
isotig11588	isogroup01048	NP_001159377.1	gi|259906449|ref|NP_001159377.1|	1.9e-125	Apis mellifera	sodium channel protein paralytic	-	isotig11588	-
isotig19930	isogroup03781	EFN72692.1	gi|307187720|gb|EFN72692.1|	1.0e-015	Camponotus floridanus	hypothetical protein EAG_06877	-	isotig19930	-
isotig10847	isogroup00916	XP_392280.2	gi|66513257|ref|XP_392280.2|	1.5e-040	Apis mellifera	PREDICTED: similar to mitochondrial acyl carrier protein 1 CG9160-PB, isoform B isoform 1	-	isotig10847	-
isotig17572	isogroup02711	XP_396287.2	gi|66514127|ref|XP_396287.2|	1.6e-116	Apis mellifera	PREDICTED: similar to beat-IIIc CG15138-PA, isoform A	-	isotig17572	-
isotig05897	isogroup00314	EFN84660.1	gi|307206705|gb|EFN84660.1|	1.7e-223	Harpegnathos saltator	Nischarin	-	isotig05897	-
isotig00307	isogroup00051	XP_002762361.1	gi|296234236|ref|XP_002762361.1|	1.4e-007	Callithrix jacchus	PREDICTED: hypothetical protein LOC100414382, partial	-	isotig00307	-
isotig27982	isogroup09485	EFN81442.1	gi|307201769|gb|EFN81442.1|	1.1e-139	Harpegnathos saltator	Protein TRS85-like protein	-	isotig27982	-
isotig18782	isogroup03205	EFN86913.1	gi|307210263|gb|EFN86913.1|	3.7e-018	Harpegnathos saltator	Enhancer of mRNA-decapping protein 3	-	isotig18782	-
isotig15229	isogroup01938	XP_001602506.1	gi|156548302|ref|XP_001602506.1|	6.4e-102	Nasonia vitripennis	PREDICTED: similar to protein phosphatase 2a	-	isotig15229	-
isotig37768	isogroup19271	EFN73238.1	gi|307188501|gb|EFN73238.1|	3.8e-122	Camponotus floridanus	Probable glutamyl-tRNA synthetase, mitochondrial	-	isotig37768	-
isotig28815	isogroup10318	XP_625105.1	gi|66552135|ref|XP_625105.1|	1.9e-009	Apis mellifera	PREDICTED: similar to CG40042-PA.3	-	isotig28815	-
isotig21150	isogroup04397	XP_394391.1	gi|48095246|ref|XP_394391.1|	4.9e-097	Apis mellifera	PREDICTED: similar to CG7777-PA, isoform A	-	isotig21150	upC
isotig19786	isogroup03708	EFN76437.1	gi|307193755|gb|EFN76437.1|	4.1e-162	Harpegnathos saltator	D-beta-hydroxybutyrate dehydrogenase, mitochondrial	-	isotig19786	-
isotig13281	isogroup01417	EFN75259.1	gi|307191833|gb|EFN75259.1|	8.1e-086	Harpegnathos saltator	Tensin	-	isotig13281	-
isotig10511	isogroup00853	XP_394780.2	gi|66515516|ref|XP_394780.2|	9.5e-118	Apis mellifera	PREDICTED: similar to CG10082-PA, isoform A	-	isotig10511	-
isotig08068	isogroup00509	EFN74208.1	gi|307189972|gb|EFN74208.1|	1.3e-074	Camponotus floridanus	Glycerophosphodiester phosphodiesterase domain-containing protein 1	-	isotig08068	-
isotig19220	isogroup03425	XP_001628812.1	gi|156371522|ref|XP_001628812.1|	2.7e-019	Nematostella vectensis	predicted protein	-	isotig19220	-
isotig18624	isogroup03125	XP_624438.1	gi|66540009|ref|XP_624438.1|	1.6e-281	Apis mellifera	PREDICTED: similar to CG5642-PA	-	isotig18624	-
isotig06074	isogroup00330	EFN86577.1	gi|307209748|gb|EFN86577.1|	1.4e-161	Harpegnathos saltator	hypothetical protein EAI_09360	-	isotig06074	-
isotig03512	isogroup00185	EFN76875.1	gi|307194583|gb|EFN76875.1|	5.9e-052	Harpegnathos saltator	Ras-related protein Ral-a	-	isotig03512	-
isotig21401	isogroup04521	XP_001606251.1	gi|156552211|ref|XP_001606251.1|	2.2e-023	Nasonia vitripennis	PREDICTED: similar to L-kynurenine/alpha-aminoadipate aminotransferase	-	isotig21401	-
isotig16153	isogroup02204	EFN70093.1	gi|307183184|gb|EFN70093.1|	4.7e-114	Camponotus floridanus	Histone deacetylase 6	-	isotig16153	-
isotig15991	isogroup02161	XP_001600440.1	gi|156541379|ref|XP_001600440.1|	2.0e-088	Nasonia vitripennis	PREDICTED: similar to putative Rho family small GTP binding protein cdc42	-	isotig15991	-
isotig15700	isogroup02075	XP_395652.1	gi|48103807|ref|XP_395652.1|	2.6e-089	Apis mellifera	PREDICTED: similar to phosphopantothenoylcysteine decarboxylase	-	isotig15700	-
isotig03891	isogroup00202	XP_393382.3	gi|110764054|ref|XP_393382.3|	2.5e-102	Apis mellifera	PREDICTED: similar to cell division cycle and apoptosis regulator 1	-	isotig03891	-
isotig11091	isogroup00959	EFN72339.1	gi|307187050|gb|EFN72339.1|	3.8e-048	Camponotus floridanus	Transmembrane protein 181	-	isotig11091	-
isotig05037	isogroup00260	EFN75645.1	gi|307192429|gb|EFN75645.1|	6.7e-096	Harpegnathos saltator	Transcription elongation regulator 1	-	isotig05037	-
isotig02365	isogroup00136	EFN84762.1	gi|307206916|gb|EFN84762.1|	4.5e-198	Harpegnathos saltator	hypothetical protein EAI_05875	-	isotig02365	-
isotig34788	isogroup16291	EFN70962.1	gi|307184624|gb|EFN70962.1|	1.1e-142	Camponotus floridanus	KIN, antigenic determinant of recA protein-like protein	W_gt_Q	isotig34788	upW
isotig23968	isogroup05878	EFN85217.1	gi|307207514|gb|EFN85217.1|	3.0e-185	Harpegnathos saltator	Uncharacterized MFS-type transporter C19orf28-like protein	-	isotig23968	-
isotig01528	isogroup00106	XP_974985.2	gi|189234597|ref|XP_974985.2|	2.4e-079	Tribolium castaneum	PREDICTED: similar to tau CG31057-PA	-	isotig01528	-
isotig04791	isogroup00248	EFN69757.1	gi|307182564|gb|EFN69757.1|	6.8e-184	Camponotus floridanus	Short/branched chain specific acyl-CoA dehydrogenase, mitochondrial	-	isotig04791	-
isotig40311	isogroup21814	XP_001987056.1	gi|195028384|ref|XP_001987056.1|	1.5e-05	Drosophila grimshawi	GH20177	-	isotig40311	-
isotig23252	isogroup05494	XP_393343.3	gi|110776100|ref|XP_393343.3|	5.4e-113	Apis mellifera	PREDICTED: similar to inositol polyphosphate-1-phosphatase	-	isotig23252	-
isotig40663	isogroup22166	XP_624747.2	gi|110765139|ref|XP_624747.2|	6.4e-039	Apis mellifera	PREDICTED: similar to Neurofibromin 1 CG8318-PB, isoform B	-	isotig40663	-
isotig37918	isogroup19421	EFN66731.1	gi|307177703|gb|EFN66731.1|	4.9e-067	Camponotus floridanus	LIX1-like protein	-	isotig37918	-
isotig10853	isogroup00918	XP_397149.2	gi|66513705|ref|XP_397149.2|	2.7e-079	Apis mellifera	PREDICTED: similar to Delta-aminolevulinic acid dehydratase (Porphobilinogen synthase) (ALADH)	-	isotig10853	-
isotig27575	isogroup09078	EFN81287.1	gi|307201524|gb|EFN81287.1|	1.6e-119	Harpegnathos saltator	Cyclin-dependent kinase 2-associated protein 1	-	isotig27575	-
isotig25819	isogroup07322	EFN78395.1	gi|307197023|gb|EFN78395.1|	2.8e-060	Harpegnathos saltator	Ankyrin repeat and BTB/POZ domain-containing protein 2	-	isotig25819	-
isotig17289	isogroup02603	XP_624856.1	gi|66539089|ref|XP_624856.1|	3.2e-095	Apis mellifera	PREDICTED: similar to potassium channel tetramerisation domain containing 5, partial	-	isotig17289	-
isotig11415	isogroup01018	XP_394154.3	gi|110749888|ref|XP_394154.3|	4.8e-276	Apis mellifera	PREDICTED: similar to dystrophin CG31175-PA, isoform A	-	isotig11415	-
isotig10329	isogroup00823	XP_624492.1	gi|66541617|ref|XP_624492.1|	6.5e-174	Apis mellifera	PREDICTED: similar to Choline/ethanolamine kinase	-	isotig10329	-
isotig01150	isogroup00083	XP_396491.1	gi|48121676|ref|XP_396491.1|	1.2e-137	Apis mellifera	PREDICTED: similar to DopEcR CG18314-PA, isoform A isoform 1	-	isotig01150	-
isotig39163	isogroup20666	XP_001120424.1	gi|110748828|ref|XP_001120424.1|	5.1e-059	Apis mellifera	PREDICTED: similar to Smrter CG4013-PA, isoform A	-	isotig39163	-
isotig08331	isogroup00539	EFN89678.1	gi|307214780|gb|EFN89678.1|	9.3e-024	Harpegnathos saltator	DnaJ-like protein subfamily B member 6	-	isotig08331	-
isotig43323	isogroup24826	EFN74121.1	gi|307189877|gb|EFN74121.1|	2.0e-037	Camponotus floridanus	Replication protein A 32 kDa subunit	-	isotig43323	-
isotig31017	isogroup12520	EFN71111.1	gi|307184797|gb|EFN71111.1|	2.3e-014	Camponotus floridanus	Protein timeless-like protein	-	isotig31017	-
isotig18581	isogroup03104	EFN61827.1	gi|307168941|gb|EFN61827.1|	3.1e-026	Camponotus floridanus	Ubiquitin-protein ligase E3A	-	isotig18581	-
isotig10115	isogroup00790	XP_623703.1	gi|66531723|ref|XP_623703.1|	7.2e-152	Apis mellifera	PREDICTED: similar to CG14209-PD, isoform D isoform 1	-	isotig10115	-
isotig30820	isogroup12323	XP_623867.1	gi|66561345|ref|XP_623867.1|	8.7e-047	Apis mellifera	PREDICTED: similar to CG13502-PA, isoform A	-	isotig30820	upFo
isotig24578	isogroup06218	EFN85395.1	gi|307207777|gb|EFN85395.1|	3.0e-116	Harpegnathos saltator	YTH domain family protein 2	-	isotig24578	-
isotig12020	isogroup01129	XP_001120635.1	gi|110756857|ref|XP_001120635.1|	4.7e-058	Apis mellifera	PREDICTED: hypothetical protein	-	isotig12020	-
isotig09688	isogroup00722	EFN84958.1	gi|307207168|gb|EFN84958.1|	7.8e-065	Harpegnathos saltator	Retinal guanylyl cyclase 2	-	isotig09688	-
isotig03855	isogroup00201	XP_393144.2	gi|66549046|ref|XP_393144.2|	4.6e-105	Apis mellifera	PREDICTED: similar to slimfast CG11128-PC, isoform C	-	isotig03855	-
isotig16603	isogroup02341	EFN79225.1	gi|307198210|gb|EFN79225.1|	3.5e-043	Harpegnathos saltator	Coiled-coil domain-containing protein 50	-	isotig16603	-
isotig34029	isogroup15532	EFN78057.1	gi|307196527|gb|EFN78057.1|	1.0e-194	Harpegnathos saltator	Glutamyl aminopeptidase	-	isotig34029	-
isotig21357	isogroup04499	EFN73021.1	gi|307188189|gb|EFN73021.1|	4.2e-143	Camponotus floridanus	Beta-1,3-glucosyltransferase	-	isotig21357	-
isotig14361	isogroup01689	EFN83853.1	gi|307205548|gb|EFN83853.1|	1.4e-129	Harpegnathos saltator	Differentially expressed in FDCP 6-like protein	-	isotig14361	-
isotig12057	isogroup01135	XP_392862.2	gi|66513424|ref|XP_392862.2|	6.3e-123	Apis mellifera	PREDICTED: similar to pollux CG1093-PA, isoform A	-	isotig12057	-
isotig01645	isogroup00107	EFN89954.1	gi|307215182|gb|EFN89954.1|	7.8e-204	Harpegnathos saltator	Sorbin and SH3 domain-containing protein 1	-	isotig01645	-
isotig40343	isogroup21846	XP_393406.3	gi|110761589|ref|XP_393406.3|	9.6e-117	Apis mellifera	PREDICTED: similar to cutaneous T-cell lymphoma tumor antigen se70-2	-	isotig40343	-
isotig22386	isogroup05019	XP_001606639.1	gi|156545886|ref|XP_001606639.1|	3.1e-049	Nasonia vitripennis	PREDICTED: similar to lachesin, putative	-	isotig22386	-
isotig09833	isogroup00745	XP_001606738.1	gi|156548147|ref|XP_001606738.1|	7.4e-041	Nasonia vitripennis	PREDICTED: similar to GA15266-PA	-	isotig09833	-
isotig08193	isogroup00524	EFN68317.1	gi|307180284|gb|EFN68317.1|	3.6e-113	Camponotus floridanus	Protein giant-lens	-	isotig08193	-
isotig00055	isogroup00019	EFN83272.1	gi|307204650|gb|EFN83272.1|	0	Harpegnathos saltator	Titin	-	isotig00055	-
isotig27725	isogroup09228	XP_625284.1	gi|66515340|ref|XP_625284.1|	4.9e-022	Apis mellifera	PREDICTED: hypothetical protein	-	isotig27725	upW
isotig22115	isogroup04882	EFN61188.1	gi|307167685|gb|EFN61188.1|	1.2e-187	Camponotus floridanus	EH domain-containing protein 1	-	isotig22115	-
isotig06914	isogroup00396	EFN64082.1	gi|307172915|gb|EFN64082.1|	6.5e-014	Camponotus floridanus	hypothetical protein EAG_02342	-	isotig06914	-
isotig39313	isogroup20816	XP_625229.1	gi|66525427|ref|XP_625229.1|	2.0e-147	Apis mellifera	PREDICTED: similar to Catenin CG17947-PA	-	isotig39313	-
isotig06971	isogroup00398	EFN87433.1	gi|307211247|gb|EFN87433.1|	1.6e-106	Harpegnathos saltator	Translin-associated protein X	-	isotig06971	-
isotig36637	isogroup18140	EFN78985.1	gi|307197886|gb|EFN78985.1|	8.2e-096	Harpegnathos saltator	E3 ubiquitin-protein ligase MARCH6	-	isotig36637	-
isotig24305	isogroup06067	XP_396561.1	gi|48124579|ref|XP_396561.1|	3.5e-115	Apis mellifera	PREDICTED: similar to Rpb5 CG11979-PA	-	isotig24305	-
isotig23485	isogroup05621	XP_392617.3	gi|110750947|ref|XP_392617.3|	1.2e-103	Apis mellifera	PREDICTED: similar to klingon CG6669-PA	-	isotig23485	-
isotig20145	isogroup03889	EFN65508.1	gi|307175598|gb|EFN65508.1|	2.5e-017	Camponotus floridanus	Disks large 1 tumor suppressor protein	-	isotig20145	-
isotig12532	isogroup01242	EFN82746.1	gi|307203810|gb|EFN82746.1|	1.5e-202	Harpegnathos saltator	RalA-binding protein 1	-	isotig12532	-
isotig12902	isogroup01329	EFN81048.1	gi|307201137|gb|EFN81048.1|	6.9e-147	Harpegnathos saltator	Golgin-45	-	isotig12902	-
isotig17256	isogroup02593	EFN88065.1	gi|307212257|gb|EFN88065.1|	6.5e-009	Harpegnathos saltator	PRKCA-binding protein	-	isotig17256	-
isotig16366	isogroup02259	EFN80740.1	gi|307200599|gb|EFN80740.1|	3.6e-092	Harpegnathos saltator	Protein split ends	-	isotig16366	-
isotig14404	isogroup01704	XP_001605191.1	gi|156544504|ref|XP_001605191.1|	0	Nasonia vitripennis	PREDICTED: similar to heat shock protein 90	-	isotig14404	-
isotig05809	isogroup00307	EFN78819.1	gi|307197640|gb|EFN78819.1|	1.9e-061	Harpegnathos saltator	Coiled-coil domain-containing protein 37	-	isotig05809	-
isotig21197	isogroup04422	XP_392756.1	gi|48102233|ref|XP_392756.1|	5.3e-069	Apis mellifera	PREDICTED: similar to CG17233-PA, isoform A	-	isotig21197	-
isotig17295	isogroup02605	XP_001607970.1	gi|156537733|ref|XP_001607970.1|	4.5e-053	Nasonia vitripennis	PREDICTED: similar to NC2alpha	-	isotig17295	-
isotig15621	isogroup02053	NP_001161929.1	gi|270297196|ref|NP_001161929.1|	3.1e-053	Tribolium castaneum	peritrophic matrix protein 14	-	isotig15621	-
isotig12818	isogroup01311	EFN61829.1	gi|307168943|gb|EFN61829.1|	2.6e-074	Camponotus floridanus	Patched domain-containing protein 3	-	isotig12818	-
isotig09614	isogroup00709	XP_392247.1	gi|48095147|ref|XP_392247.1|	4.6e-035	Apis mellifera	PREDICTED: similar to zinc finger, matrin type 5	-	isotig09614	-
isotig00077	isogroup00026	EFN68682.1	gi|307180843|gb|EFN68682.1|	1.7e-122	Camponotus floridanus	Neuronal PAS domain-containing protein 2	-	isotig00077	-
isotig27989	isogroup09492	XP_001603836.1	gi|156550584|ref|XP_001603836.1|	3.1e-044	Nasonia vitripennis	PREDICTED: similar to ZAG-1	-	isotig27989	-
isotig21980	isogroup04814	XP_396366.3	gi|110760219|ref|XP_396366.3|	3.5e-224	Apis mellifera	PREDICTED: similar to CG4733-PA	-	isotig21980	-
isotig09495	isogroup00690	EFN85535.1	gi|307207976|gb|EFN85535.1|	8.5e-058	Harpegnathos saltator	Putative OPA3-like protein CG13603	-	isotig09495	-
isotig01609	isogroup00106	EFN65647.1	gi|307175832|gb|EFN65647.1|	2.1e-114	Camponotus floridanus	Microtubule-associated protein 2	-	isotig01609	-
isotig14972	isogroup01868	EFN64668.1	gi|307173920|gb|EFN64668.1|	3.8e-040	Camponotus floridanus	Protein eyes shut	-	isotig14972	-
isotig11458	isogroup01026	EFN75013.1	gi|307191481|gb|EFN75013.1|	4.5e-063	Camponotus floridanus	Biogenesis of lysosome-related organelles complex 1 subunit 2	-	isotig11458	-
isotig01666	isogroup00108	EFN79509.1	gi|307198673|gb|EFN79509.1|	1.5e-142	Harpegnathos saltator	Trinucleotide repeat-containing gene 6C protein	-	isotig01666	-
isotig32990	isogroup14493	EFN80070.1	gi|307199457|gb|EFN80070.1|	4.7e-236	Harpegnathos saltator	26S proteasome non-ATPase regulatory subunit 12	-	isotig32990	-
isotig19384	isogroup03506	EFN89246.1	gi|307214043|gb|EFN89246.1|	4.6e-086	Harpegnathos saltator	CREB-regulated transcription coactivator 1	-	isotig19384	-
isotig38941	isogroup20444	XP_625131.1	gi|66519103|ref|XP_625131.1|	3.9e-153	Apis mellifera	PREDICTED: similar to symplekin, partial	-	isotig38941	-
isotig25570	isogroup07073	XP_395592.3	gi|110758708|ref|XP_395592.3|	1.4e-157	Apis mellifera	PREDICTED: similar to CG7852-PA, isoform A	-	isotig25570	-
isotig01135	isogroup00083	XP_396491.1	gi|48121676|ref|XP_396491.1|	1.3e-137	Apis mellifera	PREDICTED: similar to DopEcR CG18314-PA, isoform A isoform 1	-	isotig01135	-
isotig04163	isogroup00211	XP_001121196.1	gi|110759687|ref|XP_001121196.1|	2.9e-076	Apis mellifera	PREDICTED: similar to Longitudinals lacking protein, isoform G	-	isotig04163	-
isotig36876	isogroup18379	EFN72635.1	gi|307187663|gb|EFN72635.1|	3.5e-015	Camponotus floridanus	UPF0614 protein C14orf102	-	isotig36876	upW
isotig15156	isogroup01918	EFN61169.1	gi|307167666|gb|EFN61169.1|	1.1e-119	Camponotus floridanus	Uncharacterized protein KIAA1797	-	isotig15156	-
isotig00599	isogroup00060	AAA92124.2	gi|15559194|gb|AAA92124.2|	2.5e-069	Drosophila virilis	ORF1	-	isotig00599	-
isotig19802	isogroup03715	XP_396163.2	gi|66529797|ref|XP_396163.2|	1.2e-048	Apis mellifera	PREDICTED: similar to CG3911-PA	-	isotig19802	-
isotig35093	isogroup16596	XP_393064.3	gi|110771190|ref|XP_393064.3|	7.4e-018	Apis mellifera	PREDICTED: similar to SMG-7 homolog isoform 1, partial	-	isotig35093	-
isotig13719	isogroup01516	EFN84697.1	gi|307206785|gb|EFN84697.1|	1.9e-120	Harpegnathos saltator	Mps one binder kinase activator-like 4	-	isotig13719	-
isotig09876	isogroup00753	XP_970993.1	gi|91092668|ref|XP_970993.1|	3.4e-045	Tribolium castaneum	PREDICTED: similar to Endothelin-converting enzyme 1	-	isotig09876	-
isotig03290	isogroup00174	EFN83686.1	gi|307205338|gb|EFN83686.1|	4.4e-160	Harpegnathos saltator	PiggyBac transposable element-derived protein 4	-	isotig03290	-
isotig07459	isogroup00452	EFN85740.1	gi|307208333|gb|EFN85740.1|	1.4e-102	Harpegnathos saltator	Uncharacterized protein KIAA1843	-	isotig07459	-
isotig44800	isogroup26303	XP_395964.3	gi|110760152|ref|XP_395964.3|	1.2e-144	Apis mellifera	PREDICTED: similar to Megator CG8274-PA	-	isotig44800	-
isotig13111	isogroup01377	XP_623809.1	gi|66561334|ref|XP_623809.1|	1.9e-075	Apis mellifera	PREDICTED: similar to IMP3, U3 small nucleolar ribonucleoprotein, homolog	-	isotig13111	-
isotig09382	isogroup00679	EFN77070.1	gi|307194980|gb|EFN77070.1|	5.4e-063	Harpegnathos saltator	LisH domain-containing protein ARMC9	-	isotig09382	-
isotig06335	isogroup00347	XP_001604097.1	gi|156538317|ref|XP_001604097.1|	4.9e-042	Nasonia vitripennis	PREDICTED: similar to cysteine string protein	-	isotig06335	-
isotig01023	isogroup00078	EFN67714.1	gi|307179362|gb|EFN67714.1|	1.6e-023	Camponotus floridanus	hypothetical protein EAG_00508	-	isotig01023	-
isotig12824	isogroup01313	EFN65339.1	gi|307175309|gb|EFN65339.1|	8.9e-011	Camponotus floridanus	hypothetical protein EAG_14931	-	isotig12824	-
isotig32231	isogroup13734	EFN85650.1	gi|307208176|gb|EFN85650.1|	2.1e-055	Harpegnathos saltator	Cell death activator CIDE-B	-	isotig32231	-
isotig16982	isogroup02490	EFN65339.1	gi|307175309|gb|EFN65339.1|	5.8e-044	Camponotus floridanus	hypothetical protein EAG_14931	-	isotig16982	-
isotig05678	isogroup00300	XP_001600565.1	gi|156554096|ref|XP_001600565.1|	1.5e-118	Nasonia vitripennis	PREDICTED: hypothetical protein	-	isotig05678	-
isotig17481	isogroup02680	EFN81532.1	gi|307201903|gb|EFN81532.1|	0	Harpegnathos saltator	Tyrosine-protein phosphatase Lar	-	isotig17481	-
isotig17388	isogroup02642	XP_393267.2	gi|66507623|ref|XP_393267.2|	2.7e-147	Apis mellifera	PREDICTED: similar to Nucleosome remodeling factor - 38kD CG4634-PA	-	isotig17388	-
isotig02909	isogroup00156	EFN63796.1	gi|307172291|gb|EFN63796.1|	1.0e-076	Camponotus floridanus	Translocation protein SEC62	-	isotig02909	-
isotig41820	isogroup23323	EFN84355.1	gi|307206290|gb|EFN84355.1|	0.000942	Harpegnathos saltator	Voltage-dependent calcium channel type D subunit alpha-1	-	isotig41820	-
isotig22306	isogroup04979	XP_624674.1	gi|66519504|ref|XP_624674.1|	3.8e-045	Apis mellifera	PREDICTED: similar to CG5885-PA	-	isotig22306	-
isotig08380	isogroup00549	XP_001122276.1	gi|110763667|ref|XP_001122276.1|	1.6e-061	Apis mellifera	PREDICTED: similar to locomotion defects CG5248-PD, isoform D	-	isotig08380	-
isotig07226	isogroup00423	XP_623767.1	gi|66506773|ref|XP_623767.1|	1.2e-058	Apis mellifera	PREDICTED: similar to coracle CG11949-PC, isoform C, partial	-	isotig07226	-
isotig02489	isogroup00144	XP_394628.3	gi|110757623|ref|XP_394628.3|	7.3e-268	Apis mellifera	PREDICTED: similar to lethal (2) 01424 CG3845-PB, isoform B	-	isotig02489	-
isotig09443	isogroup00684	XP_392259.3	gi|110755569|ref|XP_392259.3|	2.2e-063	Apis mellifera	PREDICTED: hypothetical protein	-	isotig09443	-
isotig03596	isogroup00189	EFN73819.1	gi|307189409|gb|EFN73819.1|	7.0e-040	Camponotus floridanus	Serine-arginine protein 55	-	isotig03596	-
isotig33839	isogroup15342	XP_394247.3	gi|110748702|ref|XP_394247.3|	1.9e-096	Apis mellifera	PREDICTED: similar to WD repeat domain 47	-	isotig33839	-
isotig26858	isogroup08361	EFN82595.1	gi|307203562|gb|EFN82595.1|	1.3e-014	Harpegnathos saltator	TBC1 domain family member 30	-	isotig26858	-
isotig06670	isogroup00378	EFN66720.1	gi|307177674|gb|EFN66720.1|	4.5e-202	Camponotus floridanus	Ras-specific guanine nucleotide-releasing factor 2	-	isotig06670	-
isotig21531	isogroup04586	EFN82609.1	gi|307203576|gb|EFN82609.1|	7.6e-140	Harpegnathos saltator	HEAT repeat-containing protein 6	-	isotig21531	-
isotig16805	isogroup02414	XP_001601243.1	gi|156553524|ref|XP_001601243.1|	2.3e-031	Nasonia vitripennis	PREDICTED: similar to leucomyosuppressin	-	isotig16805	-
isotig02570	isogroup00145	NP_731941.1	gi|24646906|ref|NP_731941.1|	3.7e-083	Drosophila melanogaster	effete	-	isotig02570	-
isotig28573	isogroup10076	EFN66141.1	gi|307176726|gb|EFN66141.1|	3.5e-176	Camponotus floridanus	Fatty acyl-CoA reductase 1	-	isotig28573	-
isotig08199	isogroup00525	EFN64390.1	gi|307173480|gb|EFN64390.1|	8.0e-166	Camponotus floridanus	Reticulon-4-interacting protein 1	-	isotig08199	-
isotig03157	isogroup00167	XP_394365.2	gi|66504997|ref|XP_394365.2|	3.3e-088	Apis mellifera	PREDICTED: similar to CG8315-PA isoform 1	-	isotig03157	-
isotig32263	isogroup13766	EFN74352.1	gi|307190241|gb|EFN74352.1|	1.0e-008	Camponotus floridanus	Transmembrane protein 77	-	isotig32263	-
isotig04515	isogroup00232	XP_001600608.1	gi|156546058|ref|XP_001600608.1|	9.8e-229	Nasonia vitripennis	PREDICTED: similar to kinesin light chain 1 and	-	isotig04515	-
isotig23823	isogroup05802	XP_001607956.1	gi|156537723|ref|XP_001607956.1|	2.2e-149	Nasonia vitripennis	PREDICTED: similar to tachykinin receptor	-	isotig23823	-
isotig08774	isogroup00600	XP_394938.2	gi|66549114|ref|XP_394938.2|	4.2e-191	Apis mellifera	PREDICTED: similar to CG31158-PB, isoform B, partial	-	isotig08774	-
isotig04572	isogroup00234	EFN69699.1	gi|307182464|gb|EFN69699.1|	3.0e-130	Camponotus floridanus	Dynamin	-	isotig04572	-
isotig42049	isogroup23552	XP_002758936.1	gi|296226448|ref|XP_002758936.1|	7.9e-007	Callithrix jacchus	PREDICTED: hypothetical protein LOC100405432, partial	-	isotig42049	-
isotig22402	isogroup05026	XP_637869.1	gi|66808293|ref|XP_637869.1|	0.000591	Dictyostelium discoideum AX4	hypothetical protein DDB_G0286137	-	isotig22402	-
isotig20112	isogroup03873	EFN79791.1	gi|307199081|gb|EFN79791.1|	2.3e-182	Harpegnathos saltator	Protein KRI1-like protein	-	isotig20112	-
contig19125	isogroup00015	EFN87316.1	gi|307211073|gb|EFN87316.1|	2.9e-047	Harpegnathos saltator	Eukaryotic translation initiation factor 2C 2	-	contig19125	-
isotig12766	isogroup01298	EFN73681.1	gi|307189233|gb|EFN73681.1|	9.6e-065	Camponotus floridanus	hypothetical protein EAG_08478	-	isotig12766	-
isotig06731	isogroup00383	EFN63853.1	gi|307172387|gb|EFN63853.1|	7.9e-088	Camponotus floridanus	Acyl-CoA synthetase family member 4	-	isotig06731	-
isotig22263	isogroup04958	EFN82138.1	gi|307202918|gb|EFN82138.1|	2.8e-087	Harpegnathos saltator	Protein QN1-like protein	-	isotig22263	-
isotig17938	isogroup02851	EFN71949.1	gi|307186286|gb|EFN71949.1|	3.6e-113	Camponotus floridanus	Dephospho-CoA kinase domain-containing protein	-	isotig17938	-
isotig14307	isogroup01671	EFN72374.1	gi|307187130|gb|EFN72374.1|	6.5e-070	Camponotus floridanus	Centrin-1	-	isotig14307	-
isotig10985	isogroup00940	EFN83686.1	gi|307205338|gb|EFN83686.1|	8.7e-085	Harpegnathos saltator	PiggyBac transposable element-derived protein 4	-	isotig10985	-
isotig28294	isogroup09797	XP_001122009.1	gi|110756089|ref|XP_001122009.1|	9.2e-295	Apis mellifera	PREDICTED: similar to HECT domain containing 1	-	isotig28294	-
isotig17198	isogroup02572	EFN89908.1	gi|307215131|gb|EFN89908.1|	6.3e-024	Harpegnathos saltator	Leucine-rich repeat-containing protein 15	-	isotig17198	-
isotig14517	isogroup01736	EFN89704.1	gi|307214824|gb|EFN89704.1|	1.5e-250	Harpegnathos saltator	Major facilitator superfamily domain-containing protein 1	-	isotig14517	-
isotig12274	isogroup01181	XP_001120566.1	gi|110756649|ref|XP_001120566.1|	2.4e-027	Apis mellifera	PREDICTED: similar to Ribosomal protein S29 CG8495-PA, isoform A	-	isotig12274	-
isotig44657	isogroup26160	EFN65840.1	gi|307176179|gb|EFN65840.1|	1.5e-012	Camponotus floridanus	Putative uncharacterized transposon-derived protein F52C9.6	-	isotig44657	-
isotig38948	isogroup20451	EFN74311.1	gi|307190196|gb|EFN74311.1|	1.3e-186	Camponotus floridanus	Popeye domain-containing protein 3	-	isotig38948	-
isotig16944	isogroup02477	XP_001121345.1	gi|110755472|ref|XP_001121345.1|	5.2e-051	Apis mellifera	PREDICTED: similar to CG6448-PA, isoform A	-	isotig16944	-
isotig02534	isogroup00144	XP_394628.3	gi|110757623|ref|XP_394628.3|	2.7e-304	Apis mellifera	PREDICTED: similar to lethal (2) 01424 CG3845-PB, isoform B	-	isotig02534	-
isotig44394	isogroup25897	XP_624575.2	gi|110756510|ref|XP_624575.2|	4.7e-008	Apis mellifera	PREDICTED: similar to CG13165-PA	-	isotig44394	-
isotig43990	isogroup25493	EFN83780.1	gi|307205448|gb|EFN83780.1|	4.5e-035	Harpegnathos saltator	Dorsal-ventral patterning protein tolloid	-	isotig43990	-
isotig03641	isogroup00189	XP_001603791.1	gi|156538036|ref|XP_001603791.1|	4.4e-018	Nasonia vitripennis	PREDICTED: similar to CG10851-PB, isoform 1	-	isotig03641	-
isotig01008	isogroup00078	EFN64788.1	gi|307174130|gb|EFN64788.1|	6.7e-213	Camponotus floridanus	Arginine-glutamic acid dipeptide repeats protein	-	isotig01008	-
isotig32765	isogroup14268	XP_396332.2	gi|66531162|ref|XP_396332.2|	2.5e-173	Apis mellifera	PREDICTED: similar to myotubularin-related protein 9	-	isotig32765	-
isotig31891	isogroup13394	EFN73293.1	gi|307188565|gb|EFN73293.1|	5.6e-066	Camponotus floridanus	Dedicator of cytokinesis protein 3	-	isotig31891	-
isotig36570	isogroup18073	XP_001606855.1	gi|156544247|ref|XP_001606855.1|	5.4e-071	Nasonia vitripennis	PREDICTED: similar to CRAL/TRIO domain-containing protein	-	isotig36570	-
isotig12973	isogroup01346	XP_001121382.1	gi|110756531|ref|XP_001121382.1|	1.3e-063	Apis mellifera	PREDICTED: hypothetical protein	-	isotig12973	-
isotig09149	isogroup00649	XP_001603391.1	gi|156552649|ref|XP_001603391.1|	1.9e-082	Nasonia vitripennis	PREDICTED: similar to conserved hypothetical protein	-	isotig09149	-
isotig06049	isogroup00326	XP_002432241.1	gi|242023643|ref|XP_002432241.1|	4.1e-035	Pediculus humanus corporis	conserved hypothetical protein	-	isotig06049	-
isotig16811	isogroup02416	EFN83777.1	gi|307205445|gb|EFN83777.1|	3.4e-165	Harpegnathos saltator	Forkhead box protein K2	-	isotig16811	-
isotig18922	isogroup03275	EFN61348.1	gi|307168024|gb|EFN61348.1|	1.3e-122	Camponotus floridanus	Transmembrane protein 16H	-	isotig18922	-
isotig13915	isogroup01561	XP_393109.1	gi|48109567|ref|XP_393109.1|	2.4e-073	Apis mellifera	PREDICTED: similar to CG33691-PB, isoform B	-	isotig13915	-
isotig12666	isogroup01275	EFN80507.1	gi|307200213|gb|EFN80507.1|	8.1e-117	Harpegnathos saltator	Sec1 family domain-containing protein 2	-	isotig12666	-
isotig07742	isogroup00477	XP_392374.3	gi|110756849|ref|XP_392374.3|	1.7e-072	Apis mellifera	PREDICTED: similar to F-box/WD repeat protein 9 (F-box and WD-40 domain protein 9) isoform 1	-	isotig07742	-
isotig28444	isogroup09947	EFN62032.1	gi|307169241|gb|EFN62032.1|	2.0e-158	Camponotus floridanus	Acyl-CoA Delta(11) desaturase	-	isotig28444	-
isotig34112	isogroup15615	EFN69242.1	gi|307181799|gb|EFN69242.1|	7.5e-095	Camponotus floridanus	GPI mannosyltransferase 3	-	isotig34112	-
isotig28548	isogroup10051	EFN65168.1	gi|307174928|gb|EFN65168.1|	7.2e-095	Camponotus floridanus	LETM1 domain-containing protein 1	W_gt_Q	isotig28548	-
isotig19719	isogroup03675	XP_394969.3	gi|110757424|ref|XP_394969.3|	4.6e-193	Apis mellifera	PREDICTED: similar to two AAA domain containing protein	-	isotig19719	-
isotig08012	isogroup00502	EFN81683.1	gi|307202196|gb|EFN81683.1|	8.7e-149	Harpegnathos saltator	Zinc finger protein 330-like protein	-	isotig08012	-
isotig43897	isogroup25400	XP_396025.2	gi|66521556|ref|XP_396025.2|	1.9e-028	Apis mellifera	PREDICTED: similar to Leucokinin receptor CG10626-PA	-	isotig43897	-
isotig33590	isogroup15093	EFN82024.1	gi|307202733|gb|EFN82024.1|	5.8e-121	Harpegnathos saltator	WD repeat-containing protein 6	-	isotig33590	upW
isotig11128	isogroup00966	EFN74933.1	gi|307191286|gb|EFN74933.1|	5.2e-089	Camponotus floridanus	Lachesin	-	isotig11128	-
isotig06481	isogroup00363	EFN85648.1	gi|307208174|gb|EFN85648.1|	9.0e-036	Harpegnathos saltator	ADAM 11	-	isotig06481	-
isotig01222	isogroup00085	EFN63900.1	gi|307172447|gb|EFN63900.1|	5.5e-219	Camponotus floridanus	GRAM domain-containing protein 1C	-	isotig01222	-
isotig28755	isogroup10258	XP_391992.3	gi|110762560|ref|XP_391992.3|	1.3e-070	Apis mellifera	PREDICTED: similar to unconventional myosin class XV CG2174-PA	-	isotig28755	-
isotig08644	isogroup00584	XP_393934.3	gi|110762235|ref|XP_393934.3|	3.2e-103	Apis mellifera	PREDICTED: similar to CG10444-PA isoform 1	-	isotig08644	-
isotig01448	isogroup00100	EFN69515.1	gi|307182175|gb|EFN69515.1|	8.2e-021	Camponotus floridanus	Nucleic-acid-binding protein from transposon X-element	-	isotig01448	-
isotig14206	isogroup01642	EFN66723.1	gi|307177677|gb|EFN66723.1|	1.3e-266	Camponotus floridanus	Mitotic spindle assembly checkpoint protein MAD1	-	isotig14206	-
isotig36720	isogroup18223	NP_001011627.1	gi|58585196|ref|NP_001011627.1|	4.6e-029	Apis mellifera	phenoloxidase subunit A3	-	isotig36720	-
isotig14523	isogroup01738	XP_001121639.1	gi|110758847|ref|XP_001121639.1|	7.3e-011	Apis mellifera	PREDICTED: similar to Probable ATP-dependent RNA helicase kurz	-	isotig14523	-
isotig06423	isogroup00355	XP_391954.3	gi|110762074|ref|XP_391954.3|	4.6e-012	Apis mellifera	PREDICTED: similar to pawn CG11101-PA isoform 1	-	isotig06423	-
isotig04924	isogroup00255	EFN83766.1	gi|307205425|gb|EFN83766.1|	6.3e-074	Harpegnathos saltator	Phosphatidylinositol-specific phospholipase C X domain-containing protein 1	-	isotig04924	-
isotig43583	isogroup25086	EFN87938.1	gi|307212055|gb|EFN87938.1|	2.5e-058	Harpegnathos saltator	Disks large-associated protein 5	-	isotig43583	-
isotig41827	isogroup23330	XP_001122031.1	gi|110751285|ref|XP_001122031.1|	1.4e-009	Apis mellifera	PREDICTED: similar to nejire CG15319-PB	-	isotig41827	-
isotig41357	isogroup22860	XP_001606559.1	gi|156544189|ref|XP_001606559.1|	3.4e-070	Nasonia vitripennis	PREDICTED: similar to conserved hypothetical protein	-	isotig41357	-
isotig10812	isogroup00910	EFN88372.1	gi|307212669|gb|EFN88372.1|	1.5e-014	Harpegnathos saltator	Methylosome protein 50	-	isotig10812	-
isotig00956	isogroup00077	EFN60940.1	gi|307167252|gb|EFN60940.1|	5.5e-021	Camponotus floridanus	Teneurin-3	-	isotig00956	-
isotig16950	isogroup02479	EFN86343.1	gi|307209236|gb|EFN86343.1|	1.7e-080	Harpegnathos saltator	Glutathione S-transferase theta-1	-	isotig16950	-
isotig20830	isogroup04234	EFN86190.1	gi|307208990|gb|EFN86190.1|	2.1e-121	Harpegnathos saltator	Nuclear receptor coactivator 5	-	isotig20830	-
isotig04272	isogroup00220	XP_001601217.1	gi|156542273|ref|XP_001601217.1|	2.6e-196	Nasonia vitripennis	PREDICTED: similar to aldehyde dehydrogenase	-	isotig04272	-
isotig15130	isogroup01910	XP_392081.2	gi|66525526|ref|XP_392081.2|	1.0e-112	Apis mellifera	PREDICTED: similar to CG11107-PA isoform 1	-	isotig15130	-
isotig05443	isogroup00287	XP_393381.2	gi|66534750|ref|XP_393381.2|	1.9e-093	Apis mellifera	PREDICTED: similar to Cyclophilin 1 CG9916-PA	-	isotig05443	-
isotig34614	isogroup16117	XP_625196.1	gi|66525150|ref|XP_625196.1|	6.6e-045	Apis mellifera	PREDICTED: similar to wolfram syndrome 1 CG4917-PA, isoform A	W_gt_Q	isotig34614	upW
isotig33740	isogroup15243	XP_003150404.1	gi|312104456|ref|XP_003150404.1|	3e-06	Loa loa	hypothetical protein LOAG_14865	-	isotig33740	upW
isotig06055	isogroup00328	EFN64104.1	gi|307172939|gb|EFN64104.1|	1.9e-008	Camponotus floridanus	Galactoside 2-alpha-L-fucosyltransferase 3	-	isotig06055	-
isotig37388	isogroup18891	XP_623440.2	gi|110755307|ref|XP_623440.2|	4.5e-270	Apis mellifera	PREDICTED: similar to Glycerol kinase (ATP:glycerol 3-phosphotransferase) (Glycerokinase) (GK)	-	isotig37388	-
isotig25407	isogroup06910	EFN82403.1	gi|307203248|gb|EFN82403.1|	3.4e-254	Harpegnathos saltator	Arylphorin subunit alpha	Q_gt_W	isotig25407	upC
isotig15548	isogroup02032	EFN85473.1	gi|307207912|gb|EFN85473.1|	4.5e-066	Harpegnathos saltator	Rhodopsin, GQ-coupled	-	isotig15548	-
isotig08918	isogroup00616	EFN70579.1	gi|307184025|gb|EFN70579.1|	0	Camponotus floridanus	Apolipophorins	-	isotig08918	-
isotig18138	isogroup02928	XP_001604402.1	gi|156547925|ref|XP_001604402.1|	1.3e-009	Nasonia vitripennis	PREDICTED: similar to voltage- gated calcium channel alpha subunit cav3.3 (voltage-dependent t-type calcium channel	-	isotig18138	-
isotig13668	isogroup01503	XP_001120612.1	gi|110748836|ref|XP_001120612.1|	8.0e-068	Apis mellifera	PREDICTED: similar to CG1115-PA	-	isotig13668	-
isotig01469	isogroup00101	EFN68567.1	gi|307180612|gb|EFN68567.1|	0	Camponotus floridanus	Potassium voltage-gated channel subfamily H member 7	-	isotig01469	-
isotig02519	isogroup00144	XP_394628.3	gi|110757623|ref|XP_394628.3|	2.8e-304	Apis mellifera	PREDICTED: similar to lethal (2) 01424 CG3845-PB, isoform B	-	isotig02519	-
isotig12180	isogroup01160	EFN71225.1	gi|307184996|gb|EFN71225.1|	1.9e-040	Camponotus floridanus	hypothetical protein EAG_13331	-	isotig12180	-
isotig07434	isogroup00449	EFN66499.1	gi|307177326|gb|EFN66499.1|	3.3e-063	Camponotus floridanus	Niemann-Pick C1 protein	-	isotig07434	-
isotig12773	isogroup01300	XP_001942535.1	gi|193704592|ref|XP_001942535.1|	4.5e-062	Acyrthosiphon pisum	PREDICTED: similar to KRAB-A domain containing 2, partial	-	isotig12773	-
isotig09888	isogroup00756	EFN79385.1	gi|307198443|gb|EFN79385.1|	2.1e-193	Harpegnathos saltator	Zinc finger protein 280D	-	isotig09888	-
isotig34878	isogroup16381	EFN83823.1	gi|307205507|gb|EFN83823.1|	3.8e-029	Harpegnathos saltator	Mitochondrial sodium/hydrogen exchanger NHA2	-	isotig34878	-
isotig09216	isogroup00656	EFN80985.1	gi|307201053|gb|EFN80985.1|	4.5e-227	Harpegnathos saltator	Actin-related protein 3	-	isotig09216	-
isotig06116	isogroup00333	EFN84934.1	gi|307207125|gb|EFN84934.1|	0	Harpegnathos saltator	Protein stoned-B	-	isotig06116	-
isotig17950	isogroup02855	EFN63396.1	gi|307171611|gb|EFN63396.1|	2.2e-168	Camponotus floridanus	Cyclin-dependent kinase-like 4	-	isotig17950	-
isotig17597	isogroup02723	XP_392633.3	gi|110761643|ref|XP_392633.3|	8.5e-122	Apis mellifera	PREDICTED: similar to spermatogenesis associated 13 isoform 1	-	isotig17597	-
isotig14802	isogroup01822	XP_396537.3	gi|110761354|ref|XP_396537.3|	5.4e-099	ATP	PREDICTED: similar to DNA ligase 3 (DNA ligase III) (Polydeoxyribonucleotide synthase	-	isotig14802	-
isotig01304	isogroup00091	XP_001120917.1	gi|110756504|ref|XP_001120917.1|	2.3e-044	Apis mellifera	PREDICTED: similar to CG13907-PA	-	isotig01304	-
isotig02407	isogroup00139	XP_394333.2	gi|66504546|ref|XP_394333.2|	4.9e-027	Apis mellifera	PREDICTED: similar to Protein lethal(2)essential for life (Protein Efl21) isoform 1	-	isotig02407	-
isotig26791	isogroup08294	EFN70551.1	gi|307183980|gb|EFN70551.1|	3.8e-084	Camponotus floridanus	60S ribosome subunit biogenesis protein NIP7-like protein	-	isotig26791	-
isotig21377	isogroup04510	EFN81296.1	gi|307201533|gb|EFN81296.1|	3.0e-069	Harpegnathos saltator	Nuclear pore complex protein Nup155	-	isotig21377	-
isotig10793	isogroup00907	EFN84578.1	gi|307206578|gb|EFN84578.1|	9.2e-162	Harpegnathos saltator	Gliomedin	-	isotig10793	-
isotig00499	isogroup00058	BAE47509.1	gi|78675507|dbj|BAE47509.1|	1.2e-012	Pheidole megacephala	ecdysone receptor A isoform	-	isotig00499	-
isotig21107	isogroup04376	EFN84166.1	gi|307206073|gb|EFN84166.1|	2.6e-071	Harpegnathos saltator	Potassium voltage-gated channel subfamily KQT member 1	-	isotig21107	-
isotig02122	isogroup00125	XP_001608108.1	gi|156537866|ref|XP_001608108.1|	1.5e-029	Nasonia vitripennis	PREDICTED: similar to ENSANGP00000012345	-	isotig02122	-
isotig01207	isogroup00085	CAA35587.1	gi|8823|emb|CAA35587.1|	7.3e-208	Drosophila melanogaster	unnamed protein product	-	isotig01207	-
isotig36902	isogroup18405	XP_001121154.1	gi|110760495|ref|XP_001121154.1|	9.2e-091	Apis mellifera	PREDICTED: similar to CG9305-PA	-	isotig36902	-
isotig31314	isogroup12817	ZP_02735402.1	gi|168703125|ref|ZP_02735402.1|	9.2e-017	Gemmata obscuriglobus UQM 2246	hypothetical protein GobsU_26581	W_gt_Q	isotig31314	upW
isotig22623	isogroup05144	AAO12864.1	gi|27465081|gb|AAO12864.1|	1.8e-094	Ceratitis capitata	Ccmar2 transposase	-	isotig22623	-
isotig20948	isogroup04295	EFN66704.1	gi|307177656|gb|EFN66704.1|	6e-06	Camponotus floridanus	hypothetical protein EAG_00309	-	isotig20948	-
isotig09295	isogroup00665	EFN62104.1	gi|307169384|gb|EFN62104.1|	3.9e-117	Camponotus floridanus	Solute carrier family 25 member 42	-	isotig09295	-
isotig24557	isogroup06205	EFN76773.1	gi|307194481|gb|EFN76773.1|	9.7e-137	Harpegnathos saltator	Solute carrier family 35 member B1-like protein	-	isotig24557	-
isotig19821	isogroup03726	EFN67862.1	gi|307179548|gb|EFN67862.1|	1.8e-033	Camponotus floridanus	Guanine nucleotide-releasing factor 2	-	isotig19821	-
isotig19682	isogroup03656	EFN61465.1	gi|307168239|gb|EFN61465.1|	7.2e-018	Camponotus floridanus	Mitochondrial import receptor subunit TOM7-like protein	-	isotig19682	-
isotig14551	isogroup01747	EFN84145.1	gi|307206052|gb|EFN84145.1|	1.3e-263	Harpegnathos saltator	Nesprin-1	-	isotig14551	-
isotig12407	isogroup01215	EFN70763.1	gi|307184305|gb|EFN70763.1|	3.8e-146	Camponotus floridanus	SGT1 protein-like protein ecdysoneless	-	isotig12407	-
isotig02255	isogroup00131	EFN71088.1	gi|307184774|gb|EFN71088.1|	5.5e-038	Camponotus floridanus	ATP-binding cassette sub-family G member 1	-	isotig02255	-
isotig04099	isogroup00209	XP_623775.2	gi|110761768|ref|XP_623775.2|	6.7e-169	Apis mellifera	PREDICTED: similar to Brf CG31256-PA isoform 2	-	isotig04099	-
isotig22878	isogroup05284	XP_396385.3	gi|110762366|ref|XP_396385.3|	1.7e-007	Apis mellifera	PREDICTED: similar to Potassium voltage-gated channel protein Shaw (Shaw2)	-	isotig22878	-
isotig15237	isogroup01940	XP_396322.2	gi|110760438|ref|XP_396322.2|	2.9e-065	Apis mellifera	PREDICTED: similar to TRAP/Mediator complex component TRAP25 isoform 1	-	isotig15237	-
isotig13674	isogroup01505	XP_001966480.1	gi|194768761|ref|XP_001966480.1|	3.0e-069	Drosophila ananassae	Mct1	-	isotig13674	-
isotig08671	isogroup00587	XP_395565.3	gi|110757449|ref|XP_395565.3|	3.9e-153	Apis mellifera	PREDICTED: similar to GRAM domain containing 3	-	isotig08671	-
isotig04681	isogroup00243	XP_001122327.1	gi|110762751|ref|XP_001122327.1|	1.2e-048	Apis mellifera	PREDICTED: similar to CG4525-PA	-	isotig04681	-
isotig04599	isogroup00236	NP_001035923.1	gi|109638754|ref|NP_001035923.1|	3.7e-011	Apis mellifera	MAX dimerization protein	-	isotig04599	-
isotig20214	isogroup03923	EFN71396.1	gi|307185296|gb|EFN71396.1|	3.2e-109	Camponotus floridanus	Nucleotide-binding protein 1	-	isotig20214	-
isotig20007	isogroup03820	EFN71630.1	gi|307185714|gb|EFN71630.1|	1e-06	Camponotus floridanus	hypothetical protein EAG_11620	-	isotig20007	-
isotig39548	isogroup21051	XP_395213.3	gi|110769724|ref|XP_395213.3|	2.7e-086	Apis mellifera	PREDICTED: similar to PWWP domain containing 2, partial	-	isotig39548	-
isotig26471	isogroup07974	XP_393270.2	gi|66526483|ref|XP_393270.2|	1.3e-020	Apis mellifera	PREDICTED: similar to CG32704-PA	-	isotig26471	-
isotig08293	isogroup00535	XP_396786.3	gi|110755224|ref|XP_396786.3|	2.7e-265	Apis mellifera	PREDICTED: similar to domino CG9696-PD, isoform D	-	isotig08293	-
isotig03399	isogroup00182	XP_394795.1	gi|48096880|ref|XP_394795.1|	3.8e-054	Apis mellifera	PREDICTED: similar to Serine/threonine/tyrosine-interacting protein (Protein tyrosine phosphatase-like protein) (Phosphoserine/threonine/tyrosine interaction protein)	-	isotig03399	-
isotig44590	isogroup26093	XP_001120253.1	gi|110758091|ref|XP_001120253.1|	3.5e-038	Apis mellifera	PREDICTED: similar to CG5454-PA	Q_gt_W	isotig44590	-
isotig16016	isogroup02168	EFN69156.1	gi|307181616|gb|EFN69156.1|	3.5e-231	Camponotus floridanus	Probable hydroxyacid-oxoacid transhydrogenase, mitochondrial	-	isotig16016	-
isotig10917	isogroup00928	XP_394870.3	gi|110762281|ref|XP_394870.3|	1.2e-097	Apis mellifera	PREDICTED: similar to Neprilysin 4 CG4058-PA, isoform A	-	isotig10917	-
isotig08613	isogroup00579	EFN81713.1	gi|307202229|gb|EFN81713.1|	1.9e-082	Harpegnathos saltator	hypothetical protein EAI_13456	-	isotig08613	-
isotig39755	isogroup21258	EFN82592.1	gi|307203559|gb|EFN82592.1|	7.8e-023	Harpegnathos saltator	Uncharacterized protein C9orf116	-	isotig39755	-
isotig36727	isogroup18230	XP_395512.3	gi|110764633|ref|XP_395512.3|	8.7e-166	Apis mellifera	PREDICTED: similar to osa CG7467-PA, isoform A	-	isotig36727	-
isotig36257	isogroup17760	EFN83697.1	gi|307205349|gb|EFN83697.1|	2.0e-171	Harpegnathos saltator	Diacylglycerol kinase beta	-	isotig36257	-
isotig17105	isogroup02536	EFN80273.1	gi|307199876|gb|EFN80273.1|	2.1e-074	Harpegnathos saltator	hypothetical protein EAI_10788	-	isotig17105	-
isotig15469	isogroup02010	EFN88657.1	gi|307213135|gb|EFN88657.1|	2.0e-079	Harpegnathos saltator	Contactin-associated protein-like 2	-	isotig15469	-
isotig36464	isogroup17967	EFR20928.1	gi|312373114|gb|EFR20928.1|	0.000759	Anopheles darlingi	hypothetical protein AND_18280	-	isotig36464	-
isotig22207	isogroup04928	XP_395515.2	gi|66526263|ref|XP_395515.2|	6.2e-021	Apis mellifera	PREDICTED: similar to CG7698-PA	-	isotig22207	-
isotig16224	isogroup02222	XP_624091.1	gi|66546668|ref|XP_624091.1|	9.7e-260	Apis mellifera	PREDICTED: similar to CG9304-PA	-	isotig16224	-
isotig42132	isogroup23635	EFN87487.1	gi|307211347|gb|EFN87487.1|	1.5e-063	Harpegnathos saltator	Tubulin--tyrosine ligase-like protein 8	-	isotig42132	-
isotig14529	isogroup01739	EFN88117.1	gi|307212309|gb|EFN88117.1|	1.9e-011	Harpegnathos saltator	L-allo-threonine aldolase	-	isotig14529	-
isotig15639	isogroup02057	XP_396527.3	gi|110757541|ref|XP_396527.3|	2.6e-106	Apis mellifera	PREDICTED: similar to Ecdysone-induced protein 78C CG18023-PA, isoform A	-	isotig15639	-
isotig10275	isogroup00814	EFN62572.1	gi|307170165|gb|EFN62572.1|	4.7e-093	Camponotus floridanus	Fatty acid synthase	-	isotig10275	-
isotig16038	isogroup02175	EFN87218.1	gi|307210865|gb|EFN87218.1|	1.2e-047	Harpegnathos saltator	Uncharacterized protein C19orf62-like protein	-	isotig16038	-
isotig01973	isogroup00118	EFN68141.1	gi|307180073|gb|EFN68141.1|	1.6e-024	Camponotus floridanus	TP53-regulated inhibitor of apoptosis 1	-	isotig01973	-
isotig29003	isogroup10506	EFN76602.1	gi|307194185|gb|EFN76602.1|	3.3e-296	Harpegnathos saltator	E3 ubiquitin-protein ligase UBR4	-	isotig29003	-
isotig11423	isogroup01020	EFN69949.1	gi|307182949|gb|EFN69949.1|	7.1e-081	Camponotus floridanus	Cysteine-rich motor neuron 1 protein	-	isotig11423	-
isotig10061	isogroup00781	EFN68547.1	gi|307180592|gb|EFN68547.1|	6.4e-030	Camponotus floridanus	Ras-related protein Rab-8A	-	isotig10061	-
isotig26973	isogroup08476	EFN68845.1	gi|307181101|gb|EFN68845.1|	1.8e-014	Camponotus floridanus	hypothetical protein EAG_13643	-	isotig26973	-
isotig23537	isogroup05649	NP_524352.1	gi|17975542|ref|NP_524352.1|	1.5e-038	Drosophila melanogaster	histone H4 replacement, isoform C	-	isotig23537	-
isotig19620	isogroup03625	EFN83049.1	gi|307204252|gb|EFN83049.1|	1.1e-141	Harpegnathos saltator	5'-AMP-activated protein kinase subunit beta-2	-	isotig19620	-
isotig12413	isogroup01217	XP_968800.2	gi|189234175|ref|XP_968800.2|	3.0e-080	Tribolium castaneum	PREDICTED: similar to RE20544p	-	isotig12413	-
isotig38163	isogroup19666	EFN86737.1	gi|307209960|gb|EFN86737.1|	1.2e-113	Harpegnathos saltator	S phase cyclin A-associated protein in the endoplasmic reticulum	-	isotig38163	-
isotig15414	isogroup01995	XP_001601571.1	gi|156547303|ref|XP_001601571.1|	2.2e-060	Nasonia vitripennis	PREDICTED: similar to conserved hypothetical protein	-	isotig15414	-
isotig15243	isogroup01942	EFN86595.1	gi|307209790|gb|EFN86595.1|	8.1e-087	Harpegnathos saltator	Uncharacterized protein KIAA1109	-	isotig15243	-
isotig36759	isogroup18262	EFN64464.1	gi|307173607|gb|EFN64464.1|	1.4e-068	Camponotus floridanus	Transcription initiation factor TFIID subunit 12	-	isotig36759	-
isotig05853	isogroup00310	EFN85742.1	gi|307208335|gb|EFN85742.1|	1.2e-057	Harpegnathos saltator	Myosin light chain alkali	Q_gt_W	isotig05853	upC
isotig12703	isogroup01283	XP_392340.3	gi|110755903|ref|XP_392340.3|	2.9e-055	Apis mellifera	PREDICTED: similar to Gef26 CG9491-PA	-	isotig12703	-
isotig09977	isogroup00770	EFN80880.1	gi|307200827|gb|EFN80880.1|	4.8e-067	Harpegnathos saltator	Uncharacterized protein C9E9.15	-	isotig09977	upC
isotig10578	isogroup00867	XP_395120.2	gi|66514621|ref|XP_395120.2|	4.5e-164	Apis mellifera	PREDICTED: similar to CG3407-PA	-	isotig10578	-
isotig06764	isogroup00387	EFN66280.1	gi|307176974|gb|EFN66280.1|	2.4e-056	Camponotus floridanus	Threonine aspartase 1	-	isotig06764	-
isotig41760	isogroup23263	EFN89822.1	gi|307214977|gb|EFN89822.1|	7.1e-023	Harpegnathos saltator	Tubby protein-like protein	-	isotig41760	-
isotig29267	isogroup10770	EFN63593.1	gi|307171984|gb|EFN63593.1|	1.6e-083	Camponotus floridanus	Calcium/calmodulin-dependent protein kinase	-	isotig29267	-
isotig22164	isogroup04907	EFN74769.1	gi|307191015|gb|EFN74769.1|	2.2e-094	Camponotus floridanus	hypothetical protein EAG_10177	-	isotig22164	-
isotig33427	isogroup14930	XP_625227.1	gi|66525400|ref|XP_625227.1|	2.8e-010	Apis mellifera	PREDICTED: similar to Mms19 CG12005-PB	-	isotig33427	-
isotig30535	isogroup12038	EFN74624.1	gi|307190679|gb|EFN74624.1|	4.1e-013	Camponotus floridanus	Atrial natriuretic peptide-converting enzyme	-	isotig30535	-
isotig18001	isogroup02872	EFN62151.1	gi|307169502|gb|EFN62151.1|	1.2e-054	Camponotus floridanus	hypothetical protein EAG_14508	-	isotig18001	-
isotig17111	isogroup02538	EFN67474.1	gi|307178958|gb|EFN67474.1|	2.4e-182	Camponotus floridanus	Amphiphysin	-	isotig17111	-
isotig02760	isogroup00154	XP_625184.2	gi|110757140|ref|XP_625184.2|	1.6e-088	Apis mellifera	PREDICTED: similar to fidgetin-like 1	-	isotig02760	-
isotig01937	isogroup00117	EFN78579.1	gi|307197287|gb|EFN78579.1|	9.0e-105	Harpegnathos saltator	Cell cycle-related kinase	-	isotig01937	-
isotig44420	isogroup25923	EFN73519.1	gi|307189002|gb|EFN73519.1|	1.1e-045	Camponotus floridanus	Protein phosphatase 1G	-	isotig44420	-
isotig28631	isogroup10134	NP_001128383.1	gi|201023275|ref|NP_001128383.1|	1.8e-039	Tribolium castaneum	mitochondrial ribosomal protein L1	-	isotig28631	-
isotig16230	isogroup02224	EFN61422.1	gi|307168143|gb|EFN61422.1|	3.0e-046	Camponotus floridanus	Sodium channel protein para	-	isotig16230	-
isotig13395	isogroup01443	EFN71877.1	gi|307186160|gb|EFN71877.1|	9.3e-101	Camponotus floridanus	Probable tRNA(His) guanylyltransferase	-	isotig13395	-
isotig11099	isogroup00960	XP_624877.1	gi|66515368|ref|XP_624877.1|	3.0e-088	Apis mellifera	PREDICTED: similar to ubiquitin-binding protein homolog	-	isotig11099	-
isotig00698	isogroup00065	XP_002159612.1	gi|221121939|ref|XP_002159612.1|	4.8e-066	Hydra magnipapillata	PREDICTED: similar to Tigger transposable element-derived protein 2	-	isotig00698	-
isotig00005	isogroup00013	EFN62774.1	gi|307170580|gb|EFN62774.1|	4.0e-089	Camponotus floridanus	Probable Bax inhibitor 1	-	isotig00005	-
isotig38195	isogroup19698	XP_001121094.1	gi|110757582|ref|XP_001121094.1|	2.8e-092	Apis mellifera	PREDICTED: similar to Growth-arrest-specific protein 2 (GAS-2)	-	isotig38195	-
isotig37791	isogroup19294	XP_396830.3	gi|110763901|ref|XP_396830.3|	1.6e-150	Apis mellifera	PREDICTED: similar to center divider CG6027-PA	-	isotig37791	-
isotig36909	isogroup18412	EFN85253.1	gi|307207589|gb|EFN85253.1|	1.5e-181	Harpegnathos saltator	Filamin-B	-	isotig36909	-
isotig25810	isogroup07313	XP_001120532.1	gi|110760053|ref|XP_001120532.1|	1.1e-010	Apis mellifera	PREDICTED: similar to voltage-dependent anion channel 2	-	isotig25810	-
isotig25340	isogroup06843	EFN82283.1	gi|307203103|gb|EFN82283.1|	6.4e-053	Harpegnathos saltator	GON-4-like protein	-	isotig25340	-
isotig23380	isogroup05563	XP_001606620.1	gi|156548129|ref|XP_001606620.1|	6.0e-037	Nasonia vitripennis	PREDICTED: similar to L(3)mbt-like 3 (Drosophila)	-	isotig23380	-
isotig18981	isogroup03304	EFN83344.1	gi|307204786|gb|EFN83344.1|	2.3e-118	Harpegnathos saltator	Blastoderm-specific protein 25D	-	isotig18981	-
isotig11686	isogroup01069	EFN76112.1	gi|307193221|gb|EFN76112.1|	2.4e-037	Harpegnathos saltator	Transmembrane protein 18	-	isotig11686	-
isotig25692	isogroup07195	EFN73310.1	gi|307188582|gb|EFN73310.1|	3.0e-062	Camponotus floridanus	Pancreas transcription factor 1 subunit alpha	-	isotig25692	-
isotig16374	isogroup02261	XP_624302.1	gi|66521538|ref|XP_624302.1|	3.5e-087	Apis mellifera	PREDICTED: similar to cellular repressor of E1A-stimulated genes	-	isotig16374	-
isotig10799	isogroup00908	EFN77525.1	gi|307195683|gb|EFN77525.1|	0	Harpegnathos saltator	Inositol hexakisphosphate and diphosphoinositol-pentakisphosphate kinase	-	isotig10799	-
isotig38624	isogroup20127	EFN87042.1	gi|307210572|gb|EFN87042.1|	1.5e-026	Harpegnathos saltator	PiggyBac transposable element-derived protein 4	-	isotig38624	-
isotig23656	isogroup05711	EFN77138.1	gi|307195127|gb|EFN77138.1|	6.6e-029	Harpegnathos saltator	Pheromone-binding protein-related protein 3	-	isotig23656	-
isotig19778	isogroup03704	EFN63991.1	gi|307172632|gb|EFN63991.1|	1.3e-039	Camponotus floridanus	hypothetical protein EAG_09604	-	isotig19778	-
isotig12603	isogroup01260	EFN86319.1	gi|307209212|gb|EFN86319.1|	2.3e-179	Harpegnathos saltator	Carnitine O-acetyltransferase	-	isotig12603	-
isotig24806	isogroup06345	XP_001607555.1	gi|156537359|ref|XP_001607555.1|	6.2e-053	Nasonia vitripennis	PREDICTED: similar to mitochondrial ribosomal protein S12	-	isotig24806	-
isotig06785	isogroup00388	XP_395065.2	gi|66565839|ref|XP_395065.2|	1.6e-025	Apis mellifera	PREDICTED: similar to Clathrin light chain CG6948-PA	-	isotig06785	-
isotig18243	isogroup02969	EFN77674.1	gi|307195897|gb|EFN77674.1|	2.9e-042	Harpegnathos saltator	UPF0557 protein C10orf119-like protein	-	isotig18243	-
isotig15667	isogroup02066	XP_394217.1	gi|48094590|ref|XP_394217.1|	8.5e-232	Apis mellifera	PREDICTED: similar to CG6327-PA, isoform A	-	isotig15667	-
isotig13336	isogroup01429	EFN65977.1	gi|307176393|gb|EFN65977.1|	7.8e-068	Camponotus floridanus	Metalloproteinase inhibitor 3	-	isotig13336	-
isotig38345	isogroup19848	NP_610738.1	gi|24652905|ref|NP_610738.1|	2.6e-019	Drosophila melanogaster	CG8860	-	isotig38345	-
isotig37941	isogroup19444	EFN73683.1	gi|307189235|gb|EFN73683.1|	3.2e-064	Camponotus floridanus	Activating molecule in BECN1-regulated autophagy protein 1	-	isotig37941	-
isotig37471	isogroup18974	XP_001120115.1	gi|110757737|ref|XP_001120115.1|	3.5e-140	Apis mellifera	PREDICTED: similar to Brahma associated protein 170kD CG3274-PA	-	isotig37471	-
isotig24104	isogroup05956	XP_001603387.1	gi|156548342|ref|XP_001603387.1|	1.2e-040	Nasonia vitripennis	PREDICTED: similar to CG3297-PB	-	isotig24104	-
isotig16499	isogroup02302	EFN71532.1	gi|307185572|gb|EFN71532.1|	3.9e-131	Camponotus floridanus	Zinc finger and SCAN domain-containing protein 12	-	isotig16499	-
isotig06282	isogroup00344	EFN79099.1	gi|307198046|gb|EFN79099.1|	1.7e-042	Harpegnathos saltator	Methionyl-tRNA formyltransferase, mitochondrial	-	isotig06282	-
isotig05762	isogroup00306	EFN87358.1	gi|307211140|gb|EFN87358.1|	6.2e-069	Harpegnathos saltator	Glucosidase 2 subunit beta	-	isotig05762	-
isotig05112	isogroup00268	EFN77255.1	gi|307195307|gb|EFN77255.1|	3.1e-082	Harpegnathos saltator	Mitogen-activated protein kinase organizer 1	-	isotig05112	-
isotig23244	isogroup05490	XP_002431649.1	gi|242022442|ref|XP_002431649.1|	2.9e-100	Pediculus humanus corporis	Neuronal calcium sensor, putative	-	isotig23244	-
isotig11266	isogroup00990	XP_624758.2	gi|110756705|ref|XP_624758.2|	3.8e-230	Apis mellifera	PREDICTED: similar to CG2791-PA	-	isotig11266	-
isotig37032	isogroup18535	EFN63850.1	gi|307172384|gb|EFN63850.1|	8.2e-101	Camponotus floridanus	FAST kinase domain-containing protein 5	-	isotig37032	-
isotig15164	isogroup01920	EFN68463.1	gi|307180437|gb|EFN68463.1|	1.2e-100	Camponotus floridanus	Heat shock 70 kDa protein 4L	-	isotig15164	-
isotig07893	isogroup00488	EFN88867.1	gi|307213445|gb|EFN88867.1|	2.1e-248	Harpegnathos saltator	Sodium-driven chloride bicarbonate exchanger	-	isotig07893	-
isotig07054	isogroup00407	EFN83396.1	gi|307204838|gb|EFN83396.1|	4.2e-020	Harpegnathos saltator	hypothetical protein EAI_02210	Q_gt_W	isotig07054	-
isotig35628	isogroup17131	EFN62661.1	gi|307170306|gb|EFN62661.1|	5.1e-026	Camponotus floridanus	Centaurin-alpha-1	-	isotig35628	-
isotig06185	isogroup00338	EFN71994.1	gi|307186344|gb|EFN71994.1|	2.4e-155	Camponotus floridanus	Actin-binding LIM protein 1	-	isotig06185	-
isotig29919	isogroup11422	EFN77518.1	gi|307195676|gb|EFN77518.1|	5.8e-023	Harpegnathos saltator	Basic helix-loop-helix transcription factor scleraxis	-	isotig29919	-
isotig17307	isogroup02609	EFN71622.1	gi|307185706|gb|EFN71622.1|	5.3e-017	Camponotus floridanus	Heterogeneous nuclear ribonucleoprotein K	-	isotig17307	-
isotig17047	isogroup02515	XP_395359.3	gi|110756584|ref|XP_395359.3|	3.1e-046	Apis mellifera	PREDICTED: similar to Vacuolar H+ ATPase 44kD C subunit CG8048-PC, isoform C	-	isotig17047	-
isotig13358	isogroup01436	EFN88108.1	gi|307212300|gb|EFN88108.1|	1.0e-150	Harpegnathos saltator	Transforming protein p54/c-ets-1	-	isotig13358	-
isotig11528	isogroup01038	XP_001600456.1	gi|156541874|ref|XP_001600456.1|	1.8e-050	Nasonia vitripennis	PREDICTED: similar to defective proboscis extension response, putative	-	isotig11528	-
isotig06575	isogroup00372	XP_001601938.1	gi|156549372|ref|XP_001601938.1|	1.4e-113	Nasonia vitripennis	PREDICTED: similar to tyrosine-protein kinase btk29a	-	isotig06575	-
isotig34491	isogroup15994	EFN88270.1	gi|307212547|gb|EFN88270.1|	1.1e-124	Harpegnathos saltator	Ras-related protein Rab-23	-	isotig34491	-
isotig20385	isogroup04010	EFN79954.1	gi|307199301|gb|EFN79954.1|	7.1e-223	Harpegnathos saltator	Protein kinase C iota type	-	isotig20385	-
isotig22035	isogroup04842	XP_001605283.1	gi|156544072|ref|XP_001605283.1|	5.1e-062	Nasonia vitripennis	PREDICTED: similar to CG15274-PA	-	isotig22035	-
isotig16380	isogroup02263	EFN73985.1	gi|307189647|gb|EFN73985.1|	6.4e-132	Camponotus floridanus	PAB-dependent poly(A)-specific ribonuclease subunit 2	-	isotig16380	-
isotig04614	isogroup00237	EFN78072.1	gi|307196542|gb|EFN78072.1|	7.5e-113	Harpegnathos saltator	Centromere/kinetochore protein zw10-like protein	-	isotig04614	-
isotig44747	isogroup26250	XP_002426726.1	gi|242011990|ref|XP_002426726.1|	1.6e-183	Pediculus humanus corporis	serine/threonine-protein phosphatase PP-V, putative	-	isotig44747	-
isotig34052	isogroup15555	XP_001121741.1	gi|110750983|ref|XP_001121741.1|	4.3e-020	Apis mellifera	PREDICTED: similar to Putative odorant receptor 85b	-	isotig34052	-
isotig12133	isogroup01149	XP_393811.1	gi|48097552|ref|XP_393811.1|	1.5e-237	Apis mellifera	PREDICTED: similar to CG4825-PA	-	isotig12133	-
isotig21876	isogroup04761	XP_623915.1	gi|66542058|ref|XP_623915.1|	1.0e-071	Apis mellifera	PREDICTED: similar to supernumerary limbs CG3412-PA	-	isotig21876	-
isotig19307	isogroup03469	XP_001120194.1	gi|110750766|ref|XP_001120194.1|	1.0e-060	Apis mellifera	PREDICTED: similar to Protein lethal(2)essential for life (Protein Efl21)	-	isotig19307	-
isotig00265	isogroup00045	EFN65567.1	gi|307175679|gb|EFN65567.1|	0	Camponotus floridanus	Very low-density lipoprotein receptor	-	isotig00265	-
isotig37973	isogroup19476	EFN69800.1	gi|307182666|gb|EFN69800.1|	1.2e-009	Camponotus floridanus	hypothetical protein EAG_06666	-	isotig37973	-
isotig28695	isogroup10198	EFN62118.1	gi|307169398|gb|EFN62118.1|	1.1e-086	Camponotus floridanus	Serendipity locus protein alpha	-	isotig28695	-
isotig18376	isogroup03022	XP_395044.2	gi|66544564|ref|XP_395044.2|	1.3e-150	Apis mellifera	PREDICTED: similar to CG9947-PA isoform 1	-	isotig18376	-
isotig06246	isogroup00343	EFN84890.1	gi|307207081|gb|EFN84890.1|	9.9e-025	Harpegnathos saltator	Serpin I2	-	isotig06246	-
isotig32385	isogroup13888	EFN78701.1	gi|307197467|gb|EFN78701.1|	1.4e-013	Harpegnathos saltator	MOXD1-like protein 2	-	isotig32385	-
isotig31981	isogroup13484	XP_623442.1	gi|66513638|ref|XP_623442.1|	5.2e-016	Apis mellifera	PREDICTED: similar to kurtz CG1487-PA	-	isotig31981	-
isotig22378	isogroup05015	EFN71814.1	gi|307186082|gb|EFN71814.1|	1.2e-048	Camponotus floridanus	hypothetical protein EAG_07565	-	isotig22378	-
isotig15946	isogroup02150	EFN76828.1	gi|307194536|gb|EFN76828.1|	3.7e-007	Harpegnathos saltator	Niemann-Pick C1 protein	-	isotig15946	-
isotig13526	isogroup01472	EFN63510.1	gi|307171855|gb|EFN63510.1|	1.5e-152	Camponotus floridanus	hypothetical protein EAG_07050	-	isotig13526	-
isotig38806	isogroup20309	EFN86709.1	gi|307209931|gb|EFN86709.1|	8.7e-106	Harpegnathos saltator	Carnitinyl-CoA dehydratase	-	isotig38806	-
isotig37534	isogroup19037	EFN69567.1	gi|307182236|gb|EFN69567.1|	1.4e-077	Camponotus floridanus	BTB/POZ domain-containing protein 8	-	isotig37534	-
isotig23454	isogroup05604	EFN79834.1	gi|307199124|gb|EFN79834.1|	2.6e-117	Harpegnathos saltator	hypothetical protein EAI_11040	-	isotig23454	-
isotig08505	isogroup00564	EFN68132.1	gi|307180056|gb|EFN68132.1|	5.3e-195	Camponotus floridanus	Gamma-1-syntrophin	-	isotig08505	-
isotig14021	isogroup01590	XP_001601969.1	gi|156551328|ref|XP_001601969.1|	9.8e-048	Nasonia vitripennis	PREDICTED: similar to RE71183p	-	isotig14021	-
isotig01583	isogroup00106	XP_393450.3	gi|110761543|ref|XP_393450.3|	1.5e-133	Apis mellifera	PREDICTED: similar to cyclin-dependent kinase 2	-	isotig01583	-
isotig24390	isogroup06115	XP_001606921.1	gi|156548174|ref|XP_001606921.1|	8.3e-062	Nasonia vitripennis	PREDICTED: similar to mapmodulin-like protein	-	isotig24390	-
isotig24247	isogroup06034	EFN69233.1	gi|307181781|gb|EFN69233.1|	1.2e-042	Camponotus floridanus	Signal peptidase complex subunit 1	-	isotig24247	-
isotig20777	isogroup04208	EFN83202.1	gi|307204522|gb|EFN83202.1|	4.1e-163	Harpegnathos saltator	Sarcosine dehydrogenase, mitochondrial	-	isotig20777	-
isotig44427	isogroup25930	XP_001606586.1	gi|156538465|ref|XP_001606586.1|	1.0e-075	Nasonia vitripennis	PREDICTED: hypothetical protein	-	isotig44427	-
isotig41535	isogroup23038	EFN74386.1	gi|307190294|gb|EFN74386.1|	4.8e-048	Camponotus floridanus	Midasin	-	isotig41535	-
isotig28638	isogroup10141	EFN77748.1	gi|307196023|gb|EFN77748.1|	5.7e-080	Harpegnathos saltator	Uncharacterized protein KIAA0226	-	isotig28638	-
isotig34084	isogroup15587	EFN62887.1	gi|307170762|gb|EFN62887.1|	1.1e-008	Camponotus floridanus	Mediator of RNA polymerase II transcription subunit 8	W_gt_Q	isotig34084	upW
isotig33680	isogroup15183	XP_392772.3	gi|110759361|ref|XP_392772.3|	2.3e-011	Apis mellifera	PREDICTED: similar to connector enhancer of ksr CG6556-PA	-	isotig33680	-
isotig07610	isogroup00465	EFN79886.1	gi|307199199|gb|EFN79886.1|	0	Harpegnathos saltator	Dipeptidyl peptidase 4	-	isotig07610	-
isotig17053	isogroup02517	EFN70698.1	gi|307184178|gb|EFN70698.1|	1.1e-096	Camponotus floridanus	ADP-dependent glucokinase	-	isotig17053	-
isotig10370	isogroup00830	EFN84145.1	gi|307206052|gb|EFN84145.1|	4.4e-104	Harpegnathos saltator	Nesprin-1	-	isotig10370	-
isotig00311	isogroup00051	XP_002762361.1	gi|296234236|ref|XP_002762361.1|	1.5e-007	Callithrix jacchus	PREDICTED: hypothetical protein LOC100414382, partial	-	isotig00311	-
isotig37214	isogroup18717	XP_393238.1	gi|48121613|ref|XP_393238.1|	1.7e-100	Apis mellifera	PREDICTED: similar to RhoGDI CG7823-PA isoform 1	-	isotig37214	-
isotig36810	isogroup18313	EFN63508.1	gi|307171853|gb|EFN63508.1|	8.0e-184	Camponotus floridanus	Low-density lipoprotein receptor-related protein 2	-	isotig36810	-
isotig13203	isogroup01396	XP_001605548.1	gi|156554665|ref|XP_001605548.1|	2.4e-061	Nasonia vitripennis	PREDICTED: similar to odd Oz protein	-	isotig13203	upW
isotig08822	isogroup00605	NP_001011630.1	gi|58585202|ref|NP_001011630.1|	3.1e-054	Apis mellifera	fatty acid binding protein	-	isotig08822	-
isotig06267	isogroup00344	XP_623215.1	gi|66516301|ref|XP_623215.1|	2.0e-089	Apis mellifera	PREDICTED: similar to egalitarian CG4051-PA isoform 1	-	isotig06267	-
isotig37566	isogroup19069	EFN79959.1	gi|307199306|gb|EFN79959.1|	7.4e-170	Harpegnathos saltator	Ski oncogene	-	isotig37566	-
isotig36692	isogroup18195	XP_393329.2	gi|66553051|ref|XP_393329.2|	1.0e-077	Apis mellifera	PREDICTED: similar to CG5732-PA	-	isotig36692	-
isotig23268	isogroup05502	XP_392196.2	gi|66503783|ref|XP_392196.2|	8.1e-039	Apis mellifera	PREDICTED: similar to zinc finger protein 143 (clone pHZ-1)	-	isotig23268	-
isotig22897	isogroup05295	NP_001157188.1	gi|254910931|ref|NP_001157188.1|	6.6e-068	Apis mellifera	peptidoglycan-recognition protein S2	-	isotig22897	-
isotig11916	isogroup01109	XP_001121632.1	gi|110755138|ref|XP_001121632.1|	1.7e-106	Apis mellifera	PREDICTED: similar to thoc6 CG5632-PA	-	isotig11916	-
isotig17619	isogroup02731	XP_396755.3	gi|110760587|ref|XP_396755.3|	2.5e-207	Apis mellifera	PREDICTED: similar to MICAL CG33208-PB, isoform B isoform 1	-	isotig17619	-
isotig03053	isogroup00164	EFN77473.1	gi|307195631|gb|EFN77473.1|	1.4e-058	Harpegnathos saltator	GDP-fucose protein O-fucosyltransferase 2	-	isotig03053	-
isotig40811	isogroup22314	EFN78848.1	gi|307197681|gb|EFN78848.1|	4.9e-067	Harpegnathos saltator	hypothetical protein EAI_08315	-	isotig40811	-
isotig40098	isogroup21601	EFN69016.1	gi|307181421|gb|EFN69016.1|	1.5e-086	Camponotus floridanus	Adenosine 3'-phospho 5'-phosphosulfate transporter 1	-	isotig40098	-
isotig20094	isogroup03864	XP_001599687.1	gi|156539519|ref|XP_001599687.1|	0.000579	Nasonia vitripennis	PREDICTED: similar to gag-pol polyprotein precursor; hypothetical protein, partial	-	isotig20094	-
isotig15952	isogroup02152	EFN88315.1	gi|307212600|gb|EFN88315.1|	2.6e-068	Harpegnathos saltator	Thioredoxin domain-containing protein 5	-	isotig15952	-
isotig15845	isogroup02121	XP_391930.1	gi|48097671|ref|XP_391930.1|	7.9e-110	Apis mellifera	PREDICTED: similar to clusterin associated protein 1	-	isotig15845	-
isotig10229	isogroup00809	XP_624995.2	gi|110760328|ref|XP_624995.2|	1.5e-022	Apis mellifera	PREDICTED: hypothetical protein	-	isotig10229	-
isotig09671	isogroup00721	BAD22772.1	gi|48596915|dbj|BAD22772.1|	6.4e-046	Apis mellifera	soluble guanylyl cyclase beta 1 subunit	-	isotig09671	-
isotig37478	isogroup18981	EFN80862.1	gi|307200809|gb|EFN80862.1|	1.9e-269	Harpegnathos saltator	Neural-cadherin	-	isotig37478	-
isotig34586	isogroup16089	EFN75932.1	gi|307192904|gb|EFN75932.1|	7.7e-052	Harpegnathos saltator	Zinc finger FYVE domain-containing protein 26	-	isotig34586	-
isotig01532	isogroup00106	EFN65647.1	gi|307175832|gb|EFN65647.1|	2.5e-098	Camponotus floridanus	Microtubule-associated protein 2	-	isotig01532	-
isotig25379	isogroup06882	EFN85131.1	gi|307207405|gb|EFN85131.1|	6.7e-078	Harpegnathos saltator	JmjC domain-containing histone demethylation protein 1D	-	isotig25379	-
isotig39193	isogroup20696	EFN84473.1	gi|307206435|gb|EFN84473.1|	3.8e-212	Harpegnathos saltator	Pre-mRNA cleavage complex II protein Clp1	-	isotig39193	-
isotig31517	isogroup13020	EFN69013.1	gi|307181418|gb|EFN69013.1|	1.1e-039	Camponotus floridanus	Serine/threonine-protein kinase 16	-	isotig31517	-
isotig10469	isogroup00846	XP_392554.3	gi|110759317|ref|XP_392554.3|	4.2e-184	Apis mellifera	PREDICTED: similar to tropomodulin CG1539-PA, isoform A isoform 1	-	isotig10469	-
isotig02445	isogroup00140	EFN83906.1	gi|307205614|gb|EFN83906.1|	1.6e-086	Harpegnathos saltator	Tyrosine-protein phosphatase non-receptor type 1	-	isotig02445	-
isotig37716	isogroup19219	EFN71914.1	gi|307186251|gb|EFN71914.1|	9.9e-128	Camponotus floridanus	Proteasome subunit alpha type-4	-	isotig37716	-
isotig36842	isogroup18345	EFN65481.1	gi|307175560|gb|EFN65481.1|	5.8e-152	Camponotus floridanus	Endoplasmic reticulum metallopeptidase 1	-	isotig36842	-
isotig04814	isogroup00250	EFN82164.1	gi|307202944|gb|EFN82164.1|	6.8e-125	Harpegnathos saltator	Dynein heavy chain 7, axonemal	-	isotig04814	-
isotig04871	isogroup00252	EFN82605.1	gi|307203572|gb|EFN82605.1|	0	Harpegnathos saltator	PHD finger protein 20	-	isotig04871	-
isotig24400	isogroup06120	EFN69023.1	gi|307181428|gb|EFN69023.1|	1.4e-034	Camponotus floridanus	Small ubiquitin-related modifier 3	-	isotig24400	-
isotig21451	isogroup04546	EFN87658.1	gi|307211609|gb|EFN87658.1|	7.4e-142	Harpegnathos saltator	Myocyte-specific enhancer factor 2	-	isotig21451	-
isotig21244	isogroup04443	XP_001119883.1	gi|110762783|ref|XP_001119883.1|	1.8e-048	Apis mellifera	PREDICTED: similar to CG11444-PA	-	isotig21244	-
isotig16793	isogroup02407	EFN76151.1	gi|307193260|gb|EFN76151.1|	1.9e-245	Harpegnathos saltator	Moesin/ezrin/radixin-like protein 1	-	isotig16793	-
isotig13432	isogroup01451	EFN74783.1	gi|307191029|gb|EFN74783.1|	9.5e-088	Camponotus floridanus	Elongation factor G 2, mitochondrial	-	isotig13432	-
isotig04432	isogroup00230	EFN61098.1	gi|307167527|gb|EFN61098.1|	1.8e-028	Camponotus floridanus	Armadillo segment polarity protein	-	isotig04432	-
isotig21820	isogroup04732	XP_394325.1	gi|48094997|ref|XP_394325.1|	0	Apis mellifera	PREDICTED: similar to SLY-1 homologous CG3539-PC, isoform C	-	isotig21820	-
isotig12897	isogroup01329	EFN81048.1	gi|307201137|gb|EFN81048.1|	9.7e-147	Harpegnathos saltator	Golgin-45	-	isotig12897	-
isotig08532	isogroup00567	EFN60668.1	gi|307166671|gb|EFN60668.1|	1.2e-011	Camponotus floridanus	hypothetical protein EAG_14886	-	isotig08532	-
isotig15851	isogroup02123	EFN61516.1	gi|307168310|gb|EFN61516.1|	7.5e-149	Camponotus floridanus	Protein kinase C-binding protein NELL1	-	isotig15851	-
isotig01190	isogroup00083	XP_396491.1	gi|48121676|ref|XP_396491.1|	9.5e-138	Apis mellifera	PREDICTED: similar to DopEcR CG18314-PA, isoform A isoform 1	-	isotig01190	-
isotig02466	isogroup00141	XP_393947.3	gi|110762299|ref|XP_393947.3|	1.1e-175	Apis mellifera	PREDICTED: similar to CG10186-PC, isoform C	-	isotig02466	-
isotig17521	isogroup02693	XP_001120203.1	gi|110764345|ref|XP_001120203.1|	2.3e-139	Apis mellifera	PREDICTED: similar to CG2774-PA isoform 1	-	isotig17521	-
isotig06200	isogroup00339	XP_396975.3	gi|110763853|ref|XP_396975.3|	3.2e-236	Apis mellifera	PREDICTED: similar to Rrp6 CG7292-PA	-	isotig06200	-
isotig04238	isogroup00218	EFN64750.1	gi|307174063|gb|EFN64750.1|	7.3e-084	Camponotus floridanus	S-adenosylmethionine mitochondrial carrier protein	-	isotig04238	-
isotig03501	isogroup00185	XP_001605517.1	gi|156552135|ref|XP_001605517.1|	9.4e-080	Nasonia vitripennis	PREDICTED: similar to ral	-	isotig03501	-
contig02980	isogroup00025	XP_623652.1	gi|66508741|ref|XP_623652.1|	7.1e-167	Apis mellifera	PREDICTED: similar to widerborst CG5643-PC, isoform C isoform 1	-	contig02980	-
isotig34416	isogroup15919	EFN61035.1	gi|307167462|gb|EFN61035.1|	1.1e-090	Camponotus floridanus	Neurochondrin-like protein	-	isotig34416	-
isotig20311	isogroup03972	XP_001120382.1	gi|110751110|ref|XP_001120382.1|	7.1e-021	Apis mellifera	PREDICTED: similar to CG2839-PA	-	isotig20311	-
isotig16668	isogroup02365	EFN86664.1	gi|307209885|gb|EFN86664.1|	8.0e-143	Harpegnathos saltator	C-Maf-inducing protein	-	isotig16668	-
isotig18146	isogroup02930	XP_395396.2	gi|66500960|ref|XP_395396.2|	1.3e-158	Apis mellifera	PREDICTED: similar to CG15111-PB, isoform B	-	isotig18146	-
isotig05354	isogroup00283	EFN63665.1	gi|307172085|gb|EFN63665.1|	3.0e-146	Camponotus floridanus	E3 ubiquitin-protein ligase Topors	-	isotig05354	-
isotig44680	isogroup26183	EFN82978.1	gi|307204109|gb|EFN82978.1|	2.3e-029	Harpegnathos saltator	Beta-1,3-galactosyltransferase brn	-	isotig44680	-
isotig13823	isogroup01539	EFN69580.1	gi|307182249|gb|EFN69580.1|	6.4e-118	Camponotus floridanus	ATP-dependent RNA helicase DDX55	-	isotig13823	-
isotig05026	isogroup00260	XP_392573.3	gi|110758338|ref|XP_392573.3|	1.6e-225	Apis mellifera	PREDICTED: similar to Transcription elongation regulator 1 (TATA box-binding protein-associated factor 2S) (Transcription factor CA150) (p144) (Formin-binding protein 28) (FBP 28) isoform 1	-	isotig05026	-
isotig14826	isogroup01828	XP_001122887.1	gi|110765192|ref|XP_001122887.1|	6.0e-013	Apis mellifera	PREDICTED: similar to CG12370-PA, isoform A, partial	-	isotig14826	-
isotig12515	isogroup01240	EFN78324.1	gi|307196949|gb|EFN78324.1|	6e-06	Harpegnathos saltator	Regulating synaptic membrane exocytosis protein 2	-	isotig12515	-
contig04601	isogroup00190	EFN66810.1	gi|307177847|gb|EFN66810.1|	1.1e-074	Camponotus floridanus	3,2-trans-enoyl-CoA isomerase, mitochondrial	-	contig04601	-
isotig18842	isogroup03235	EFN88128.1	gi|307212324|gb|EFN88128.1|	3.4e-128	Harpegnathos saltator	Cubilin	-	isotig18842	-
isotig04356	isogroup00225	EFN70973.1	gi|307184642|gb|EFN70973.1|	1.3e-214	Camponotus floridanus	Neurotrypsin	-	isotig04356	-
isotig42222	isogroup23725	XP_001122360.1	gi|110758892|ref|XP_001122360.1|	3.8e-136	Apis mellifera	PREDICTED: similar to Autophagy-specific gene 7 CG5489-PA, isoform A	-	isotig42222	-
isotig24825	isogroup06356	XP_001121282.1	gi|110755033|ref|XP_001121282.1|	3.7e-039	Apis mellifera	PREDICTED: similar to Ribosomal protein L37A CG5827-PA, isoform A	Q_gt_W	isotig24825	-
isotig22791	isogroup05237	XP_625289.2	gi|110761334|ref|XP_625289.2|	3.7e-013	Apis mellifera	PREDICTED: hypothetical protein	-	isotig22791	-
isotig42574	isogroup24077	XP_396801.2	gi|66547596|ref|XP_396801.2|	2.7e-253	Apis mellifera	PREDICTED: similar to sugarless CG10072-PA	-	isotig42574	-
isotig40818	isogroup22321	EFN82075.1	gi|307202790|gb|EFN82075.1|	1.2e-009	Harpegnathos saltator	Voltage-dependent calcium channel type A subunit alpha-1	-	isotig40818	-
isotig28260	isogroup09763	XP_396907.2	gi|66558122|ref|XP_396907.2|	1.7e-044	Apis mellifera	PREDICTED: similar to Nhp2 non-histone chromosome protein 2-like 1	-	isotig28260	-
isotig11645	isogroup01061	XP_393489.3	gi|110760179|ref|XP_393489.3|	9.1e-035	Apis mellifera	PREDICTED: similar to Rim CG33547-PA	-	isotig11645	-
isotig33367	isogroup14870	EFN78601.1	gi|307197309|gb|EFN78601.1|	5.1e-114	Harpegnathos saltator	FK506-binding protein 6	-	isotig33367	-
isotig29884	isogroup11387	EFN63968.1	gi|307172609|gb|EFN63968.1|	1.5e-055	Camponotus floridanus	SCY1-like protein 2	-	isotig29884	-
isotig21938	isogroup04793	XP_396554.2	gi|66554657|ref|XP_396554.2|	4.7e-110	Apis mellifera	PREDICTED: similar to CG32486-PD	-	isotig21938	-
isotig18130	isogroup02925	EFN60992.1	gi|307167407|gb|EFN60992.1|	3.1e-011	Camponotus floridanus	Interferon-inducible double stranded RNA-dependent protein kinase activator A-like protein	-	isotig18130	-
isotig10521	isogroup00854	XP_395810.3	gi|110764076|ref|XP_395810.3|	6.8e-071	Apis mellifera	PREDICTED: similar to CG11137-PA isoform 1	-	isotig10521	-
isotig04489	isogroup00231	XP_001603927.1	gi|156555324|ref|XP_001603927.1|	2.0e-064	Nasonia vitripennis	PREDICTED: hypothetical protein	-	isotig04489	-
contig24865	isogroup00004	XP_394867.2	gi|66514099|ref|XP_394867.2|	1.6e-228	Apis mellifera	PREDICTED: similar to CG18005-PA	-	contig24865	-
isotig11965	isogroup01119	EFN89852.1	gi|307215025|gb|EFN89852.1|	5.7e-113	Harpegnathos saltator	Lipase 3	-	isotig11965	-
isotig28571	isogroup10074	XP_001606964.1	gi|156549865|ref|XP_001606964.1|	1.9e-058	Nasonia vitripennis	PREDICTED: similar to ENSANGP00000005626	-	isotig28571	-
isotig14258	isogroup01657	XP_002406933.1	gi|241617520|ref|XP_002406933.1|	0.000158	Ixodes scapularis	ribosomal protein S7, putative	-	isotig14258	-
isotig13723	isogroup01516	EFN84697.1	gi|307206785|gb|EFN84697.1|	1.9e-120	Harpegnathos saltator	Mps one binder kinase activator-like 4	-	isotig13723	-
isotig13581	isogroup01484	XP_394927.2	gi|66505216|ref|XP_394927.2|	5.5e-184	Apis mellifera	PREDICTED: similar to CG11339-PA, partial	-	isotig13581	-
isotig36849	isogroup18352	EFN84819.1	gi|307206996|gb|EFN84819.1|	1.6e-110	Harpegnathos saltator	hypothetical protein EAI_10277	-	isotig36849	-
isotig16674	isogroup02367	XP_392636.2	gi|66530653|ref|XP_392636.2|	2.3e-102	Apis mellifera	PREDICTED: similar to minibrain CG7826-PA, isoform A isoform 1, partial	-	isotig16674	-
isotig23426	isogroup05589	EFN72196.1	gi|307186751|gb|EFN72196.1|	6.8e-071	Camponotus floridanus	ATP synthase mitochondrial F1 complex assembly factor 1	-	isotig23426	-
isotig21089	isogroup04367	EFN67004.1	gi|307178219|gb|EFN67004.1|	4.6e-129	Camponotus floridanus	Endonuclease G, mitochondrial	-	isotig21089	-
isotig11163	isogroup00971	EFN60857.1	gi|307167054|gb|EFN60857.1|	3.7e-161	Camponotus floridanus	Protein turtle	-	isotig11163	-
isotig10302	isogroup00818	XP_623642.1	gi|66521043|ref|XP_623642.1|	1.4e-075	Apis mellifera	PREDICTED: similar to Tetraspanin 97E CG6323-PA, isoform A	-	isotig10302	-
isotig09405	isogroup00681	EFN62868.1	gi|307170743|gb|EFN62868.1|	3.9e-198	Camponotus floridanus	Sugar transporter ERD6-like 6	-	isotig09405	-
isotig12229	isogroup01170	EFN81305.1	gi|307201542|gb|EFN81305.1|	5.9e-078	Harpegnathos saltator	Dual specificity protein phosphatase 3	-	isotig12229	-
isotig10863	isogroup00919	XP_395358.3	gi|110756944|ref|XP_395358.3|	4.0e-029	Apis mellifera	PREDICTED: similar to G protein-coupled receptor kinase interactor 1 isoform 1	-	isotig10863	-
isotig04131	isogroup00210	NP_001165812.1	gi|288856319|ref|NP_001165812.1|	1.7e-060	Nasonia vitripennis	cytochrome c oxidase subunit Va	-	isotig04131	-
isotig20710	isogroup04176	EFN74516.1	gi|307190519|gb|EFN74516.1|	2.8e-149	Camponotus floridanus	Protein disabled	-	isotig20710	-
isotig18201	isogroup02955	EFN72947.1	gi|307188115|gb|EFN72947.1|	3.9e-054	Camponotus floridanus	Dystrophin	-	isotig18201	-
isotig09859	isogroup00751	EFN78270.1	gi|307196834|gb|EFN78270.1|	5.7e-133	Harpegnathos saltator	UNC93-like protein	-	isotig09859	-
isotig29125	isogroup10628	XP_002429806.1	gi|242018688|ref|XP_002429806.1|	0.000161	Pediculus humanus corporis	DrosGluCl, putative	W_gt_Q	isotig29125	upW
isotig21777	isogroup04710	EFN66667.1	gi|307177587|gb|EFN66667.1|	2.1e-085	Camponotus floridanus	Tachykinins	-	isotig21777	-
isotig16024	isogroup02170	XP_395653.2	gi|66550432|ref|XP_395653.2|	3.7e-208	Apis mellifera	PREDICTED: similar to CG9253-PA isoform 1	-	isotig16024	-
isotig16248	isogroup02228	ADB28039.1	gi|283765096|gb|ADB28039.1|	7.4e-112	Agrilus planipennis	transposase	-	isotig16248	-
isotig08756	isogroup00598	EFN80561.1	gi|307200296|gb|EFN80561.1|	1.4e-055	Harpegnathos saltator	Ubiquitin-associated protein 1	-	isotig08756	-
isotig38507	isogroup20010	XP_396929.2	gi|66542493|ref|XP_396929.2|	1.1e-130	Apis mellifera	PREDICTED: similar to Rrp4 CG3931-PA	-	isotig38507	-
isotig38285	isogroup19788	EFN78890.1	gi|307197741|gb|EFN78890.1|	1.2e-027	Harpegnathos saltator	hypothetical protein EAI_02300	-	isotig38285	-
isotig25430	isogroup06933	EFN62364.1	gi|307169855|gb|EFN62364.1|	2.5e-018	Camponotus floridanus	hypothetical protein EAG_01554	-	isotig25430	-
isotig19645	isogroup03637	EFN73674.1	gi|307189226|gb|EFN73674.1|	7.6e-051	Camponotus floridanus	Mediator of RNA polymerase II transcription subunit 13	-	isotig19645	-
isotig11608	isogroup01054	XP_392217.3	gi|110751137|ref|XP_392217.3|	1.9e-113	Apis mellifera	PREDICTED: similar to Ryanodine receptor 44F CG10844-PA, isoform A	-	isotig11608	-
isotig25782	isogroup07285	XP_001600438.1	gi|156541562|ref|XP_001600438.1|	1.0e-049	Nasonia vitripennis	PREDICTED: similar to GA12401-PA	-	isotig25782	-
isotig35568	isogroup17071	XP_623323.2	gi|110768018|ref|XP_623323.2|	1.9e-076	Apis mellifera	PREDICTED: similar to zipper CG15792-PD, isoform D	-	isotig35568	upQ
isotig20363	isogroup03999	XP_395243.2	gi|66513717|ref|XP_395243.2|	4.9e-087	Apis mellifera	PREDICTED: similar to CG2608-PA	-	isotig20363	-
isotig30305	isogroup11808	AAC36245.1	gi|3153849|gb|AAC36245.1|	4.3e-062	Anisopteromalus calandrae	carboxylesterase	-	isotig30305	-
isotig38228	isogroup19731	XP_624214.2	gi|110755428|ref|XP_624214.2|	2.8e-114	Apis mellifera	PREDICTED: similar to bromodomain containing 3	-	isotig38228	-
isotig04898	isogroup00254	XP_623113.1	gi|66499310|ref|XP_623113.1|	3.9e-052	Apis mellifera	PREDICTED: similar to Phosphorylase kinase CG1830-PB, isoform B isoform 2	-	isotig04898	-
isotig03237	isogroup00171	XP_395946.2	gi|66550881|ref|XP_395946.2|	1.7e-135	Apis mellifera	PREDICTED: similar to CG3149-PA	-	isotig03237	-
isotig01124	isogroup00083	XP_396491.1	gi|48121676|ref|XP_396491.1|	1.3e-137	Apis mellifera	PREDICTED: similar to DopEcR CG18314-PA, isoform A isoform 1	-	isotig01124	-
isotig04152	isogroup00211	XP_001121196.1	gi|110759687|ref|XP_001121196.1|	3.0e-151	Apis mellifera	PREDICTED: similar to Longitudinals lacking protein, isoform G	-	isotig04152	-
isotig02934	isogroup00157	XP_001120946.1	gi|110760769|ref|XP_001120946.1|	9.3e-023	Apis mellifera	PREDICTED: similar to UPF0193 protein EVG1	-	isotig02934	-
isotig32588	isogroup14091	XP_623907.2	gi|110755574|ref|XP_623907.2|	1.2e-012	Apis mellifera	PREDICTED: similar to sprite CG30023-PA	Q_gt_W	isotig32588	-
isotig00588	isogroup00060	XP_623572.1	gi|66508627|ref|XP_623572.1|	3.1e-049	Apis mellifera	PREDICTED: similar to Rpb8 CG11246-PA	-	isotig00588	-
isotig26336	isogroup07839	EFN63824.1	gi|307172336|gb|EFN63824.1|	2.1e-213	Camponotus floridanus	COP9 signalosome complex subunit 4	-	isotig26336	-
isotig05819	isogroup00308	EFN66643.1	gi|307177532|gb|EFN66643.1|	6.5e-157	Camponotus floridanus	Coiled-coil domain-containing protein AGAP005037	-	isotig05819	-
isotig03829	isogroup00201	EFN62455.1	gi|307169946|gb|EFN62455.1|	1.4e-059	Camponotus floridanus	Cationic amino acid transporter 3	-	isotig03829	-
isotig15499	isogroup02018	EFN70346.1	gi|307183643|gb|EFN70346.1|	2.7e-051	Camponotus floridanus	Filamin-B	-	isotig15499	-
isotig09033	isogroup00631	EFN63107.1	gi|307171064|gb|EFN63107.1|	3.6e-256	Camponotus floridanus	2-hydroxyacyl-CoA lyase 1	-	isotig09033	-
isotig35248	isogroup16751	EFN61571.1	gi|307168411|gb|EFN61571.1|	6.7e-083	Camponotus floridanus	tRNA pseudouridine synthase-like 1	-	isotig35248	-
isotig22290	isogroup04971	EFN82952.1	gi|307204053|gb|EFN82952.1|	2.2e-192	Harpegnathos saltator	Probable aspartate aminotransferase, cytoplasmic	-	isotig22290	-
isotig15289	isogroup01955	XP_001122480.1	gi|110750637|ref|XP_001122480.1|	4.0e-017	Apis mellifera	PREDICTED: similar to testis specific gene A2, partial	-	isotig15289	-
isotig07993	isogroup00499	XP_392142.1	gi|48094542|ref|XP_392142.1|	2.6e-104	Apis mellifera	PREDICTED: similar to NUCB1 CG32190-PA	-	isotig07993	-
isotig19971	isogroup03802	XP_392726.1	gi|48101950|ref|XP_392726.1|	1.7e-024	Apis mellifera	PREDICTED: similar to Ribosomal protein S9 CG3395-PA, isoform A	Q_gt_W	isotig19971	-
isotig06324	isogroup00347	EFN64062.1	gi|307172857|gb|EFN64062.1|	5.1e-060	Camponotus floridanus	Cysteine string protein	-	isotig06324	-
isotig01012	isogroup00078	EFN64788.1	gi|307174130|gb|EFN64788.1|	1.3e-203	Camponotus floridanus	Arginine-glutamic acid dipeptide repeats protein	-	isotig01012	-
isotig03182	isogroup00168	XP_624906.1	gi|66530332|ref|XP_624906.1|	5.0e-302	Apis mellifera	PREDICTED: similar to CG6905-PA	-	isotig03182	-
isotig22615	isogroup05140	XP_623577.2	gi|110758166|ref|XP_623577.2|	2.4e-142	Apis mellifera	PREDICTED: similar to sallimus CG1915-PC, isoform C	-	isotig22615	-
isotig22132	isogroup04891	EFN84033.1	gi|307205850|gb|EFN84033.1|	2.9e-119	Harpegnathos saltator	Phosphatidylinositol-specific phospholipase C X domain-containing protein 3	-	isotig22132	-
isotig05667	isogroup00300	XP_001600565.1	gi|156554096|ref|XP_001600565.1|	3.6e-065	Nasonia vitripennis	PREDICTED: hypothetical protein	-	isotig05667	-
isotig04540	isogroup00233	XP_392565.1	gi|48098918|ref|XP_392565.1|	6.5e-085	Apis mellifera	PREDICTED: similar to Ribosomal protein L18 CG8615-PA	-	isotig04540	-
isotig28035	isogroup09538	XP_001600910.1	gi|156542887|ref|XP_001600910.1|	9.2e-045	Nasonia vitripennis	PREDICTED: similar to conserved hypothetical protein	-	isotig28035	-
isotig19813	isogroup03722	EFN74152.1	gi|307189916|gb|EFN74152.1|	6.0e-123	Camponotus floridanus	Peptidyl-prolyl cis-trans isomerase SDCCAG10	-	isotig19813	-
isotig13180	isogroup01392	XP_623456.1	gi|66546402|ref|XP_623456.1|	3.2e-138	Apis mellifera	PREDICTED: similar to APG5 autophagy 5-like protein isoform 2	-	isotig13180	-
isotig32268	isogroup13771	EFN84265.1	gi|307206185|gb|EFN84265.1|	5.5e-020	Harpegnathos saltator	Longitudinals lacking protein, isoforms A/B/D/L	-	isotig32268	-
isotig11694	isogroup01071	XP_001607879.1	gi|156538753|ref|XP_001607879.1|	1.8e-039	Nasonia vitripennis	PREDICTED: similar to ENSANGP00000018359	-	isotig11694	-
isotig01848	isogroup00113	XP_393163.3	gi|110763472|ref|XP_393163.3|	7.8e-019	Apis mellifera	PREDICTED: similar to CG33521-PA, isoform A	-	isotig01848	-
isotig39571	isogroup21074	XP_394173.3	gi|110749736|ref|XP_394173.3|	1.0e-125	Apis mellifera	PREDICTED: similar to CG31619-PA, isoform A, partial	-	isotig39571	-
isotig11893	isogroup01105	XP_320922.2	gi|58394982|ref|XP_320922.2|	1.1e-097	Anopheles gambiae str. PEST	AGAP002118-PA	-	isotig11893	-
isotig10648	isogroup00879	XP_395639.3	gi|110758314|ref|XP_395639.3|	3.5e-089	Apis mellifera	PREDICTED: similar to TBP-associated factor 1 CG17603-PA, isoform A	-	isotig10648	-
isotig02955	isogroup00158	XP_393239.3	gi|110757770|ref|XP_393239.3|	0	Apis mellifera	PREDICTED: similar to Eukaryotic translation initiation factor 4 gamma 3 (eIF-4-gamma 3) (eIF-4G 3) (eIF4G 3) (eIF-4-gamma II) (eIF4GII)	-	isotig02955	-
isotig25964	isogroup07467	EFN71118.1	gi|307184804|gb|EFN71118.1|	4.3e-044	Camponotus floridanus	Proton-coupled folate transporter	-	isotig25964	-
isotig37154	isogroup18657	XP_623413.1	gi|66514607|ref|XP_623413.1|	4.5e-257	Apis mellifera	PREDICTED: similar to CG8479-PA, isoform A isoform 2	-	isotig37154	-
isotig17376	isogroup02636	EFN89490.1	gi|307214453|gb|EFN89490.1|	3.3e-041	Harpegnathos saltator	GPI ethanolamine phosphate transferase 2	-	isotig17376	-
isotig05922	isogroup00316	EFN79327.1	gi|307198385|gb|EFN79327.1|	2.5e-103	Harpegnathos saltator	hypothetical protein EAI_09813	-	isotig05922	-
isotig25055	isogroup06558	EFN81649.1	gi|307202149|gb|EFN81649.1|	5.3e-196	Harpegnathos saltator	Actin-related protein 2/3 complex subunit 1A	-	isotig25055	-
isotig21033	isogroup04338	EFN82607.1	gi|307203574|gb|EFN82607.1|	3.1e-013	Harpegnathos saltator	hypothetical protein EAI_00899	-	isotig21033	-
isotig15005	isogroup01877	XP_001121998.1	gi|110749067|ref|XP_001121998.1|	7.4e-176	Apis mellifera	PREDICTED: similar to flotillin 2 CG32593-PB, isoform B	-	isotig15005	-
isotig07469	isogroup00453	EFN86793.1	gi|307210096|gb|EFN86793.1|	2.2e-016	Harpegnathos saltator	Sodium channel protein para	-	isotig07469	-
isotig21470	isogroup04557	XP_001599952.1	gi|156552756|ref|XP_001599952.1|	3.8e-015	Nasonia vitripennis	PREDICTED: similar to CG10253-PA	-	isotig21470	-
isotig06345	isogroup00348	EFN67655.1	gi|307179269|gb|EFN67655.1|	7.2e-038	Camponotus floridanus	Sodium/potassium/calcium exchanger 5	-	isotig06345	-
isotig03146	isogroup00167	EFN68374.1	gi|307180348|gb|EFN68374.1|	3.0e-060	Camponotus floridanus	ADP-ribosylation factor-like protein 6-interacting protein 1	-	isotig03146	-
isotig40751	isogroup22254	EFA04078.1	gi|270007630|gb|EFA04078.1|	4.3e-021	Tribolium castaneum	hypothetical protein TcasGA2_TC014312	-	isotig40751	-
isotig27311	isogroup08814	EFN77484.1	gi|307195642|gb|EFN77484.1|	3.5e-096	Harpegnathos saltator	Poly(A) RNA polymerase, mitochondrial	-	isotig27311	upW
isotig08430	isogroup00554	EFN77087.1	gi|307195019|gb|EFN77087.1|	0	Harpegnathos saltator	STE20-like serine/threonine-protein kinase	-	isotig08430	-
isotig34174	isogroup15677	EFN71664.1	gi|307185794|gb|EFN71664.1|	2.0e-034	Camponotus floridanus	Zinc finger CCCH domain-containing protein 12C	-	isotig34174	-
isotig24788	isogroup06336	XP_392483.2	gi|110759210|ref|XP_392483.2|	4.3e-228	Apis mellifera	PREDICTED: similar to CG7433-PA, isoform A isoform 1	-	isotig24788	-
isotig24674	isogroup06271	EFN85066.1	gi|307207316|gb|EFN85066.1|	1.4e-029	Harpegnathos saltator	Transient receptor potential-gamma protein	-	isotig24674	-
isotig04561	isogroup00234	XP_394399.2	gi|66505499|ref|XP_394399.2|	0	Apis mellifera	PREDICTED: similar to shibire CG18102-PD, isoform D isoform 1	-	isotig04561	-
isotig21312	isogroup04477	EFN80463.1	gi|307200155|gb|EFN80463.1|	2.9e-044	Harpegnathos saltator	Surfeit locus protein 6-like protein	-	isotig21312	-
isotig11353	isogroup01005	XP_001959243.1	gi|194753900|ref|XP_001959243.1|	2.5e-007	Drosophila ananassae	GF12777	-	isotig11353	-
isotig08980	isogroup00624	EFN60401.1	gi|307166152|gb|EFN60401.1|	7.7e-098	Camponotus floridanus	Malonyl-CoA decarboxylase, mitochondrial	-	isotig08980	-
isotig43411	isogroup24914	XP_396395.3	gi|110761105|ref|XP_396395.3|	1.5e-024	Apis mellifera	PREDICTED: similar to cache domain containing 1	-	isotig43411	-
isotig13794	isogroup01533	XP_001606819.1	gi|156554871|ref|XP_001606819.1|	3.0e-162	Nasonia vitripennis	PREDICTED: similar to ENSANGP00000001286	-	isotig13794	-
isotig11474	isogroup01029	EFN84624.1	gi|307206652|gb|EFN84624.1|	2.3e-074	Harpegnathos saltator	Protein jagunal	-	isotig11474	-
isotig06720	isogroup00383	XP_623197.2	gi|110751295|ref|XP_623197.2|	2.7e-207	Apis mellifera	PREDICTED: similar to GDP dissociation inhibitor CG4422-PA	-	isotig06720	-
isotig02919	isogroup00157	EFN81980.1	gi|307202660|gb|EFN81980.1|	3.0e-159	Harpegnathos saltator	WD repeat domain phosphoinositide-interacting protein 3	-	isotig02919	-
isotig17447	isogroup02666	XP_001120945.1	gi|110760487|ref|XP_001120945.1|	1.3e-045	Apis mellifera	PREDICTED: similar to nuclear DNA-binding protein	-	isotig17447	-
isotig06406	isogroup00353	EFN69055.1	gi|307181463|gb|EFN69055.1|	1.1e-072	Camponotus floridanus	Uncharacterized protein C7orf30	-	isotig06406	-
isotig28449	isogroup09952	XP_001121140.1	gi|110767208|ref|XP_001121140.1|	4.1e-024	Apis mellifera	PREDICTED: similar to S1 RNA binding domain 1	-	isotig28449	-
isotig12633	isogroup01268	EFN62114.1	gi|307169394|gb|EFN62114.1|	1.3e-295	Camponotus floridanus	Metastasis-associated protein MTA1	-	isotig12633	-
isotig01299	isogroup00091	XP_001120917.1	gi|110756504|ref|XP_001120917.1|	2.3e-044	Apis mellifera	PREDICTED: similar to CG13907-PA	-	isotig01299	-
isotig01473	isogroup00101	EFN68567.1	gi|307180612|gb|EFN68567.1|	0	Camponotus floridanus	Potassium voltage-gated channel subfamily H member 7	-	isotig01473	-
isotig00996	isogroup00077	EFN60940.1	gi|307167252|gb|EFN60940.1|	5.5e-021	Camponotus floridanus	Teneurin-3	-	isotig00996	-
isotig02523	isogroup00144	XP_394628.3	gi|110757623|ref|XP_394628.3|	6.7e-268	Apis mellifera	PREDICTED: similar to lethal (2) 01424 CG3845-PB, isoform B	-	isotig02523	-
isotig40901	isogroup22404	EFN83702.1	gi|307205354|gb|EFN83702.1|	1.2e-178	Harpegnathos saltator	StAR-related lipid transfer protein 3	-	isotig40901	-
isotig29290	isogroup10793	EFN75210.1	gi|307191768|gb|EFN75210.1|	3.5e-029	Harpegnathos saltator	Molybdenum cofactor synthesis protein cinnamon	-	isotig29290	-
isotig17862	isogroup02823	XP_393076.1	gi|48106725|ref|XP_393076.1|	5.2e-123	Apis mellifera	PREDICTED: similar to Grasp65 CG7809-PA	-	isotig17862	-
isotig09568	isogroup00701	EFN70224.1	gi|307183366|gb|EFN70224.1|	3.3e-030	Camponotus floridanus	Cytochrome b5	-	isotig09568	-
isotig08959	isogroup00622	XP_393226.1	gi|48120555|ref|XP_393226.1|	4.0e-044	Apis mellifera	PREDICTED: similar to ribosomal protein S5 isoform 1	-	isotig08959	-
isotig03630	isogroup00189	EFN73819.1	gi|307189409|gb|EFN73819.1|	6.9e-016	Camponotus floridanus	Serine-arginine protein 55	-	isotig03630	-
isotig10716	isogroup00892	XP_624982.2	gi|110765289|ref|XP_624982.2|	7.8e-044	Apis mellifera	PREDICTED: hypothetical protein	-	isotig10716	-
isotig34676	isogroup16179	EFN63513.1	gi|307171858|gb|EFN63513.1|	8.9e-069	Camponotus floridanus	Myosin-XV	-	isotig34676	-
isotig14045	isogroup01596	EFN62834.1	gi|307170660|gb|EFN62834.1|	2.0e-106	Camponotus floridanus	Bifunctional methylenetetrahydrofolate dehydrogenase/cyclohydrolase, mitochondrial	-	isotig14045	-
isotig43588	isogroup25091	EFN61608.1	gi|307168550|gb|EFN61608.1|	4.4e-114	Camponotus floridanus	Casein kinase II subunit beta	-	isotig43588	-
isotig20880	isogroup04259	EFN67754.1	gi|307179430|gb|EFN67754.1|	2.8e-132	Camponotus floridanus	Hermansky-Pudlak syndrome 5 protein-like protein	-	isotig20880	-
isotig20812	isogroup04226	EFN62955.1	gi|307170844|gb|EFN62955.1|	9.8e-048	Camponotus floridanus	hypothetical protein EAG_02936	-	isotig20812	-
isotig30697	isogroup12200	EFN66628.1	gi|307177517|gb|EFN66628.1|	2.0e-055	Camponotus floridanus	hypothetical protein EAG_15663	-	isotig30697	-
isotig12840	isogroup01316	EFN84413.1	gi|307206361|gb|EFN84413.1|	6.1e-198	Harpegnathos saltator	Ubiquitin carboxyl-terminal hydrolase 7	-	isotig12840	-
isotig06741	isogroup00384	XP_623190.2	gi|110762223|ref|XP_623190.2|	9.2e-127	Apis mellifera	PREDICTED: similar to Ca2+-channel-protein--subunit CG6320-PD, isoform D	-	isotig06741	-
isotig42600	isogroup24103	XP_001121679.1	gi|110749444|ref|XP_001121679.1|	6.6e-064	Apis mellifera	PREDICTED: similar to luna CG33473-PB	-	isotig42600	-
isotig16773	isogroup02400	EFN82496.1	gi|307203421|gb|EFN82496.1|	5.9e-168	Harpegnathos saltator	mRNA-decapping enzyme 2	-	isotig16773	-
isotig14907	isogroup01850	XP_396502.2	gi|66546417|ref|XP_396502.2|	1.6e-039	Apis mellifera	PREDICTED: similar to CG8607-PA	-	isotig14907	-
isotig31696	isogroup13199	XP_002824752.1	gi|297695005|ref|XP_002824752.1|	6.0e-007	Pongo abelii	PREDICTED: hypothetical protein LOC100449676, partial	-	isotig31696	-
isotig24867	isogroup06380	XP_002430993.1	gi|242021118|ref|XP_002430993.1|	8.0e-082	Pediculus humanus corporis	immunodeficiency virus type I enhancer binding protein, putative	-	isotig24867	-
isotig21839	isogroup04742	EFN61140.1	gi|307167596|gb|EFN61140.1|	2.4e-020	Camponotus floridanus	hypothetical protein EAG_15529	-	isotig21839	-
isotig11799	isogroup01089	XP_001122055.1	gi|110756091|ref|XP_001122055.1|	6.6e-035	Apis mellifera	PREDICTED: similar to mitochondrial tumor suppressor 1 isoform 5	-	isotig11799	-
isotig34356	isogroup15859	EFN74926.1	gi|307191279|gb|EFN74926.1|	3.3e-207	Camponotus floridanus	SWI/SNF-related matrix-associated actin-dependent regulator of chromatin subfamily A-like protein 1	W_gt_Q	isotig34356	-
isotig33952	isogroup15455	XP_001122193.1	gi|110751293|ref|XP_001122193.1|	8.8e-05	Apis mellifera	PREDICTED: similar to Prosap CG30483-PA	-	isotig33952	-
isotig33482	isogroup14985	XP_623406.2	gi|110751061|ref|XP_623406.2|	7.5e-093	Apis mellifera	PREDICTED: similar to RAD1 homolog isoform 1	-	isotig33482	-
isotig20258	isogroup03946	EFN63124.1	gi|307171081|gb|EFN63124.1|	1.1e-010	Camponotus floridanus	Histone-lysine N-methyltransferase eggless	-	isotig20258	-
isotig04913	isogroup00255	EFN83766.1	gi|307205425|gb|EFN83766.1|	2.3e-110	Harpegnathos saltator	Phosphatidylinositol-specific phospholipase C X domain-containing protein 1	-	isotig04913	-
isotig00945	isogroup00077	EFN60940.1	gi|307167252|gb|EFN60940.1|	5.8e-021	Camponotus floridanus	Teneurin-3	-	isotig00945	-
isotig43738	isogroup25241	EFN65167.1	gi|307174927|gb|EFN65167.1|	1.3e-038	Camponotus floridanus	26S proteasome non-ATPase regulatory subunit 5	-	isotig43738	-
isotig10776	isogroup00905	EFN72621.1	gi|307187649|gb|EFN72621.1|	9.4e-202	Camponotus floridanus	Probable serine incorporator	-	isotig10776	-
isotig23558	isogroup05660	XP_001121622.1	gi|110750030|ref|XP_001121622.1|	1.3e-225	Apis mellifera	PREDICTED: similar to CG14945-PA, isoform A	-	isotig23558	upC
isotig17017	isogroup02504	XP_001604912.1	gi|156544502|ref|XP_001604912.1|	6.3e-036	Nasonia vitripennis	PREDICTED: similar to salivary secreted ribonuclease	W_gt_Q	isotig17017	upW
isotig15659	isogroup02062	XP_393275.3	gi|110756467|ref|XP_393275.3|	5.2e-068	Apis mellifera	PREDICTED: similar to SP2353 CG8403-PA	-	isotig15659	-
isotig36964	isogroup18467	EFN66617.1	gi|307177506|gb|EFN66617.1|	1.4e-098	Camponotus floridanus	CCR4-NOT transcription complex subunit 10	-	isotig36964	-
isotig15869	isogroup02127	XP_396118.3	gi|110775283|ref|XP_396118.3|	1.8e-041	Apis mellifera	PREDICTED: similar to Laminin A CG10236-PA, partial	-	isotig15869	-
isotig13925	isogroup01562	XP_394345.1	gi|48095052|ref|XP_394345.1|	1.3e-127	Apis mellifera	PREDICTED: similar to CG6637-PA	-	isotig13925	-
isotig10722	isogroup00894	EFN83274.1	gi|307204652|gb|EFN83274.1|	2.0e-148	Harpegnathos saltator	Serine/threonine-protein kinase PRP4-like protein	-	isotig10722	-
isotig10697	isogroup00889	XP_001119888.1	gi|110756725|ref|XP_001119888.1|	7.9e-033	Apis mellifera	PREDICTED: similar to Ribosomal protein S25 CG6684-PA, isoform A	-	isotig10697	-
isotig35651	isogroup17154	XP_001606527.1	gi|156549806|ref|XP_001606527.1|	8.7e-048	Nasonia vitripennis	PREDICTED: similar to mitochondrial ornithine transporter	-	isotig35651	-
isotig14051	isogroup01598	EFN61436.1	gi|307168157|gb|EFN61436.1|	5.7e-148	Camponotus floridanus	Lambda-crystallin-like protein	-	isotig14051	-
isotig13618	isogroup01491	XP_393191.2	gi|66512887|ref|XP_393191.2|	4.5e-126	Apis mellifera	PREDICTED: similar to CG9391-PA, isoform A	-	isotig13618	-
isotig40758	isogroup22261	XP_392146.2	gi|66499513|ref|XP_392146.2|	4.0e-137	Apis mellifera	PREDICTED: similar to CG5978-PA isoform 1	-	isotig40758	-
isotig27318	isogroup08821	EFN89979.1	gi|307215207|gb|EFN89979.1|	3.7e-104	Harpegnathos saltator	Mediator of RNA polymerase II transcription subunit 19	-	isotig27318	-
isotig11845	isogroup01095	EFN84829.1	gi|307207006|gb|EFN84829.1|	2.3e-100	Harpegnathos saltator	Phosphatidylinositol N-acetylglucosaminyltransferase subunit Q	-	isotig11845	-
isotig11138	isogroup00967	XP_001604010.1	gi|156545653|ref|XP_001604010.1|	2.2e-052	Nasonia vitripennis	PREDICTED: hypothetical protein	-	isotig11138	-
isotig18346	isogroup03011	EFN67696.1	gi|307179332|gb|EFN67696.1|	1.6e-251	Camponotus floridanus	Helicase ARIP4	-	isotig18346	-
isotig01458	isogroup00101	EFN68567.1	gi|307180612|gb|EFN68567.1|	0	Camponotus floridanus	Potassium voltage-gated channel subfamily H member 7	-	isotig01458	-
isotig02508	isogroup00144	XP_394628.3	gi|110757623|ref|XP_394628.3|	6.8e-268	Apis mellifera	PREDICTED: similar to lethal (2) 01424 CG3845-PB, isoform B	-	isotig02508	-
isotig39258	isogroup20761	EFN86077.1	gi|307208824|gb|EFN86077.1|	6.7e-039	Harpegnathos saltator	Dynein intermediate chain 2, ciliary	-	isotig39258	-
isotig33984	isogroup15487	XP_001122674.1	gi|110757218|ref|XP_001122674.1|	3.8e-042	Apis mellifera	PREDICTED: similar to CG2063-PA	-	isotig33984	-
isotig29033	isogroup10536	EFN65909.1	gi|307176278|gb|EFN65909.1|	9.2e-060	Camponotus floridanus	Sodium leak channel non-selective protein	-	isotig29033	upW
isotig14913	isogroup01852	EFN66707.1	gi|307177661|gb|EFN66707.1|	1.5e-010	Camponotus floridanus	Coiled-coil domain-containing protein 134	-	isotig14913	-
isotig07423	isogroup00449	EFN66499.1	gi|307177326|gb|EFN66499.1|	3.0e-113	Camponotus floridanus	Niemann-Pick C1 protein	-	isotig07423	-
isotig43418	isogroup24921	EFN88893.1	gi|307213484|gb|EFN88893.1|	1.2e-134	Harpegnathos saltator	Glutaminyl-peptide cyclotransferase	-	isotig43418	-
isotig40526	isogroup22029	XP_001122970.1	gi|110764293|ref|XP_001122970.1|	8.5e-025	Apis mellifera	PREDICTED: hypothetical protein	-	isotig40526	-
isotig11563	isogroup01043	EFN67028.1	gi|307178243|gb|EFN67028.1|	4.7e-195	Camponotus floridanus	Kynurenine--oxoglutarate transaminase 3	-	isotig11563	-
isotig03937	isogroup00204	EFN74010.1	gi|307189717|gb|EFN74010.1|	1.4e-093	Camponotus floridanus	Titin	-	isotig03937	-
isotig32671	isogroup14174	EFN89414.1	gi|307214332|gb|EFN89414.1|	1.7e-168	Harpegnathos saltator	Polymerase delta-interacting protein 2	-	isotig32671	-
isotig16329	isogroup02250	XP_395069.2	gi|66512834|ref|XP_395069.2|	5.8e-149	Apis mellifera	PREDICTED: similar to CG6330-PA, isoform A	-	isotig16329	-
isotig38622	isogroup20125	EFN84712.1	gi|307206814|gb|EFN84712.1|	5.6e-134	Harpegnathos saltator	Uncharacterized protein KIAA0562	-	isotig38622	-
isotig26094	isogroup07597	XP_396622.3	gi|110756628|ref|XP_396622.3|	1.2e-036	Apis mellifera	PREDICTED: similar to CG15831-PA.3	-	isotig26094	-
isotig23886	isogroup05836	EFN80725.1	gi|307200584|gb|EFN80725.1|	4.7e-033	Harpegnathos saltator	hypothetical protein EAI_15181	-	isotig23886	-
isotig20057	isogroup03845	XP_001603533.1	gi|156537141|ref|XP_001603533.1|	1.1e-068	Nasonia vitripennis	PREDICTED: similar to conserved hypothetical protein	-	isotig20057	-
isotig12576	isogroup01253	EFN69689.1	gi|307182454|gb|EFN69689.1|	3.0e-048	Camponotus floridanus	Argininosuccinate synthase	-	isotig12576	-
isotig36205	isogroup17708	EFN70160.1	gi|307183291|gb|EFN70160.1|	3.1e-053	Camponotus floridanus	GPI mannosyltransferase 2	-	isotig36205	upW
isotig35331	isogroup16834	XP_393981.2	gi|66523982|ref|XP_393981.2|	8.4e-130	Apis mellifera	PREDICTED: similar to transformation/transcription domain-associated protein isoform 1	-	isotig35331	-
isotig35683	isogroup17186	EFN62004.1	gi|307169188|gb|EFN62004.1|	8.2e-018	Camponotus floridanus	Protein lin-10	-	isotig35683	-
isotig28350	isogroup09853	EFN75173.1	gi|307191731|gb|EFN75173.1|	1.1e-058	Harpegnathos saltator	Paramyosin, long form	Q_gt_W	isotig28350	-
isotig24171	isogroup05993	NP_001011578.1	gi|58585104|ref|NP_001011578.1|	0	Apis mellifera	vitellogenin	Q_gt_W	isotig24171	-
isotig09459	isogroup00686	EFN74983.1	gi|307191442|gb|EFN74983.1|	3.2e-047	Camponotus floridanus	hypothetical protein EAG_05126	-	isotig09459	-
isotig00488	isogroup00058	EFA08209.1	gi|270011761|gb|EFA08209.1|	0.000136	Tribolium castaneum	hypothetical protein TcasGA2_TC005836	-	isotig00488	-
isotig18084	isogroup02907	EFN77422.1	gi|307195536|gb|EFN77422.1|	8.7e-084	Harpegnathos saltator	Protein sarah	-	isotig18084	-
isotig15875	isogroup02129	XP_391835.3	gi|110760335|ref|XP_391835.3|	3.2e-182	Apis mellifera	PREDICTED: similar to CG10277-PA, isoform A	-	isotig15875	-
isotig08700	isogroup00591	EFN76643.1	gi|307194246|gb|EFN76643.1|	2.9e-043	Harpegnathos saltator	Presqualene diphosphate phosphatase	-	isotig08700	-
isotig01253	isogroup00087	EFN85854.1	gi|307208503|gb|EFN85854.1|	6.9e-138	Harpegnathos saltator	Solute carrier family 12 member 6	-	isotig01253	-
isotig29065	isogroup10568	XP_001122134.1	gi|110762737|ref|XP_001122134.1|	3.6e-081	Apis mellifera	PREDICTED: similar to Epidermal stripes and patches CG7005-PA	-	isotig29065	-
isotig28661	isogroup10164	XP_001946063.1	gi|193688259|ref|XP_001946063.1|	2.1e-079	Acyrthosiphon pisum	PREDICTED: similar to putative gag-pol protein	-	isotig28661	-
isotig18499	isogroup03067	XP_395476.1	gi|48102983|ref|XP_395476.1|	6.2e-160	Apis mellifera	PREDICTED: similar to Tfb2 CG7764-PA	-	isotig18499	-
isotig32351	isogroup13854	EFN81987.1	gi|307202681|gb|EFN81987.1|	2.5e-098	Harpegnathos saltator	Exocyst complex component 6	-	isotig32351	-
isotig21572	isogroup04607	EFN88165.1	gi|307212370|gb|EFN88165.1|	3.9e-174	Harpegnathos saltator	Pantothenate kinase 4	-	isotig21572	-
isotig04088	isogroup00209	XP_623775.2	gi|110761768|ref|XP_623775.2|	7.0e-169	Apis mellifera	PREDICTED: similar to Brf CG31256-PA isoform 2	-	isotig04088	-
isotig36469	isogroup17972	EFN89856.1	gi|307215029|gb|EFN89856.1|	8.9e-065	Harpegnathos saltator	Adenylate cyclase type 9	-	isotig36469	-
isotig03958	isogroup00205	XP_393929.2	gi|66522619|ref|XP_393929.2|	7.8e-089	Apis mellifera	PREDICTED: similar to CG4133-PA	-	isotig03958	-
isotig26596	isogroup08099	EFN68423.1	gi|307180397|gb|EFN68423.1|	1.1e-305	Camponotus floridanus	Fibrillin-2	-	isotig26596	-
isotig22191	isogroup04920	EFN61998.1	gi|307169182|gb|EFN61998.1|	1.3e-118	ADP-ribose	Poly	-	isotig22191	-
isotig21414	isogroup04527	XP_396627.3	gi|110758094|ref|XP_396627.3|	2.2e-086	Apis mellifera	PREDICTED: similar to CG9715-PA	-	isotig21414	-
isotig20936	isogroup04289	EFN81199.1	gi|307201366|gb|EFN81199.1|	2.2e-066	Harpegnathos saltator	Multiple inositol polyphosphate phosphatase 1	-	isotig20936	-
isotig20729	isogroup04186	XP_001608243.1	gi|156538126|ref|XP_001608243.1|	5.8e-063	Nasonia vitripennis	PREDICTED: similar to ENSANGP00000026912	-	isotig20729	-
isotig15687	isogroup02071	XP_312398.4	gi|158290846|ref|XP_312398.4|	7.4e-040	Anopheles gambiae str. PEST	AGAP002541-PA	-	isotig15687	-
isotig19463	isogroup03547	EFN69258.1	gi|307181815|gb|EFN69258.1|	1.1e-071	Camponotus floridanus	Obscurin	-	isotig19463	-
isotig08282	isogroup00535	XP_396786.3	gi|110755224|ref|XP_396786.3|	6.9e-201	Apis mellifera	PREDICTED: similar to domino CG9696-PD, isoform D	-	isotig08282	-
isotig42696	isogroup24199	EFN64795.1	gi|307174137|gb|EFN64795.1|	5.1e-036	Camponotus floridanus	Inositol hexakisphosphate and diphosphoinositol-pentakisphosphate kinase	-	isotig42696	-
isotig30245	isogroup11748	EFN77843.1	gi|307196186|gb|EFN77843.1|	0.000272	Harpegnathos saltator	hypothetical protein EAI_11750	Q_gt_W	isotig30245	upC
isotig22866	isogroup05278	XP_625037.1	gi|66517310|ref|XP_625037.1|	1.7e-203	Apis mellifera	PREDICTED: similar to DNA-directed RNA polymerase III subunit 127.6 kDa polypeptide (RNA polymerase III subunit 2) (RPC2) isoform 1	-	isotig22866	-
isotig21644	isogroup04643	EFN70328.1	gi|307183596|gb|EFN70328.1|	4.0e-113	Camponotus floridanus	Protein bicaudal D	-	isotig21644	-
isotig16335	isogroup02252	EFN61193.1	gi|307167690|gb|EFN61193.1|	5.0e-218	Camponotus floridanus	Locomotion-related protein Hikaru genki	-	isotig16335	-
isotig26978	isogroup08481	EFB13229.1	gi|281337645|gb|EFB13229.1|	4e-06	Ailuropoda melanoleuca	hypothetical protein PANDA_009536	W_gt_Q	isotig26978	upW
isotig24341	isogroup06087	XP_394373.1	gi|48095165|ref|XP_394373.1|	4.8e-054	Apis mellifera	PREDICTED: similar to CG6013-PA	-	isotig24341	-
isotig13831	isogroup01541	EFN68754.1	gi|307180966|gb|EFN68754.1|	1.7e-295	Camponotus floridanus	E3 ubiquitin-protein ligase Bre1	-	isotig13831	-
isotig19166	isogroup03397	XP_394148.3	gi|110749902|ref|XP_394148.3|	9.6e-105	Apis mellifera	PREDICTED: similar to proto-oncogene c-ros-1 protein precursor	-	isotig19166	-
isotig23620	isogroup05693	XP_394328.3	gi|110751104|ref|XP_394328.3|	1.4e-296	Apis mellifera	PREDICTED: similar to mammalian FE65 Homolog family member (feh-1)	-	isotig23620	-
isotig22494	isogroup05075	XP_625208.1	gi|66519254|ref|XP_625208.1|	1.3e-127	Apis mellifera	PREDICTED: similar to Soluble NSF attachment protein CG6625-PA	-	isotig22494	-
isotig21554	isogroup04596	EFN67106.1	gi|307178357|gb|EFN67106.1|	2.0e-062	Camponotus floridanus	Vesicle transport through interaction with t-SNAREs-like protein 1A	-	isotig21554	-
isotig14834	isogroup01830	EFN83516.1	gi|307204977|gb|EFN83516.1|	2.3e-062	Harpegnathos saltator	Leucine-rich repeat and WD repeat-containing protein KIAA1239	-	isotig14834	-
isotig37532	isogroup19035	EFN83999.1	gi|307205769|gb|EFN83999.1|	1.9e-296	Harpegnathos saltator	Probable elongator complex protein 3	-	isotig37532	-
isotig07855	isogroup00485	EFN88985.1	gi|307213599|gb|EFN88985.1|	4.1e-084	Harpegnathos saltator	E3 ubiquitin-protein ligase RAD18	-	isotig07855	-
isotig06808	isogroup00390	EFN71706.1	gi|307185865|gb|EFN71706.1|	3.5e-065	Camponotus floridanus	WD repeat-containing protein LOC51057-like protein	-	isotig06808	-
isotig00045	isogroup00013	EFN62774.1	gi|307170580|gb|EFN62774.1|	4.4e-092	Camponotus floridanus	Probable Bax inhibitor 1	-	isotig00045	-
isotig42639	isogroup24142	EFN79508.1	gi|307198672|gb|EFN79508.1|	5.4e-008	Harpegnathos saltator	hypothetical protein EAI_12466	-	isotig42639	-
isotig38686	isogroup20189	EFN72668.1	gi|307187696|gb|EFN72668.1|	8.5e-195	Camponotus floridanus	WD repeat and HMG-box DNA-binding protein 1	-	isotig38686	-
isotig35188	isogroup16691	XP_391895.2	gi|66520436|ref|XP_391895.2|	0.000265	Apis mellifera	PREDICTED: similar to Potassium voltage-gated channel protein Shaker isoform 1, partial	-	isotig35188	-
isotig24720	isogroup06298	EFN67481.1	gi|307178965|gb|EFN67481.1|	3.0e-242	Camponotus floridanus	Ubiquitin carboxyl-terminal hydrolase 1	-	isotig24720	-
isotig04691	isogroup00244	EFN73552.1	gi|307189065|gb|EFN73552.1|	7.4e-262	Camponotus floridanus	Dynein intermediate chain, cytosolic	-	isotig04691	-
isotig42376	isogroup23879	XP_393896.3	gi|110762055|ref|XP_393896.3|	0.000508	Apis mellifera	PREDICTED: similar to activating transcription factor 2 isoform 1	-	isotig42376	-
isotig10607	isogroup00871	XP_395207.3	gi|110757132|ref|XP_395207.3|	2.7e-070	Apis mellifera	PREDICTED: similar to Stromal interaction molecule homolog precursor isoform 1	-	isotig10607	-
isotig38318	isogroup19821	BAB86288.1	gi|19570323|dbj|BAB86288.1|	7.6e-010	Apis cerana	mariner transposase	-	isotig38318	-
isotig28843	isogroup10346	EFN63057.1	gi|307170994|gb|EFN63057.1|	1.5e-190	Camponotus floridanus	Ankyrin repeat-rich membrane spanning protein	-	isotig28843	-
isotig21124	isogroup04385	XP_001603862.1	gi|156550586|ref|XP_001603862.1|	1.3e-021	Nasonia vitripennis	PREDICTED: similar to Protein regulator of cytokinesis 1	-	isotig21124	-
isotig15693	isogroup02073	XP_001660989.1	gi|157126878|ref|XP_001660989.1|	1e-06	Aedes aegypti	NADH dehydrogenase, putative	-	isotig15693	-
isotig03775	isogroup00198	EFN84521.1	gi|307206495|gb|EFN84521.1|	1.9e-031	Harpegnathos saltator	hypothetical protein EAI_07346	-	isotig03775	-
isotig18805	isogroup03216	EFN72299.1	gi|307186912|gb|EFN72299.1|	1.8e-021	Camponotus floridanus	hypothetical protein EAG_01992	-	isotig18805	-
isotig03433	isogroup00182	XP_394795.1	gi|48096880|ref|XP_394795.1|	2.6e-100	Apis mellifera	PREDICTED: similar to Serine/threonine/tyrosine-interacting protein (Protein tyrosine phosphatase-like protein) (Phosphoserine/threonine/tyrosine interaction protein)	-	isotig03433	-
isotig38629	isogroup20132	EFN81323.1	gi|307201561|gb|EFN81323.1|	1.1e-023	Harpegnathos saltator	hypothetical protein EAI_14120	-	isotig38629	-
isotig22754	isogroup05218	EFN82782.1	gi|307203846|gb|EFN82782.1|	1.6e-225	Harpegnathos saltator	Lysyl oxidase-like protein 3	-	isotig22754	-
isotig44545	isogroup26048	EFN89247.1	gi|307214044|gb|EFN89247.1|	6.7e-058	Harpegnathos saltator	Insulin-like receptor	-	isotig44545	-
isotig11569	isogroup01044	XP_393262.1	gi|48124377|ref|XP_393262.1|	9.5e-135	Apis mellifera	PREDICTED: similar to CG3907-PB, isoform B	-	isotig11569	-
isotig11008	isogroup00945	EFN87839.1	gi|307211912|gb|EFN87839.1|	4.8e-075	Harpegnathos saltator	UPF0405 protein TMEM103	-	isotig11008	-
isotig09486	isogroup00689	EFN78652.1	gi|307197377|gb|EFN78652.1|	1.2e-023	Harpegnathos saltator	hypothetical protein EAI_17450	-	isotig09486	-
isotig06439	isogroup00357	EFN61285.1	gi|307167908|gb|EFN61285.1|	7.0e-088	Camponotus floridanus	hypothetical protein EAG_13874	-	isotig06439	-
isotig23498	isogroup05627	EFN64930.1	gi|307174419|gb|EFN64930.1|	6.2e-127	Camponotus floridanus	Solute carrier family 35 member C2	-	isotig23498	-
isotig18896	isogroup03262	EFN89101.1	gi|307213763|gb|EFN89101.1|	1.5e-052	Harpegnathos saltator	E3 ubiquitin-protein ligase FANCL	-	isotig18896	-
isotig08230	isogroup00529	XP_395026.2	gi|66549058|ref|XP_395026.2|	4.9e-154	Apis mellifera	PREDICTED: similar to CG2938-PB	-	isotig08230	-
isotig07037	isogroup00405	EFN67193.1	gi|307178504|gb|EFN67193.1|	4.3e-055	Camponotus floridanus	hypothetical protein EAG_09064	-	isotig07037	-
isotig10871	isogroup00921	EFN86804.1	gi|307210107|gb|EFN86804.1|	2.2e-254	Harpegnathos saltator	Alanyl-tRNA synthetase, cytoplasmic	-	isotig10871	-
isotig20231	isogroup03932	XP_623471.2	gi|110749715|ref|XP_623471.2|	2.7e-009	Apis mellifera	PREDICTED: similar to Diacylglycerol kinase beta (Diglyceride kinase beta) (DGK-beta) (DAG kinase beta) (90 kDa diacylglycerol kinase)	-	isotig20231	-
isotig34702	isogroup16205	EFN79224.1	gi|307198209|gb|EFN79224.1|	3.1e-039	Harpegnathos saltator	Putative RNA-binding protein 16	-	isotig34702	-
isotig02310	isogroup00132	XP_623298.1	gi|66500390|ref|XP_623298.1|	9.4e-021	Apis mellifera	PREDICTED: similar to Tropomyosin 1 CG4898-PA, isoform A	-	isotig02310	-
isotig02189	isogroup00127	XP_392544.3	gi|110759540|ref|XP_392544.3|	8.4e-041	Apis mellifera	PREDICTED: similar to Probable elongation factor 1-delta (EF-1-delta)	-	isotig02189	-
isotig41095	isogroup22598	EFN64331.1	gi|307173312|gb|EFN64331.1|	1.4e-085	Camponotus floridanus	PR domain zinc finger protein 4	-	isotig41095	-
isotig40691	isogroup22194	EFN65062.1	gi|307174679|gb|EFN65062.1|	9.0e-144	Camponotus floridanus	Zinc finger RNA-binding protein	-	isotig40691	-
isotig27251	isogroup08754	EFR19248.1	gi|312370956|gb|EFR19248.1|	0.000984	Anopheles darlingi	hypothetical protein AND_22817	-	isotig27251	-
isotig07373	isogroup00442	XP_392346.3	gi|110755815|ref|XP_392346.3|	9.3e-108	Apis mellifera	PREDICTED: similar to Probable DNA mismatch repair protein MSH6	-	isotig07373	-
isotig05863	isogroup00311	EFN64544.1	gi|307173757|gb|EFN64544.1|	1.7e-203	Camponotus floridanus	MAP kinase-activating death domain protein	-	isotig05863	-
isotig01071	isogroup00080	EFN78811.1	gi|307197632|gb|EFN78811.1|	4.6e-134	Harpegnathos saltator	Membrane-bound O-acyltransferase domain-containing protein 7	-	isotig01071	-
isotig37037	isogroup18540	EFN81774.1	gi|307202310|gb|EFN81774.1|	8.3e-063	Harpegnathos saltator	Prominin-1	-	isotig37037	-
isotig06229	isogroup00341	EFN79068.1	gi|307197997|gb|EFN79068.1|	0.000406	Harpegnathos saltator	hypothetical protein EAI_03852	-	isotig06229	-
isotig05709	isogroup00303	EFN79054.1	gi|307197983|gb|EFN79054.1|	4.8e-033	Harpegnathos saltator	Chromobox protein-like protein 5	-	isotig05709	-
isotig22085	isogroup04867	EFN75236.1	gi|307191798|gb|EFN75236.1|	8.9e-058	Harpegnathos saltator	Amyloid protein-binding protein 2	-	isotig22085	-
isotig17601	isogroup02724	EFN80095.1	gi|307199482|gb|EFN80095.1|	3.9e-020	Harpegnathos saltator	hypothetical protein EAI_06514	-	isotig17601	-
isotig14272	isogroup01661	EFN65056.1	gi|307174673|gb|EFN65056.1|	1.5e-135	Camponotus floridanus	Protein NipSnap	-	isotig14272	-
isotig19996	isogroup03814	XP_001601196.1	gi|156542409|ref|XP_001601196.1|	6.6e-053	Nasonia vitripennis	PREDICTED: similar to ENSANGP00000023686	-	isotig19996	-
isotig13018	isogroup01358	EFN78589.1	gi|307197297|gb|EFN78589.1|	3.6e-077	Harpegnathos saltator	Factor VIII intron 22 protein	-	isotig13018	-
isotig06271	isogroup00344	XP_623215.1	gi|66516301|ref|XP_623215.1|	2.0e-089	Apis mellifera	PREDICTED: similar to egalitarian CG4051-PA isoform 1	-	isotig06271	-
isotig40841	isogroup22344	EFN67568.1	gi|307179096|gb|EFN67568.1|	6.4e-195	Camponotus floridanus	Phosphatidate cytidylyltransferase, photoreceptor-specific	-	isotig40841	-
isotig27401	isogroup08904	EFN68236.1	gi|307180203|gb|EFN68236.1|	1.4e-163	Camponotus floridanus	WD repeat-containing protein 61	-	isotig27401	-
isotig02673	isogroup00149	XP_395139.1	gi|48101484|ref|XP_395139.1|	1.1e-075	Apis mellifera	PREDICTED: similar to Ras which interacts with Calmodulin CG8418-PA	-	isotig02673	-
isotig04118	isogroup00209	XP_623775.2	gi|110761768|ref|XP_623775.2|	6.7e-169	Apis mellifera	PREDICTED: similar to Brf CG31256-PA isoform 2	-	isotig04118	-
isotig37978	isogroup19481	EFN67894.1	gi|307179621|gb|EFN67894.1|	1.2e-113	Camponotus floridanus	Mitochondrial dicarboxylate carrier	-	isotig37978	-
isotig24817	isogroup06352	EFN88312.1	gi|307212597|gb|EFN88312.1|	2.0e-066	Harpegnathos saltator	hypothetical protein EAI_08807	-	isotig24817	-
isotig07882	isogroup00488	EFN88867.1	gi|307213445|gb|EFN88867.1|	3.4e-248	Harpegnathos saltator	Sodium-driven chloride bicarbonate exchanger	-	isotig07882	-
isotig39341	isogroup20844	EFN63495.1	gi|307171840|gb|EFN63495.1|	8.5e-062	Camponotus floridanus	Mediator of RNA polymerase II transcription subunit 16	-	isotig39341	-
isotig08863	isogroup00611	EFN65091.1	gi|307174736|gb|EFN65091.1|	3.8e-093	Camponotus floridanus	Crossover junction endonuclease MUS81	-	isotig08863	-
isotig06892	isogroup00395	EFN78700.1	gi|307197466|gb|EFN78700.1|	3.1e-102	Harpegnathos saltator	Basigin	-	isotig06892	-
isotig39693	isogroup21196	XP_394866.1	gi|48099112|ref|XP_394866.1|	4.6e-133	Apis mellifera	PREDICTED: similar to N(4)-(beta-N-acetylglucosaminyl)-L-asparaginase precursor (Glycosylasparaginase) (Aspartylglucosaminidase) (N4-(N-acetyl-beta-glucosaminyl)-L-asparagine amidase) (AGA) isoform 1	Q_gt_W	isotig39693	-
isotig37539	isogroup19042	EFN78337.1	gi|307196962|gb|EFN78337.1|	6.0e-102	Harpegnathos saltator	Discoidin domain-containing receptor 2	-	isotig37539	-
isotig20119	isogroup03877	EFN71552.1	gi|307185614|gb|EFN71552.1|	2.0e-201	Camponotus floridanus	Sialin	-	isotig20119	upC
isotig11758	isogroup01081	EFN69617.1	gi|307182335|gb|EFN69617.1|	3.6e-016	Camponotus floridanus	Protein roadkill	-	isotig11758	-
isotig00732	isogroup00065	XP_002159612.1	gi|221121939|ref|XP_002159612.1|	7.4e-067	Hydra magnipapillata	PREDICTED: similar to Tigger transposable element-derived protein 2	-	isotig00732	-
isotig31077	isogroup12580	EFN71191.1	gi|307184924|gb|EFN71191.1|	2.7e-034	Camponotus floridanus	Protein MCM10-like protein	-	isotig31077	-
isotig01362	isogroup00096	XP_001604816.1	gi|156543310|ref|XP_001604816.1|	1.7e-080	Nasonia vitripennis	PREDICTED: similar to CG33113-PD, isoform 2	-	isotig01362	-
isotig37276	isogroup18779	XP_396990.2	gi|66556172|ref|XP_396990.2|	8.7e-119	Apis mellifera	PREDICTED: similar to aquarius	-	isotig37276	-
isotig16863	isogroup02441	EFN64331.1	gi|307173312|gb|EFN64331.1|	3.6e-010	Camponotus floridanus	PR domain zinc finger protein 4	-	isotig16863	-
isotig16262	isogroup02232	EFN77656.1	gi|307195860|gb|EFN77656.1|	8.0e-153	Harpegnathos saltator	Endophilin-B1	-	isotig16262	-
isotig08805	isogroup00603	NP_001166188.1	gi|289577260|ref|NP_001166188.1|	1.3e-007	Nasonia vitripennis	Z band alternatively spliced PDZ-motif protein 66 isoform 2	-	isotig08805	-
isotig42070	isogroup23573	EFN65085.1	gi|307174707|gb|EFN65085.1|	7.4e-046	Camponotus floridanus	Uncharacterized protein F44E2.2	-	isotig42070	-
isotig20989	isogroup04316	EFN62538.1	gi|307170120|gb|EFN62538.1|	5.0e-050	Camponotus floridanus	Peroxisomal membrane protein 11C	-	isotig20989	-
isotig10473	isogroup00846	EFN63925.1	gi|307172476|gb|EFN63925.1|	1.9e-189	Camponotus floridanus	Tropomodulin	-	isotig10473	-
isotig08687	isogroup00589	EFN64555.1	gi|307173768|gb|EFN64555.1|	2.0e-245	Camponotus floridanus	Uncharacterized protein C4orf8	-	isotig08687	-
isotig40873	isogroup22376	XP_394542.3	gi|110756518|ref|XP_394542.3|	5.6e-147	Apis mellifera	PREDICTED: similar to kinesin family member 21A isoform 1	-	isotig40873	-
isotig27903	isogroup09406	EFN86106.1	gi|307208891|gb|EFN86106.1|	1.2e-114	Harpegnathos saltator	Ubiquitin-conjugating enzyme E2 J1	-	isotig27903	-
isotig24444	isogroup06143	EFN63564.1	gi|307171935|gb|EFN63564.1|	3.8e-147	Camponotus floridanus	Probable ATP-dependent RNA helicase DDX56	-	isotig24444	-
isotig21495	isogroup04569	EFN72700.1	gi|307187728|gb|EFN72700.1|	4.2e-069	Camponotus floridanus	RAG1-activating protein 1-like protein	-	isotig21495	-
isotig06292	isogroup00345	EFN73767.1	gi|307189346|gb|EFN73767.1|	1.2e-073	Camponotus floridanus	Protein pigeon	-	isotig06292	-
isotig05122	isogroup00269	EFN63155.1	gi|307171168|gb|EFN63155.1|	1.2e-094	Camponotus floridanus	Probable RNA-binding protein 25	-	isotig05122	-
isotig03093	isogroup00164	EFN77473.1	gi|307195631|gb|EFN77473.1|	7.3e-050	Harpegnathos saltator	GDP-fucose protein O-fucosyltransferase 2	-	isotig03093	-
isotig21864	isogroup04755	XP_624364.1	gi|66546689|ref|XP_624364.1|	1.5e-106	Apis mellifera	PREDICTED: similar to CG6856-PA	-	isotig21864	-
isotig09078	isogroup00638	EFN69084.1	gi|307181492|gb|EFN69084.1|	4e-06	Camponotus floridanus	hypothetical protein EAG_02847	-	isotig09078	-
isotig20702	isogroup04172	EFN69106.1	gi|307181544|gb|EFN69106.1|	1.2e-018	Camponotus floridanus	Sialin	-	isotig20702	-
isotig14127	isogroup01617	XP_391860.3	gi|110761019|ref|XP_391860.3|	2.0e-023	Apis mellifera	PREDICTED: similar to B52 CG10851-PB, isoform B	-	isotig14127	-
isotig01572	isogroup00106	XP_393450.3	gi|110761543|ref|XP_393450.3|	2.2e-133	Apis mellifera	PREDICTED: similar to cyclin-dependent kinase 2	-	isotig01572	-
isotig38530	isogroup20033	EFN86896.1	gi|307210246|gb|EFN86896.1|	5.0e-071	Harpegnathos saltator	BRO1 domain-containing protein BROX	-	isotig38530	-
isotig37426	isogroup18929	EFN77370.1	gi|307195484|gb|EFN77370.1|	4.1e-078	Harpegnathos saltator	Mediator of RNA polymerase II transcription subunit 21	-	isotig37426	-
isotig31904	isogroup13407	XP_624737.1	gi|66513738|ref|XP_624737.1|	1.2e-098	Apis mellifera	PREDICTED: similar to CG12139-PB	-	isotig31904	-
isotig12488	isogroup01233	EFN72600.1	gi|307187596|gb|EFN72600.1|	8.5e-240	Camponotus floridanus	Peroxisomal targeting signal 1 receptor	-	isotig12488	-
isotig11538	isogroup01039	XP_391857.2	gi|66518336|ref|XP_391857.2|	0	Apis mellifera	PREDICTED: similar to Nhe2 CG9256-PA, isoform A	-	isotig11538	-
isotig03496	isogroup00185	XP_001649536.1	gi|157106901|ref|XP_001649536.1|	2.1e-031	Aedes aegypti	ral	-	isotig03496	-
isotig17433	isogroup02661	EFN79668.1	gi|307198916|gb|EFN79668.1|	1.9e-087	Harpegnathos saltator	Transmembrane protein 131	-	isotig17433	-
isotig35591	isogroup17094	EFN61239.1	gi|307167794|gb|EFN61239.1|	1.6e-059	Camponotus floridanus	Soma ferritin	-	isotig35591	-
isotig34709	isogroup16212	EFN83230.1	gi|307204555|gb|EFN83230.1|	1.5e-205	Harpegnathos saltator	Endoplasmic reticulum mannosyl-oligosaccharide 1,2-alpha-mannosidase	-	isotig34709	-
isotig11057	isogroup00955	EFN76743.1	gi|307194445|gb|EFN76743.1|	1.2e-088	Harpegnathos saltator	Heparan sulfate 2-O-sulfotransferase 1	-	isotig11057	-
isotig24235	isogroup06028	AAP55718.1	gi|31442894|gb|AAP55718.1|	7.0e-054	Polistes dominulus	odorant-binding protein OBP-1 precursor	-	isotig24235	upC
isotig10877	isogroup00922	EFN65412.1	gi|307175395|gb|EFN65412.1|	6.6e-107	Camponotus floridanus	Sideroflexin-2	-	isotig10877	-
isotig02470	isogroup00141	XP_393947.3	gi|110762299|ref|XP_393947.3|	1.1e-175	Apis mellifera	PREDICTED: similar to CG10186-PC, isoform C	-	isotig02470	-
isotig14149	isogroup01624	XP_001601405.1	gi|156550843|ref|XP_001601405.1|	1.2e-044	Nasonia vitripennis	PREDICTED: similar to DNA ligase III	-	isotig14149	-
isotig38251	isogroup19754	XP_001121110.1	gi|110749254|ref|XP_001121110.1|	6.7e-036	Apis mellifera	PREDICTED: similar to scabrous CG17579-PA, isoform A	-	isotig38251	-
isotig20995	isogroup04318	EFN62426.1	gi|307169917|gb|EFN62426.1|	7.0e-086	Camponotus floridanus	Actin-related protein 2/3 complex subunit 4	-	isotig20995	-
isotig07693	isogroup00473	EFN72971.1	gi|307188139|gb|EFN72971.1|	3.8e-122	Camponotus floridanus	High affinity cAMP-specific 3',5'-cyclic phosphodiesterase 7A	-	isotig07693	-
isotig06512	isogroup00366	EFN60980.1	gi|307167392|gb|EFN60980.1|	2.8e-047	Camponotus floridanus	Low molecular weight phosphotyrosine protein phosphatase	-	isotig06512	-
isotig27026	isogroup08529	EFN74514.1	gi|307190517|gb|EFN74514.1|	3.1e-161	Camponotus floridanus	ATP-binding cassette sub-family B member 8, mitochondrial	-	isotig27026	-
isotig26622	isogroup08125	EFN75093.1	gi|307191596|gb|EFN75093.1|	9.4e-038	Harpegnathos saltator	Platelet endothelial aggregation receptor 1	-	isotig26622	-
isotig10436	isogroup00839	EFN61304.1	gi|307167930|gb|EFN61304.1|	5.1e-035	Camponotus floridanus	Abhydrolase domain-containing protein 3	-	isotig10436	-
isotig31259	isogroup12762	EFN74935.1	gi|307191288|gb|EFN74935.1|	2.6e-010	Camponotus floridanus	Probable G-protein coupled receptor 158	-	isotig31259	-
isotig21226	isogroup04435	EFN74356.1	gi|307190249|gb|EFN74356.1|	3.9e-206	Camponotus floridanus	Membrane-bound transcription factor site-2 protease	-	isotig21226	-
isotig20837	isogroup04238	EFN73625.1	gi|307189177|gb|EFN73625.1|	2.7e-183	Camponotus floridanus	A disintegrin and metalloproteinase with thrombospondin motifs 7	-	isotig20837	-
isotig12165	isogroup01157	EFN76719.1	gi|307194401|gb|EFN76719.1|	1.2e-143	Harpegnathos saltator	Elongation of very long chain fatty acids protein AAEL008004	-	isotig12165	-
isotig24955	isogroup06458	XP_001607496.1	gi|156537530|ref|XP_001607496.1|	0.000259	Nasonia vitripennis	PREDICTED: similar to CG2381-PA	-	isotig24955	-
isotig10662	isogroup00883	XP_001600833.1	gi|156541244|ref|XP_001600833.1|	7.5e-053	Nasonia vitripennis	PREDICTED: similar to Ornithine decarboxylase antizyme (ODC-Az), partial	-	isotig10662	-
contig23459	isogroup00015	XP_002170512.1	gi|221104461|ref|XP_002170512.1|	4.9e-007	Hydra magnipapillata	PREDICTED: hypothetical protein, partial	-	contig23459	-
isotig01347	isogroup00096	EFN73447.1	gi|307188898|gb|EFN73447.1|	3.2e-051	Camponotus floridanus	Reticulon-1	-	isotig01347	-
isotig14133	isogroup01619	EFN60413.1	gi|307166164|gb|EFN60413.1|	3.1e-302	Camponotus floridanus	Ubiquitin carboxyl-terminal hydrolase 7	-	isotig14133	-
isotig10177	isogroup00800	XP_625211.1	gi|66520076|ref|XP_625211.1|	2.0e-027	Apis mellifera	PREDICTED: similar to female lethal d CG6315-PA, isoform A	-	isotig10177	-
isotig07620	isogroup00466	XP_001599916.1	gi|156541512|ref|XP_001599916.1|	2.3e-106	Nasonia vitripennis	PREDICTED: similar to C-type lectin	-	isotig07620	-
isotig21893	isogroup04770	XP_393825.3	gi|110761003|ref|XP_393825.3|	1.3e-241	Apis mellifera	PREDICTED: similar to WD repeat domain 59	-	isotig21893	-
isotig39348	isogroup20851	EFN71210.1	gi|307184945|gb|EFN71210.1|	1.7e-086	Camponotus floridanus	Transcription elongation factor SPT5	-	isotig39348	-
isotig18457	isogroup03053	EFN66388.1	gi|307177155|gb|EFN66388.1|	3.1e-242	Camponotus floridanus	MAP kinase-interacting serine/threonine-protein kinase 1	-	isotig18457	-
isotig40616	isogroup22119	XP_396419.3	gi|110756690|ref|XP_396419.3|	1.7e-011	Apis mellifera	PREDICTED: similar to stranded at second CG2507-PB, isoform B	-	isotig40616	-
isotig03078	isogroup00164	EFN77473.1	gi|307195631|gb|EFN77473.1|	1.3e-058	Harpegnathos saltator	GDP-fucose protein O-fucosyltransferase 2	-	isotig03078	-
isotig00892	isogroup00074	XP_396456.3	gi|110757393|ref|XP_396456.3|	1.8e-188	Apis mellifera	PREDICTED: similar to Misexpression suppressor of KSR 2 CG15669-PB, isoform B isoform 1	-	isotig00892	upC
isotig39116	isogroup20619	XP_624707.1	gi|66549280|ref|XP_624707.1|	7.9e-104	Apis mellifera	PREDICTED: similar to CG6904-PA, isoform A	-	isotig39116	-
isotig02394	isogroup00136	EFN84762.1	gi|307206916|gb|EFN84762.1|	3.6e-230	Harpegnathos saltator	hypothetical protein EAI_05875	-	isotig02394	-
isotig42077	isogroup23580	XP_001120170.1	gi|110756718|ref|XP_001120170.1|	7.4e-007	Apis mellifera	PREDICTED: hypothetical protein	-	isotig42077	-
isotig17565	isogroup02710	EFN85810.1	gi|307208431|gb|EFN85810.1|	8.8e-144	Harpegnathos saltator	Atrial natriuretic peptide receptor A	-	isotig17565	-
isotig05972	isogroup00320	XP_393009.2	gi|66524985|ref|XP_393009.2|	9.6e-063	Apis mellifera	PREDICTED: similar to CG14314-PA	-	isotig05972	-
isotig35421	isogroup16924	EFN64276.1	gi|307173214|gb|EFN64276.1|	6.0e-078	Camponotus floridanus	Sorting nexin-27	-	isotig35421	-
isotig20794	isogroup04217	ABG57265.1	gi|110277461|gb|ABG57265.1|	1.9e-255	Vespa basalis	dipeptidylpeptidase IV	-	isotig20794	upC
isotig13542	isogroup01475	XP_396981.2	gi|66548195|ref|XP_396981.2|	2.0e-097	Apis mellifera	PREDICTED: similar to Insulin-degrading enzyme (Insulysin) (Insulinase) (Insulin protease)	-	isotig13542	-
isotig04339	isogroup00223	EFN76653.1	gi|307194257|gb|EFN76653.1|	6.4e-205	Harpegnathos saltator	Kinesin-like protein KIF13A	-	isotig04339	-
isotig04421	isogroup00230	EFN88276.1	gi|307212553|gb|EFN88276.1|	0	Harpegnathos saltator	Armadillo segment polarity protein	-	isotig04421	-
isotig18479	isogroup03060	EFN62908.1	gi|307170791|gb|EFN62908.1|	3.5e-021	Camponotus floridanus	hypothetical protein EAG_16180	-	isotig18479	-
isotig09130	isogroup00646	XP_001120034.1	gi|110760136|ref|XP_001120034.1|	1.8e-036	Apis mellifera	PREDICTED: similar to CG31950-PA	-	isotig09130	-
isotig06030	isogroup00323	AAY63979.1	gi|67043761|gb|AAY63979.1|	4.1e-151	Lysiphlebus testaceipes	glycerol-3-phosphate dehydrogenase	-	isotig06030	-
isotig18441	isogroup03048	EFN68399.1	gi|307180373|gb|EFN68399.1|	7.8e-060	Camponotus floridanus	hypothetical protein EAG_10372	-	isotig18441	-
isotig16742	isogroup02389	EFN75916.1	gi|307192888|gb|EFN75916.1|	1.1e-026	Harpegnathos saltator	Xenotropic and polytropic retrovirus receptor 1	W_gt_Q	isotig16742	upW
isotig10025	isogroup00777	EFN67973.1	gi|307179783|gb|EFN67973.1|	6.9e-166	Camponotus floridanus	Double-stranded RNA-specific editase Adar	-	isotig10025	-
isotig05225	isogroup00276	XP_623892.2	gi|110749819|ref|XP_623892.2|	7.1e-086	Apis mellifera	PREDICTED: similar to CG30296-PD, isoform D	-	isotig05225	-
isotig21025	isogroup04334	EFN68448.1	gi|307180422|gb|EFN68448.1|	5.1e-120	Camponotus floridanus	N-acetyllactosaminide beta-1,3-N-acetylglucosaminyltransferase	-	isotig21025	-
isotig13274	isogroup01416	EFN81187.1	gi|307201352|gb|EFN81187.1|	0	Harpegnathos saltator	Iporin	-	isotig13274	-
isotig38433	isogroup19936	XP_394327.1	gi|48095001|ref|XP_394327.1|	4.9e-051	Apis mellifera	PREDICTED: similar to CG32137-PB, isoform B isoform 1	-	isotig38433	-
isotig29155	isogroup10658	EFN67470.1	gi|307178954|gb|EFN67470.1|	4.9e-010	Camponotus floridanus	Thyrotropin-releasing hormone-degrading ectoenzyme	-	isotig29155	-
isotig13949	isogroup01568	XP_001600059.1	gi|156554078|ref|XP_001600059.1|	3.7e-093	Nasonia vitripennis	PREDICTED: similar to zinc metalloprotease	-	isotig13949	-
isotig02455	isogroup00141	XP_393947.3	gi|110762299|ref|XP_393947.3|	1.1e-175	Apis mellifera	PREDICTED: similar to CG10186-PC, isoform C	-	isotig02455	-
isotig26804	isogroup08307	EFN82669.1	gi|307203703|gb|EFN82669.1|	4.4e-009	Harpegnathos saltator	Syntaxin-6	-	isotig26804	-
isotig12233	isogroup01170	EFN81305.1	gi|307201542|gb|EFN81305.1|	2.2e-015	Harpegnathos saltator	Dual specificity protein phosphatase 3	-	isotig12233	-
isotig32793	isogroup14296	NP_001090105.1	gi|147903629|ref|NP_001090105.1|	5.7e-039	Xenopus laevis	Sp6 transcription factor	-	isotig32793	-
isotig10183	isogroup00802	EFN75649.1	gi|307192433|gb|EFN75649.1|	2.9e-220	Harpegnathos saltator	Probable cysteine desulfurase, mitochondrial	-	isotig10183	-
isotig03884	isogroup00201	XP_393144.2	gi|66549046|ref|XP_393144.2|	4.4e-131	Apis mellifera	PREDICTED: similar to slimfast CG11128-PC, isoform C	-	isotig03884	-
isotig23285	isogroup05511	EFN72820.1	gi|307187907|gb|EFN72820.1|	1.2e-071	Camponotus floridanus	GTP-binding protein era-like protein	-	isotig23285	-
isotig05628	isogroup00297	EFN83256.1	gi|307204634|gb|EFN83256.1|	1.8e-022	Harpegnathos saltator	Heterogeneous nuclear ribonucleoprotein K	-	isotig05628	-
isotig30128	isogroup11631	EFN86936.1	gi|307210306|gb|EFN86936.1|	2.0e-026	Harpegnathos saltator	Large neutral amino acids transporter small subunit 2	-	isotig30128	-
isotig08760	isogroup00598	EFN63778.1	gi|307172273|gb|EFN63778.1|	1.2e-112	Camponotus floridanus	Leucine-rich repeat and death domain-containing protein	-	isotig08760	-
isotig35923	isogroup17426	EFN70566.1	gi|307184008|gb|EFN70566.1|	2.5e-021	Camponotus floridanus	Transmembrane protein 65	-	isotig35923	-
isotig17156	isogroup02555	EFN76414.1	gi|307193732|gb|EFN76414.1|	0	Harpegnathos saltator	Inositol 1,4,5-trisphosphate receptor	-	isotig17156	-
isotig13442	isogroup01452	XP_395385.2	gi|66554635|ref|XP_395385.2|	4.7e-123	Apis mellifera	PREDICTED: similar to CG10361-PA, partial	-	isotig13442	-
isotig11612	isogroup01054	EFN67324.1	gi|307178710|gb|EFN67324.1|	0	Camponotus floridanus	Ryanodine receptor 44F	-	isotig11612	-
isotig05993	isogroup00321	EFN67988.1	gi|307179798|gb|EFN67988.1|	2.8e-031	Camponotus floridanus	Pancreatic triacylglycerol lipase	-	isotig05993	-
isotig05343	isogroup00283	EFN63665.1	gi|307172085|gb|EFN63665.1|	6.3e-131	Camponotus floridanus	E3 ubiquitin-protein ligase Topors	-	isotig05343	-
isotig28472	isogroup09975	XP_392412.1	gi|48096209|ref|XP_392412.1|	9.2e-207	Apis mellifera	PREDICTED: similar to Septin-2 CG4173-PA	-	isotig28472	-
isotig18757	isogroup03193	XP_625178.2	gi|110763583|ref|XP_625178.2|	7.8e-009	Apis mellifera	PREDICTED: similar to CG40084-PC.3	-	isotig18757	-
isotig04442	isogroup00231	XP_001603927.1	gi|156555324|ref|XP_001603927.1|	2.1e-064	Nasonia vitripennis	PREDICTED: hypothetical protein	-	isotig04442	-
isotig35014	isogroup16517	EFN67547.1	gi|307179075|gb|EFN67547.1|	6.1e-186	Camponotus floridanus	Zinc finger protein 615	-	isotig35014	-
isotig34140	isogroup15643	XP_001605737.1	gi|156545788|ref|XP_001605737.1|	5.9e-100	Nasonia vitripennis	PREDICTED: similar to lysosomal acid lipase, putative	-	isotig34140	-
isotig23921	isogroup05854	EFN82825.1	gi|307203918|gb|EFN82825.1|	1.3e-166	Harpegnathos saltator	Heterogeneous nuclear ribonucleoprotein H2	-	isotig23921	-
isotig06943	isogroup00396	EFN89948.1	gi|307215176|gb|EFN89948.1|	7.1e-018	Harpegnathos saltator	hypothetical protein EAI_15247	-	isotig06943	-
isotig11408	isogroup01017	XP_623370.1	gi|66516060|ref|XP_623370.1|	1.3e-044	Apis mellifera	PREDICTED: similar to Eb1 CG3265-PB, isoform B isoform 2	-	isotig11408	-
isotig08107	isogroup00514	EFN73739.1	gi|307189308|gb|EFN73739.1|	7.4e-134	Camponotus floridanus	Cyclin-L1	-	isotig08107	-
isotig07796	isogroup00480	EFN69461.1	gi|307182083|gb|EFN69461.1|	1.9e-186	Camponotus floridanus	Eukaryotic translation initiation factor 3 subunit B	-	isotig07796	-
isotig26159	isogroup07662	XP_001602869.1	gi|156548318|ref|XP_001602869.1|	7.9e-05	Nasonia vitripennis	PREDICTED: similar to CG11125-PA	-	isotig26159	-
isotig20593	isogroup04116	XP_395061.1	gi|48101080|ref|XP_395061.1|	9.0e-079	Apis mellifera	PREDICTED: similar to ATP binding domain 4	-	isotig20593	-
isotig22243	isogroup04948	XP_002951108.1	gi|302839101|ref|XP_002951108.1|	0.000647	Volvox carteri f. nagariensis	hypothetical protein VOLCADRAFT_60980	-	isotig22243	-
isotig08739	isogroup00596	EFN73802.1	gi|307189392|gb|EFN73802.1|	2.0e-111	Camponotus floridanus	Protein unc-50-like protein	-	isotig08739	-
isotig37622	isogroup19125	EFN73087.1	gi|307188295|gb|EFN73087.1|	5.2e-057	Camponotus floridanus	Protein CASC3	-	isotig37622	-
isotig22473	isogroup05062	XP_001599569.1	gi|156553298|ref|XP_001599569.1|	1.0e-020	Nasonia vitripennis	PREDICTED: similar to conserved hypothetical protein	-	isotig22473	-
isotig21597	isogroup04619	XP_396958.3	gi|110763232|ref|XP_396958.3|	4.1e-153	Apis mellifera	PREDICTED: similar to zinc finger protein 668	-	isotig21597	-
isotig12318	isogroup01193	XP_392059.1	gi|48098427|ref|XP_392059.1|	8.2e-053	Apis mellifera	PREDICTED: similar to Ribosomal protein L26 CG6846-PA isoform 1	-	isotig12318	-
isotig12013	isogroup01128	EFN72937.1	gi|307188105|gb|EFN72937.1|	3.8e-090	Camponotus floridanus	Cullin-3	-	isotig12013	-
isotig11488	isogroup01032	XP_001603477.1	gi|156550568|ref|XP_001603477.1|	2.2e-029	Nasonia vitripennis	PREDICTED: similar to CG5738-PA	-	isotig11488	-
isotig22942	isogroup05320	EFN87126.1	gi|307210703|gb|EFN87126.1|	2.4e-247	Harpegnathos saltator	Head-specific guanylate cyclase	-	isotig22942	-
isotig11208	isogroup00979	XP_001602231.1	gi|156553171|ref|XP_001602231.1|	2.9e-051	Nasonia vitripennis	PREDICTED: similar to SplA/ryanodine receptor domain and SOCS box containing 3	-	isotig11208	-
isotig35278	isogroup16781	EFN89143.1	gi|307213882|gb|EFN89143.1|	7.2e-180	Harpegnathos saltator	Soluble calcium-activated nucleotidase 1	-	isotig35278	-
isotig18830	isogroup03229	EFN63822.1	gi|307172334|gb|EFN63822.1|	5.2e-016	Camponotus floridanus	YLP motif-containing protein 1	-	isotig18830	-
isotig20804	isogroup04222	EFN70442.1	gi|307183768|gb|EFN70442.1|	4.8e-047	Camponotus floridanus	Cyclin-dependent kinase 2-interacting protein	W_gt_Q	isotig20804	-
isotig17789	isogroup02796	EFN86626.1	gi|307209847|gb|EFN86626.1|	8.2e-068	Harpegnathos saltator	PRA1 family protein 3	-	isotig17789	-
isotig14183	isogroup01635	XP_392695.2	gi|66531854|ref|XP_392695.2|	8.7e-014	Apis mellifera	PREDICTED: similar to Polycomb protein Suz12 (Suppressor of zeste 12 protein homolog)	-	isotig14183	-
isotig14076	isogroup01604	XP_392070.1	gi|48098485|ref|XP_392070.1|	4.1e-040	Apis mellifera	PREDICTED: similar to AcetylCholine Receptor family member (acr-21) isoform 1	-	isotig14076	-
isotig05823	isogroup00308	EFN89053.1	gi|307213704|gb|EFN89053.1|	6.6e-078	Harpegnathos saltator	Coiled-coil domain-containing protein CG32809	-	isotig05823	-
isotig13648	isogroup01499	XP_623932.2	gi|110763522|ref|XP_623932.2|	3.3e-099	Apis mellifera	PREDICTED: similar to A-type potassium channel modulatory protein 2 isoform 2	-	isotig13648	-
isotig35046	isogroup16549	EFN62642.1	gi|307170287|gb|EFN62642.1|	6.7e-151	Camponotus floridanus	Protein suppressor of hairy wing	-	isotig35046	-
isotig15357	isogroup01977	EFN86847.1	gi|307210174|gb|EFN86847.1|	9.2e-161	Harpegnathos saltator	Apoptotic chromatin condensation inducer in the nucleus	-	isotig15357	-
isotig26309	isogroup07812	XP_397072.2	gi|66508536|ref|XP_397072.2|	8.2e-120	Apis mellifera	PREDICTED: similar to C04G6.4	-	isotig26309	-
isotig20507	isogroup04072	XP_001120288.1	gi|110756615|ref|XP_001120288.1|	3.8e-075	Apis mellifera	PREDICTED: similar to CG8461-PA	-	isotig20507	-
isotig12302	isogroup01188	EFN69182.1	gi|307181679|gb|EFN69182.1|	2.2e-138	Camponotus floridanus	Equilibrative nucleoside transporter 4	-	isotig12302	-
isotig10386	isogroup00832	XP_001600998.1	gi|156537029|ref|XP_001600998.1|	1.3e-138	Nasonia vitripennis	PREDICTED: similar to GA21081-PA, partial	-	isotig10386	-
isotig37302	isogroup18805	XP_392802.3	gi|110767120|ref|XP_392802.3|	3.5e-209	Apis mellifera	PREDICTED: similar to Sel-1 homolog precursor (Suppressor of lin-12-like protein) (Sel-1L)	-	isotig37302	-
isotig18556	isogroup03092	EFN75673.1	gi|307192480|gb|EFN75673.1|	8.8e-021	Harpegnathos saltator	Tyrosine-protein kinase transmembrane receptor ROR1	-	isotig18556	-
isotig13977	isogroup01577	EFN62891.1	gi|307170766|gb|EFN62891.1|	2.4e-088	Camponotus floridanus	Glyoxylate/hydroxypyruvate reductase A	-	isotig13977	-
isotig16359	isogroup02258	EFN82540.1	gi|307203489|gb|EFN82540.1|	3.7e-116	Harpegnathos saltator	Fumarylacetoacetate hydrolase domain-containing protein 2A	-	isotig16359	-
isotig09607	isogroup00708	XP_001120165.1	gi|110755438|ref|XP_001120165.1|	3.1e-015	Apis mellifera	PREDICTED: similar to CG32560-PA	-	isotig09607	-
isotig03869	isogroup00201	XP_393144.2	gi|66549046|ref|XP_393144.2|	5.4e-092	Apis mellifera	PREDICTED: similar to slimfast CG11128-PC, isoform C	-	isotig03869	-
isotig25085	isogroup06588	EFN76836.1	gi|307194544|gb|EFN76836.1|	9.1e-040	Harpegnathos saltator	Integral membrane protein GPR155	-	isotig25085	-
isotig13855	isogroup01547	EFN77512.1	gi|307195670|gb|EFN77512.1|	1.2e-029	Harpegnathos saltator	Rho GTPase-activating protein 17	-	isotig13855	-
isotig34322	isogroup15825	EFN69302.1	gi|307181862|gb|EFN69302.1|	4.3e-057	Camponotus floridanus	Cytochrome P450 4V3	-	isotig34322	-
isotig13548	isogroup01476	EFN85710.1	gi|307208278|gb|EFN85710.1|	7.2e-200	Harpegnathos saltator	Tyrosine 3-monooxygenase	-	isotig13548	-
isotig05844	isogroup00309	EFN84010.1	gi|307205780|gb|EFN84010.1|	3.7e-213	Harpegnathos saltator	Nuclear receptor coactivator 7	-	isotig05844	-
isotig41185	isogroup22688	EFN60523.1	gi|307166386|gb|EFN60523.1|	1.2e-078	Camponotus floridanus	hypothetical protein EAG_12482	-	isotig41185	-
isotig34674	isogroup16177	EFN80776.1	gi|307200673|gb|EFN80776.1|	1.1e-134	Harpegnathos saltator	Ectonucleoside triphosphate diphosphohydrolase 5	-	isotig34674	-
isotig18988	isogroup03308	EFN85453.1	gi|307207892|gb|EFN85453.1|	4.6e-092	Harpegnathos saltator	Glycoprotein 3-alpha-L-fucosyltransferase A	-	isotig18988	-
isotig09968	isogroup00769	EFN80612.1	gi|307200360|gb|EFN80612.1|	2.3e-079	Harpegnathos saltator	Cordon-bleu protein-like 1	-	isotig09968	-
isotig00069	isogroup00019	XP_001121572.1	gi|110758168|ref|XP_001121572.1|	1.8e-236	Apis mellifera	PREDICTED: similar to sallimus CG1915-PC, isoform C	-	isotig00069	-
isotig27693	isogroup09196	EFN70885.1	gi|307184496|gb|EFN70885.1|	1.6e-172	Camponotus floridanus	FYVE finger-containing phosphoinositide kinase	-	isotig27693	-
isotig22154	isogroup04901	EFN86331.1	gi|307209224|gb|EFN86331.1|	1.5e-021	Harpegnathos saltator	Trifunctional purine biosynthetic protein adenosine-3	-	isotig22154	-
isotig06928	isogroup00396	EFN89948.1	gi|307215176|gb|EFN89948.1|	7.3e-018	Harpegnathos saltator	hypothetical protein EAI_15247	-	isotig06928	-
isotig39281	isogroup20784	XP_624128.1	gi|66521322|ref|XP_624128.1|	3.5e-014	Apis mellifera	PREDICTED: similar to Synapsin CG3985-PA, isoform A	-	isotig39281	-
isotig37804	isogroup19307	EFN88190.1	gi|307212400|gb|EFN88190.1|	7.3e-109	Harpegnathos saltator	UV radiation resistance-associated gene protein	-	isotig37804	-
isotig36930	isogroup18433	EFN82933.1	gi|307204029|gb|EFN82933.1|	3.1e-030	Harpegnathos saltator	hypothetical protein EAI_15889	-	isotig36930	-
isotig19426	isogroup03528	XP_392252.3	gi|110750735|ref|XP_392252.3|	4.4e-023	Apis mellifera	PREDICTED: similar to trithorax CG8651-PD, isoform D	-	isotig19426	-
isotig10312	isogroup00819	EFN62722.1	gi|307170452|gb|EFN62722.1|	1.6e-108	Camponotus floridanus	Proteasome subunit beta type-1	-	isotig10312	-
isotig09415	isogroup00682	EFN89302.1	gi|307214185|gb|EFN89302.1|	7.1e-008	Harpegnathos saltator	Cubilin	-	isotig09415	-
isotig23855	isogroup05819	EFN83207.1	gi|307204527|gb|EFN83207.1|	1.3e-109	Harpegnathos saltator	Transmembrane and coiled-coil domains protein 1	-	isotig23855	-
isotig03226	isogroup00171	EFN65476.1	gi|307175555|gb|EFN65476.1|	5.4e-208	Camponotus floridanus	Protein RFT1-like protein	-	isotig03226	-
isotig01113	isogroup00083	XP_396491.1	gi|48121676|ref|XP_396491.1|	1.3e-137	Apis mellifera	PREDICTED: similar to DopEcR CG18314-PA, isoform A isoform 1	-	isotig01113	-
isotig04141	isogroup00211	XP_001121196.1	gi|110759687|ref|XP_001121196.1|	4.1e-150	Apis mellifera	PREDICTED: similar to Longitudinals lacking protein, isoform G	-	isotig04141	-
isotig06642	isogroup00376	EFN82981.1	gi|307204112|gb|EFN82981.1|	6.4e-084	Harpegnathos saltator	F-box/WD repeat-containing protein 5	-	isotig06642	-
isotig02923	isogroup00157	EFN81980.1	gi|307202660|gb|EFN81980.1|	1.1e-171	Harpegnathos saltator	WD repeat domain phosphoinositide-interacting protein 3	-	isotig02923	-
isotig34147	isogroup15650	XP_001603951.1	gi|156555059|ref|XP_001603951.1|	7.8e-076	Nasonia vitripennis	PREDICTED: similar to retinoblastoma binding protein 2	-	isotig34147	-
isotig34824	isogroup16327	EFN86607.1	gi|307209802|gb|EFN86607.1|	1.1e-114	Harpegnathos saltator	Ran-binding protein 3	-	isotig34824	-
isotig33950	isogroup15453	XP_001120061.1	gi|110759805|ref|XP_001120061.1|	6.6e-027	Apis mellifera	PREDICTED: similar to Connectin CG7503-PA	-	isotig33950	-
isotig24140	isogroup05976	XP_001607764.1	gi|156538681|ref|XP_001607764.1|	1.7e-111	Nasonia vitripennis	PREDICTED: similar to SD09634p	-	isotig24140	-
isotig17838	isogroup02813	EFN85387.1	gi|307207769|gb|EFN85387.1|	3.3e-018	Harpegnathos saltator	Protein dopey-1-like protein	-	isotig17838	-
isotig14382	isogroup01697	XP_394107.2	gi|66525737|ref|XP_394107.2|	2.3e-069	Apis mellifera	PREDICTED: similar to Phosphodiesterase 6 CG8279-PA	-	isotig14382	-
isotig09375	isogroup00678	XP_001602057.1	gi|156550510|ref|XP_001602057.1|	2.0e-042	Nasonia vitripennis	PREDICTED: similar to conserved hypothetical protein	-	isotig09375	-
isotig03818	isogroup00201	XP_393144.2	gi|66549046|ref|XP_393144.2|	6.3e-092	Apis mellifera	PREDICTED: similar to slimfast CG11128-PC, isoform C	-	isotig03818	-
isotig02079	isogroup00122	EFN88450.1	gi|307212779|gb|EFN88450.1|	5.9e-039	Harpegnathos saltator	SET and MYND domain-containing protein 4	-	isotig02079	-
isotig24277	isogroup06052	EFN84451.1	gi|307206413|gb|EFN84451.1|	2.4e-228	Harpegnathos saltator	Adenosylhomocysteinase	-	isotig24277	-
isotig19359	isogroup03494	EFN64938.1	gi|307174437|gb|EFN64938.1|	5.1e-051	Camponotus floridanus	E3 ubiquitin-protein ligase Smurf1	-	isotig19359	-
isotig18014	isogroup02878	EFN87559.1	gi|307211432|gb|EFN87559.1|	3.0e-034	Harpegnathos saltator	Mediator of RNA polymerase II transcription subunit 9	-	isotig18014	-
isotig11661	isogroup01064	EFN78221.1	gi|307196762|gb|EFN78221.1|	1.5e-066	Harpegnathos saltator	Leucine-rich repeat and immunoglobulin-like domain-containing nogo receptor-interacting protein 2	-	isotig11661	-
isotig08413	isogroup00552	EFN61707.1	gi|307168671|gb|EFN61707.1|	5.6e-020	Camponotus floridanus	Protein FAM38A	-	isotig08413	-
isotig33511	isogroup15014	XP_001122194.1	gi|110757156|ref|XP_001122194.1|	1.8e-010	Apis mellifera	PREDICTED: similar to CG7356-PA, isoform A	-	isotig33511	-
isotig15385	isogroup01986	EFN70886.1	gi|307184497|gb|EFN70886.1|	5.0e-091	Camponotus floridanus	hypothetical protein EAG_05635	-	isotig15385	-
isotig13861	isogroup01549	EFN79788.1	gi|307199078|gb|EFN79788.1|	1.4e-165	Harpegnathos saltator	6-phosphofructo-2-kinase/fructose-2,6-biphosphatase 1	-	isotig13861	-
isotig17670	isogroup02751	EFN84474.1	gi|307206436|gb|EFN84474.1|	6.4e-013	Harpegnathos saltator	hypothetical protein EAI_13164	-	isotig17670	-
isotig14718	isogroup01795	EFN80289.1	gi|307199892|gb|EFN80289.1|	3.5e-045	Harpegnathos saltator	Sorting nexin-17	-	isotig14718	-
isotig43943	isogroup25446	XP_001606315.1	gi|156545844|ref|XP_001606315.1|	1.4e-048	Nasonia vitripennis	PREDICTED: similar to conserved hypothetical protein, partial	-	isotig43943	-
isotig43473	isogroup24976	XP_001607495.1	gi|156549074|ref|XP_001607495.1|	6.8e-033	Nasonia vitripennis	PREDICTED: hypothetical protein	-	isotig43473	-
isotig06703	isogroup00381	EFN67223.1	gi|307178534|gb|EFN67223.1|	2.7e-218	Camponotus floridanus	Tyrosine-protein phosphatase 10D	-	isotig06703	-
isotig03171	isogroup00168	XP_624906.1	gi|66530332|ref|XP_624906.1|	8.2e-226	Apis mellifera	PREDICTED: similar to CG6905-PA	-	isotig03171	-
isotig31844	isogroup13347	EFN67115.1	gi|307178370|gb|EFN67115.1|	6.4e-127	Camponotus floridanus	Uncharacterized protein KIAA0152	-	isotig31844	-
isotig08373	isogroup00548	EFN62060.1	gi|307169339|gb|EFN62060.1|	2.8e-123	Camponotus floridanus	tRNA (cytosine-5-)-methyltransferase	-	isotig08373	-
isotig21564	isogroup04603	EFN80855.1	gi|307200802|gb|EFN80855.1|	7.6e-123	Harpegnathos saltator	EF-hand domain-containing family member A2	-	isotig21564	-
isotig08905	isogroup00614	EFN80951.1	gi|307200962|gb|EFN80951.1|	1.3e-140	Harpegnathos saltator	Vinculin	-	isotig08905	-
isotig03589	isogroup00188	XP_001122197.1	gi|110759259|ref|XP_001122197.1|	1.7e-05	Apis mellifera	PREDICTED: hypothetical protein, partial	-	isotig03589	-
isotig29940	isogroup11443	EFN81282.1	gi|307201519|gb|EFN81282.1|	3.7e-038	Harpegnathos saltator	Uncharacterized sodium-dependent transporter CG3252	-	isotig29940	-
isotig17822	isogroup02808	XP_397306.2	gi|66533113|ref|XP_397306.2|	1.2e-066	Apis mellifera	PREDICTED: similar to transaldolase 1	-	isotig17822	-
isotig13311	isogroup01424	XP_001605707.1	gi|156543708|ref|XP_001605707.1|	1.2e-214	Nasonia vitripennis	PREDICTED: similar to pyruvate dehydrogenase	-	isotig13311	-
isotig03247	isogroup00172	XP_393483.2	gi|66514190|ref|XP_393483.2|	3.7e-091	Apis mellifera	PREDICTED: similar to CG14220-PA isoform 1	-	isotig03247	-
isotig20470	isogroup04053	XP_396093.3	gi|110765391|ref|XP_396093.3|	4.5e-047	Apis mellifera	PREDICTED: similar to nebbish CG10718-PA	-	isotig20470	-
isotig11257	isogroup00989	EFN80071.1	gi|307199458|gb|EFN80071.1|	4.7e-048	Harpegnathos saltator	Transmembrane protein 170A	-	isotig11257	-
isotig02944	isogroup00158	XP_393239.3	gi|110757770|ref|XP_393239.3|	1.3e-285	Apis mellifera	PREDICTED: similar to Eukaryotic translation initiation factor 4 gamma 3 (eIF-4-gamma 3) (eIF-4G 3) (eIF4G 3) (eIF-4-gamma II) (eIF4GII)	-	isotig02944	-
isotig40963	isogroup22466	XP_001606723.1	gi|156544219|ref|XP_001606723.1|	9.7e-122	Nasonia vitripennis	PREDICTED: similar to huntingtin interacting protein	-	isotig40963	-
isotig29501	isogroup11004	EFN60369.1	gi|307166120|gb|EFN60369.1|	1.4e-041	Camponotus floridanus	Protein unc-84-like protein B	-	isotig29501	-
isotig22603	isogroup05134	XP_001122134.1	gi|110762737|ref|XP_001122134.1|	2.6e-138	Apis mellifera	PREDICTED: similar to Epidermal stripes and patches CG7005-PA	-	isotig22603	-
isotig22120	isogroup04885	EFN80545.1	gi|307200277|gb|EFN80545.1|	1.1e-077	Harpegnathos saltator	THO complex subunit 4	-	isotig22120	-
isotig19086	isogroup03357	XP_624638.2	gi|110758214|ref|XP_624638.2|	4.1e-172	Apis mellifera	PREDICTED: similar to Tudor-SN CG7008-PA	-	isotig19086	-
isotig14886	isogroup01845	XP_001120072.1	gi|110751158|ref|XP_001120072.1|	5.6e-079	Apis mellifera	PREDICTED: similar to Cofilin/actin-depolymerizing factor homolog (Protein D61) (Protein twinstar)	-	isotig14886	-
isotig37309	isogroup18812	EFN85270.1	gi|307207610|gb|EFN85270.1|	1.1e-046	Harpegnathos saltator	hypothetical protein EAI_15707	-	isotig37309	-
isotig18859	isogroup03243	EFN80949.1	gi|307200960|gb|EFN80949.1|	2.6e-023	Harpegnathos saltator	hypothetical protein EAI_08629	-	isotig18859	-
isotig09043	isogroup00632	XP_973580.1	gi|91089959|ref|XP_973580.1|	1.8e-088	Tribolium castaneum	PREDICTED: similar to nicotinamide mononucleotide adenylyltransferase 1	-	isotig09043	-
isotig04508	isogroup00231	XP_001603927.1	gi|156555324|ref|XP_001603927.1|	1.8e-064	Nasonia vitripennis	PREDICTED: hypothetical protein	-	isotig04508	-
isotig26562	isogroup08065	EFN66105.1	gi|307176637|gb|EFN66105.1|	3.4e-045	Camponotus floridanus	Probable exonuclease mut-7-like protein	-	isotig26562	-
isotig43975	isogroup25478	EFN89490.1	gi|307214453|gb|EFN89490.1|	2.7e-048	Harpegnathos saltator	GPI ethanolamine phosphate transferase 2	-	isotig43975	-
isotig39024	isogroup20527	EFN69813.1	gi|307182688|gb|EFN69813.1|	4.2e-066	Camponotus floridanus	Probable multidrug resistance-associated protein lethal(2)03659	W_gt_Q	isotig39024	upW
isotig18304	isogroup02993	EFN67227.1	gi|307178538|gb|EFN67227.1|	1.3e-022	ubiquinone	NADH dehydrogenase	-	isotig18304	-
isotig17844	isogroup02815	EFN60432.1	gi|307166183|gb|EFN60432.1|	2.8e-179	Camponotus floridanus	Protein FAM49B	-	isotig17844	-
isotig03135	isogroup00167	XP_394365.2	gi|66504997|ref|XP_394365.2|	3.4e-088	Apis mellifera	PREDICTED: similar to CG8315-PA isoform 1	-	isotig03135	-
isotig42310	isogroup23813	EFN81834.1	gi|307202414|gb|EFN81834.1|	9.9e-061	Harpegnathos saltator	Importin subunit beta-1	-	isotig42310	-
isotig24397	isogroup06119	XP_001122086.1	gi|110766812|ref|XP_001122086.1|	8.8e-056	Apis mellifera	PREDICTED: similar to CG10075-PA	-	isotig24397	-
isotig03192	isogroup00169	XP_395244.3	gi|110767892|ref|XP_395244.3|	3.7e-063	Apis mellifera	PREDICTED: similar to CG17255-PA, isoform A, partial	-	isotig03192	-
isotig24895	isogroup06398	XP_395965.2	gi|66506776|ref|XP_395965.2|	2.3e-188	Apis mellifera	PREDICTED: similar to CG5859-PA	-	isotig24895	-
isotig15391	isogroup01988	EFN61784.1	gi|307168860|gb|EFN61784.1|	2.3e-021	Camponotus floridanus	E3 ubiquitin-protein ligase RNF123	-	isotig15391	-
isotig10780	isogroup00905	XP_001603720.1	gi|156547163|ref|XP_001603720.1|	7.8e-190	Nasonia vitripennis	PREDICTED: similar to ENSANGP00000002975	-	isotig10780	-
isotig04550	isogroup00234	XP_394399.2	gi|66505499|ref|XP_394399.2|	0	Apis mellifera	PREDICTED: similar to shibire CG18102-PD, isoform D isoform 1	-	isotig04550	-
isotig27818	isogroup09321	EFN71840.1	gi|307186115|gb|EFN71840.1|	2.5e-05	Camponotus floridanus	Nucleolar MIF4G domain-containing protein 1	-	isotig27818	-
isotig14724	isogroup01797	EFN79333.1	gi|307198391|gb|EFN79333.1|	3.0e-074	Harpegnathos saltator	Coiled-coil domain-containing protein 49	-	isotig14724	-
isotig13190	isogroup01393	EFN74854.1	gi|307191156|gb|EFN74854.1|	1.4e-116	Camponotus floridanus	C3 and PZP-like alpha-2-macroglobulin domain-containing protein 8	-	isotig13190	-
isotig09656	isogroup00718	EFN65784.1	gi|307176008|gb|EFN65784.1|	2.5e-253	Camponotus floridanus	Tubulin gamma-1 chain	-	isotig09656	-
isotig00240	isogroup00040	XP_623593.1	gi|66557988|ref|XP_623593.1|	3.2e-144	Apis mellifera	PREDICTED: similar to CG5281-PA isoform 2	-	isotig00240	-
isotig20398	isogroup04016	XP_002424162.1	gi|242006652|ref|XP_002424162.1|	7.8e-104	Pediculus humanus corporis	Prohibitin-2, putative	-	isotig20398	-
isotig38341	isogroup19844	XP_394769.2	gi|66515294|ref|XP_394769.2|	2.2e-112	Apis mellifera	PREDICTED: similar to Vacuolar ATP synthase subunit D 1 (V-ATPase D subunit 1) (Vacuolar proton pump D subunit 1) (dV-ATPase D) isoform 1	-	isotig38341	-
isotig22048	isogroup04848	EFN74724.1	gi|307190900|gb|EFN74724.1|	1.3e-008	Camponotus floridanus	hypothetical protein EAG_12512	-	isotig22048	-
isotig16286	isogroup02238	XP_392370.2	gi|110756828|ref|XP_392370.2|	4.4e-209	Apis mellifera	PREDICTED: similar to cornetto CG32386-PA isoform 1	-	isotig16286	-
isotig06992	isogroup00400	EFN80530.1	gi|307200251|gb|EFN80530.1|	9.9e-033	Harpegnathos saltator	Protein tipE	-	isotig06992	-
isotig40556	isogroup22059	XP_397034.3	gi|110765851|ref|XP_397034.3|	1.4e-037	Apis mellifera	PREDICTED: similar to CG32533-PA	-	isotig40556	-
isotig36937	isogroup18440	XP_624603.1	gi|66549222|ref|XP_624603.1|	4.6e-163	Apis mellifera	PREDICTED: similar to CG4164-PA	-	isotig36937	-
isotig13597	isogroup01486	EFN80141.1	gi|307199540|gb|EFN80141.1|	3.5e-081	Harpegnathos saltator	Alpha-taxilin	-	isotig13597	-
isotig10401	isogroup00833	ABS28768.1	gi|152031229|gb|ABS28768.1|	3e-05	Polistes sp. MD1	NADH dehydrogenase subunit 3	W_gt_Q	isotig10401	upW
isotig12966	isogroup01345	EFN80946.1	gi|307200957|gb|EFN80946.1|	1.2e-120	Harpegnathos saltator	hypothetical protein EAI_08626	-	isotig12966	-
isotig01462	isogroup00101	EFN68567.1	gi|307180612|gb|EFN68567.1|	0	Camponotus floridanus	Potassium voltage-gated channel subfamily H member 7	-	isotig01462	-
isotig00985	isogroup00077	EFN60940.1	gi|307167252|gb|EFN60940.1|	5.5e-021	Camponotus floridanus	Teneurin-3	-	isotig00985	-
isotig02512	isogroup00144	XP_394628.3	gi|110757623|ref|XP_394628.3|	2.8e-304	Apis mellifera	PREDICTED: similar to lethal (2) 01424 CG3845-PB, isoform B	-	isotig02512	-
isotig39056	isogroup20559	EFN76861.1	gi|307194569|gb|EFN76861.1|	1.1e-154	Harpegnathos saltator	D-2-hydroxyglutarate dehydrogenase, mitochondrial	-	isotig39056	-
isotig38652	isogroup20155	EFN76065.1	gi|307193160|gb|EFN76065.1|	8.3e-219	Harpegnathos saltator	Protein ST7-like protein	-	isotig38652	-
isotig07479	isogroup00454	EFN78903.1	gi|307197754|gb|EFN78903.1|	3.4e-052	Harpegnathos saltator	Spatacsin	-	isotig07479	-
isotig15788	isogroup02103	XP_001122011.1	gi|110757143|ref|XP_001122011.1|	1.3e-035	Apis mellifera	PREDICTED: similar to easter CG4920-PA	-	isotig15788	-
isotig14785	isogroup01816	EFN70939.1	gi|307184601|gb|EFN70939.1|	8.4e-070	Camponotus floridanus	HD domain-containing protein 2	-	isotig14785	-
isotig11179	isogroup00973	EFN68171.1	gi|307180127|gb|EFN68171.1|	8.3e-239	Camponotus floridanus	DnaJ-like protein subfamily C member 11	-	isotig11179	-
isotig07735	isogroup00476	EFN72990.1	gi|307188158|gb|EFN72990.1|	1.3e-081	Camponotus floridanus	RAG1-activating protein 1-like protein	-	isotig07735	-
isotig05415	isogroup00285	EFN65621.1	gi|307175806|gb|EFN65621.1|	4.0e-090	Camponotus floridanus	GPI ethanolamine phosphate transferase 1	-	isotig05415	-
isotig19830	isogroup03731	XP_001121219.1	gi|110755315|ref|XP_001121219.1|	0.000153	Apis mellifera	PREDICTED: similar to pickpocket 13 CG33508-PA	-	isotig19830	-
isotig16700	isogroup02375	XP_623807.2	gi|110764564|ref|XP_623807.2|	5.6e-058	Apis mellifera	PREDICTED: similar to Pomp CG9324-PA	-	isotig16700	-
isotig08005	isogroup00501	EFN84763.1	gi|307206917|gb|EFN84763.1|	6.1e-172	Harpegnathos saltator	hypothetical protein EAI_05876	-	isotig08005	-
isotig17850	isogroup02817	NP_001128194.1	gi|197927106|ref|NP_001128194.1|	9.4e-008	Apis mellifera	dolichyl-diphosphooligosaccharide--protein glycosyltransferase subunit 4	W_gt_Q	isotig17850	upW
isotig13417	isogroup01448	EFN82628.1	gi|307203599|gb|EFN82628.1|	2.4e-206	Harpegnathos saltator	hypothetical protein EAI_16569	-	isotig13417	-
isotig12537	isogroup01244	EFN60517.1	gi|307166380|gb|EFN60517.1|	1.9e-282	Camponotus floridanus	Proactivator polypeptide	-	isotig12537	-
isotig11828	isogroup01093	XP_001119863.1	gi|110755431|ref|XP_001119863.1|	3.6e-097	Apis mellifera	PREDICTED: hypothetical protein	-	isotig11828	-
isotig08990	isogroup00625	EFN62897.1	gi|307170772|gb|EFN62897.1|	7.4e-061	Camponotus floridanus	Gamma-aminobutyric acid receptor-associated protein	-	isotig08990	-
isotig06474	isogroup00362	EFN74133.1	gi|307189889|gb|EFN74133.1|	4.4e-018	Camponotus floridanus	hypothetical protein EAG_07941	-	isotig06474	-
isotig09086	isogroup00640	XP_001120378.1	gi|110762679|ref|XP_001120378.1|	1.5e-012	Apis mellifera	PREDICTED: similar to CG10286-PA	-	isotig09086	-
isotig08637	isogroup00583	EFN69019.1	gi|307181424|gb|EFN69019.1|	1.9e-131	Camponotus floridanus	Cytochrome P450 314a1, mitochondrial	-	isotig08637	-
isotig07406	isogroup00447	XP_624773.1	gi|66522187|ref|XP_624773.1|	6.9e-170	Apis mellifera	PREDICTED: similar to CG33145-PB, isoform B	-	isotig07406	-
isotig36969	isogroup18472	XP_396480.2	gi|66558746|ref|XP_396480.2|	7.0e-009	Apis mellifera	PREDICTED: similar to frayed CG7693-PA, isoform A	-	isotig36969	-
isotig15519	isogroup02024	EFN76612.1	gi|307194195|gb|EFN76612.1|	3.1e-030	Harpegnathos saltator	hypothetical protein EAI_07147	-	isotig15519	-
isotig14730	isogroup01799	EFN63104.1	gi|307171061|gb|EFN63104.1|	3.7e-031	Camponotus floridanus	hypothetical protein EAG_07782	-	isotig14730	-
isotig09739	isogroup00730	EFN64335.1	gi|307173321|gb|EFN64335.1|	2.8e-023	Camponotus floridanus	hypothetical protein EAG_05185	-	isotig09739	-
isotig22961	isogroup05331	XP_623142.2	gi|110755787|ref|XP_623142.2|	7.3e-101	Apis mellifera	PREDICTED: similar to CG8243-PA	-	isotig22961	-
isotig01426	isogroup00100	EFN69515.1	gi|307182175|gb|EFN69515.1|	1.5e-020	Camponotus floridanus	Nucleic-acid-binding protein from transposon X-element	-	isotig01426	-
isotig04402	isogroup00228	EFN60835.1	gi|307166965|gb|EFN60835.1|	9.0e-026	Camponotus floridanus	hypothetical protein EAG_12164	-	isotig04402	-
isotig00607	isogroup00060	XP_394557.2	gi|66508630|ref|XP_394557.2|	2.4e-057	Apis mellifera	PREDICTED: similar to Rpb8 CG11246-PA isoform 1	-	isotig00607	-
isotig12151	isogroup01152	EFN84640.1	gi|307206675|gb|EFN84640.1|	7.1e-102	Harpegnathos saltator	Uncharacterized protein KIAA0329/KIAA0297	-	isotig12151	-
isotig04902	isogroup00255	EFN68604.1	gi|307180713|gb|EFN68604.1|	2.1e-082	Camponotus floridanus	U6 snRNA-specific terminal uridylyltransferase 1	-	isotig04902	-
isotig16418	isogroup02273	XP_395325.2	gi|66534559|ref|XP_395325.2|	3.3e-165	Apis mellifera	PREDICTED: similar to no mitochondrial derivative CG5395-PA	-	isotig16418	-
isotig23636	isogroup05701	EFN85055.1	gi|307207305|gb|EFN85055.1|	1.6e-106	Harpegnathos saltator	NEDD4 family-interacting protein 1	-	isotig23636	-
isotig15503	isogroup02019	EFN77904.1	gi|307196258|gb|EFN77904.1|	4.4e-061	Harpegnathos saltator	hypothetical protein EAI_00587	-	isotig15503	-
isotig14791	isogroup01818	XP_001603890.1	gi|156548746|ref|XP_001603890.1|	1.8e-015	Nasonia vitripennis	PREDICTED: similar to ENSANGP00000027991	-	isotig14791	-
isotig12850	isogroup01317	EFN71860.1	gi|307186135|gb|EFN71860.1|	1.4e-032	Camponotus floridanus	GTPase-activating Rap/Ran-GAP domain-like 1	-	isotig12850	-
isotig04668	isogroup00240	EFN76208.1	gi|307193346|gb|EFN76208.1|	6.8e-182	Harpegnathos saltator	Sodium/potassium-transporting ATPase subunit beta-2	-	isotig04668	-
isotig44543	isogroup26046	EFN87976.1	gi|307212117|gb|EFN87976.1|	2.5e-073	Harpegnathos saltator	Rab GTPase-activating protein 1	-	isotig44543	-
isotig37210	isogroup18713	XP_001600691.1	gi|156542379|ref|XP_001600691.1|	6.0e-063	Nasonia vitripennis	PREDICTED: similar to conserved hypothetical protein	-	isotig37210	-
isotig24736	isogroup06306	XP_394965.3	gi|110755029|ref|XP_394965.3|	2.5e-061	Apis mellifera	PREDICTED: similar to DEAH (Asp-Glu-Ala-His) box polypeptide 36	-	isotig24736	-
isotig17528	isogroup02697	XP_392375.3	gi|110756860|ref|XP_392375.3|	1.8e-175	Apis mellifera	PREDICTED: similar to dual specificity phosphatase 10	-	isotig17528	-
isotig37562	isogroup19065	XP_624668.2	gi|110759486|ref|XP_624668.2|	1.6e-205	Apis mellifera	PREDICTED: similar to CG11266-PB, isoform B	-	isotig37562	-
isotig25111	isogroup06614	XP_394340.2	gi|66504580|ref|XP_394340.2|	7.0e-052	Apis mellifera	PREDICTED: similar to CG2158-PA	-	isotig25111	-
isotig19490	isogroup03560	CAA35587.1	gi|8823|emb|CAA35587.1|	1.0e-013	Drosophila melanogaster	unnamed protein product	-	isotig19490	-
isotig06109	isogroup00332	XP_394464.1	gi|48095533|ref|XP_394464.1|	9.9e-305	Apis mellifera	PREDICTED: similar to menin isoform 2	-	isotig06109	-
isotig16832	isogroup02424	EFN81782.1	gi|307202324|gb|EFN81782.1|	0	Harpegnathos saltator	Tripeptidyl-peptidase 2	-	isotig16832	-
isotig16402	isogroup02268	XP_623833.1	gi|66547675|ref|XP_623833.1|	8.9e-015	Apis mellifera	PREDICTED: similar to CG13397-PA	-	isotig16402	-
isotig41211	isogroup22714	XP_395164.2	gi|66512110|ref|XP_395164.2|	2.4e-007	Apis mellifera	PREDICTED: similar to GDP-mannose 4,6-dehydratase CG8890-PA	-	isotig41211	-
isotig35895	isogroup17398	EFN69522.1	gi|307182187|gb|EFN69522.1|	2.1e-142	Camponotus floridanus	AFG3-like protein 2	-	isotig35895	-
isotig08265	isogroup00533	EFN76982.1	gi|307194748|gb|EFN76982.1|	1.1e-132	Harpegnathos saltator	Nitrilase-like protein 2	-	isotig08265	-
isotig04286	isogroup00220	XP_001601217.1	gi|156542273|ref|XP_001601217.1|	1.0e-203	Nasonia vitripennis	PREDICTED: similar to aldehyde dehydrogenase	-	isotig04286	-
isotig16987	isogroup02492	EFN80900.1	gi|307200847|gb|EFN80900.1|	2.1e-144	Harpegnathos saltator	Sorting nexin-30	-	isotig16987	-
isotig16528	isogroup02315	EFN77509.1	gi|307195667|gb|EFN77509.1|	3.6e-140	Harpegnathos saltator	UPF0431 protein C1orf66-like protein	-	isotig16528	-
isotig13075	isogroup01370	EFN65308.1	gi|307175262|gb|EFN65308.1|	1.4e-305	Camponotus floridanus	Pleckstrin-like proteiny domain-containing family M member 2	-	isotig13075	-
isotig03737	isogroup00195	EFN72907.1	gi|307188075|gb|EFN72907.1|	5.2e-095	Camponotus floridanus	Protein FAM92A1-A	-	isotig03737	-
isotig00613	isogroup00062	EFN78316.1	gi|307196929|gb|EFN78316.1|	2.6e-019	Harpegnathos saltator	Single-stranded DNA-binding protein 3	-	isotig00613	upW
isotig18049	isogroup02894	XP_393141.2	gi|66505984|ref|XP_393141.2|	5.0e-137	Apis mellifera	PREDICTED: similar to failed axon connections CG4609-PC, isoform C isoform 1	-	isotig18049	-
isotig23337	isogroup05539	EFN84496.1	gi|307206462|gb|EFN84496.1|	6.6e-063	Harpegnathos saltator	Neutral alpha-glucosidase AB	-	isotig23337	-
isotig20365	isogroup04000	EFN77149.1	gi|307195156|gb|EFN77149.1|	1.3e-009	Harpegnathos saltator	Sodium-independent sulfate anion transporter	-	isotig20365	-
isotig11934	isogroup01112	XP_393355.2	gi|66513465|ref|XP_393355.2|	1.7e-207	Apis mellifera	PREDICTED: similar to retinal degeneration B CG11111-PA, isoform A isoform 1	-	isotig11934	-
isotig10732	isogroup00895	EFN73678.1	gi|307189230|gb|EFN73678.1|	1.8e-011	Camponotus floridanus	Sialin	-	isotig10732	-
isotig38116	isogroup19619	EFN67061.1	gi|307178289|gb|EFN67061.1|	3.8e-121	Camponotus floridanus	JmjC domain-containing protein 4	-	isotig38116	upC
isotig24861	isogroup06376	XP_391905.2	gi|66519842|ref|XP_391905.2|	1.1e-124	Apis mellifera	PREDICTED: similar to Proteasome 2 subunit CG3329-PA	-	isotig24861	-
isotig16424	isogroup02275	XP_001122403.1	gi|110756216|ref|XP_001122403.1|	3.7e-106	Apis mellifera	PREDICTED: similar to Protein cappuccino	-	isotig16424	-
isotig17638	isogroup02739	EFN89996.1	gi|307215239|gb|EFN89996.1|	4.6e-020	Harpegnathos saltator	Calsyntenin-1	-	isotig17638	-
isotig21856	isogroup04751	EFN62269.1	gi|307169693|gb|EFN62269.1|	5.3e-035	Camponotus floridanus	ATP-binding cassette sub-family A member 13	-	isotig21856	upW
isotig20045	isogroup03839	EFN69520.1	gi|307182185|gb|EFN69520.1|	2.0e-053	Camponotus floridanus	Alpha-aminoadipic semialdehyde synthase, mitochondrial	-	isotig20045	-
isotig15337	isogroup01970	EFN88253.1	gi|307212522|gb|EFN88253.1|	2.6e-049	Harpegnathos saltator	DTW domain-containing protein 1	-	isotig15337	-
isotig11191	isogroup00977	AAO12862.1	gi|27465077|gb|AAO12862.1|	5.3e-018	Chymomyza amoena	Camar1 transposase	-	isotig11191	-
isotig11148	isogroup00968	EFN83950.1	gi|307205688|gb|EFN83950.1|	5.4e-154	Harpegnathos saltator	hypothetical protein EAI_09620	-	isotig11148	-
isotig01242	isogroup00087	EFN85854.1	gi|307208503|gb|EFN85854.1|	3.1e-141	Harpegnathos saltator	Solute carrier family 12 member 6	-	isotig01242	-
isotig06212	isogroup00340	EFN72357.1	gi|307187113|gb|EFN72357.1|	8.5e-176	Camponotus floridanus	Protein kinase C and casein kinase substrate in neurons protein 2	-	isotig06212	-
isotig02003	isogroup00119	EFN87557.1	gi|307211430|gb|EFN87557.1|	5.3e-229	Harpegnathos saltator	GTP-binding protein 1	-	isotig02003	-
isotig05478	isogroup00288	XP_392851.3	gi|110755190|ref|XP_392851.3|	3.6e-060	Apis mellifera	PREDICTED: similar to kraken CG3943-PA	-	isotig05478	-
isotig00919	isogroup00077	EFN60940.1	gi|307167252|gb|EFN60940.1|	5.5e-021	Camponotus floridanus	Teneurin-3	-	isotig00919	-
isotig13238	isogroup01403	XP_624652.1	gi|66561731|ref|XP_624652.1|	5.1e-191	Apis mellifera	PREDICTED: similar to CG2246-PB, isoform B	-	isotig13238	-
isotig24040	isogroup05919	XP_001605256.1	gi|156550057|ref|XP_001605256.1|	2.9e-189	Nasonia vitripennis	PREDICTED: similar to ATP-dependent clp protease atp-binding subunit clpx	-	isotig24040	-
isotig18159	isogroup02936	EFN74715.1	gi|307190878|gb|EFN74715.1|	1.2e-054	Camponotus floridanus	Solute carrier family 35 member E3	-	isotig18159	-
isotig37744	isogroup19247	XP_623575.1	gi|66512127|ref|XP_623575.1|	2.6e-135	Apis mellifera	PREDICTED: similar to Probable cytochrome P450 305a1 (CYPCCCVA1)	-	isotig37744	-
isotig15321	isogroup01965	XP_392988.2	gi|66559208|ref|XP_392988.2|	4.1e-077	Apis mellifera	PREDICTED: similar to Ribosomal protein L6 CG11522-PB, isoform B	-	isotig15321	-
isotig21790	isogroup04717	EFN74081.1	gi|307189809|gb|EFN74081.1|	1.1e-078	Camponotus floridanus	RPE-spondin	-	isotig21790	-
isotig13081	isogroup01372	XP_395559.3	gi|110765386|ref|XP_395559.3|	2.2e-012	Apis mellifera	PREDICTED: similar to PNUTS CG33526-PD, isoform D	-	isotig13081	-
isotig09469	isogroup00687	XP_970345.2	gi|189234195|ref|XP_970345.2|	0	Tribolium castaneum	PREDICTED: similar to Liprin-alpha CG11199-PA	-	isotig09469	-
isotig02732	isogroup00152	EFN74222.1	gi|307189986|gb|EFN74222.1|	3.9e-091	Camponotus floridanus	hypothetical protein EAG_14134	-	isotig02732	-
isotig23688	isogroup05728	NP_001011574.1	gi|58585090|ref|NP_001011574.1|	3.0e-190	Apis mellifera	glucose oxidase	-	isotig23688	upC
isotig18055	isogroup02896	EFN86985.1	gi|307210425|gb|EFN86985.1|	4.7e-078	Harpegnathos saltator	Protein Shroom	-	isotig18055	-
isotig02269	isogroup00131	XP_001119887.1	gi|110756256|ref|XP_001119887.1|	1.3e-018	Apis mellifera	PREDICTED: similar to Ribosomal protein S28b CG2998-PA	-	isotig02269	-
isotig05596	isogroup00295	EFN87962.1	gi|307212079|gb|EFN87962.1|	1.2e-195	Harpegnathos saltator	RNA polymerase II subunit A C-terminal domain phosphatase	-	isotig05596	-
isotig22021	isogroup04834	EFN66146.1	gi|307176733|gb|EFN66146.1|	2.2e-172	Camponotus floridanus	Protein son of sevenless	-	isotig22021	-
isotig21632	isogroup04637	XP_001120771.1	gi|110760416|ref|XP_001120771.1|	3.8e-041	Apis mellifera	PREDICTED: similar to CG17218-PA, isoform A	-	isotig21632	-
isotig16430	isogroup02277	XP_623678.1	gi|66500474|ref|XP_623678.1|	8.0e-078	Apis mellifera	PREDICTED: similar to CG14021-PB, isoform B isoform 2	-	isotig16430	-
isotig07588	isogroup00463	XP_001607773.1	gi|156549182|ref|XP_001607773.1|	1.1e-063	Nasonia vitripennis	PREDICTED: similar to synaptic vesicle protein	-	isotig07588	-
isotig15446	isogroup02004	EFN80477.1	gi|307200179|gb|EFN80477.1|	7.5e-193	Harpegnathos saltator	5'-nucleotidase domain-containing protein 3	-	isotig15446	-
isotig15343	isogroup01972	XP_396514.3	gi|110757075|ref|XP_396514.3|	9.0e-077	Apis mellifera	PREDICTED: similar to pebble CG8114-PA, isoform A	-	isotig15343	-
isotig07356	isogroup00440	EFN72825.1	gi|307187912|gb|EFN72825.1|	2.0e-122	Camponotus floridanus	NADPH:adrenodoxin oxidoreductase, mitochondrial	-	isotig07356	-
isotig16816	isogroup02418	XP_001607897.1	gi|156537684|ref|XP_001607897.1|	1.5e-242	Nasonia vitripennis	PREDICTED: similar to conserved hypothetical protein	W_gt_Q	isotig16816	-
isotig25118	isogroup06621	EFN83749.1	gi|307205408|gb|EFN83749.1|	3.2e-030	Harpegnathos saltator	NudC domain-containing protein 1	-	isotig25118	upW
isotig20281	isogroup03957	XP_624798.2	gi|110759502|ref|XP_624798.2|	3.7e-135	Apis mellifera	PREDICTED: similar to Glycogenin CG9480-PB, isoform B	-	isotig20281	-
isotig12263	isogroup01178	NP_523710.1	gi|17647231|ref|NP_523710.1|	3.6e-078	Drosophila melanogaster	calmodulin, isoform A	-	isotig12263	-
isotig04122	isogroup00209	XP_623775.2	gi|110761768|ref|XP_623775.2|	6.6e-169	Apis mellifera	PREDICTED: similar to Brf CG31256-PA isoform 2	-	isotig04122	-
isotig18411	isogroup03037	EFN72376.1	gi|307187132|gb|EFN72376.1|	2.0e-026	Camponotus floridanus	DNL-type zinc finger protein	-	isotig18411	-
isotig17993	isogroup02870	XP_625172.2	gi|110764388|ref|XP_625172.2|	1.8e-027	Apis mellifera	PREDICTED: similar to Mediator complex subunit 14 CG12031-PA, isoform A	-	isotig17993	-
isotig16452	isogroup02284	XP_395827.2	gi|66543736|ref|XP_395827.2|	5.9e-142	Apis mellifera	PREDICTED: similar to mitochondrial ribosomal protein L15 CG5219-PA	-	isotig16452	-
isotig14362	isogroup01690	EFN89968.1	gi|307215196|gb|EFN89968.1|	2.2e-191	Harpegnathos saltator	Septin-4	-	isotig14362	-
isotig09515	isogroup00693	EFN87247.1	gi|307210932|gb|EFN87247.1|	1.9e-037	Harpegnathos saltator	Prominin-like protein	-	isotig09515	-
isotig07905	isogroup00490	XP_393401.1	gi|48138396|ref|XP_393401.1|	4.6e-114	Apis mellifera	PREDICTED: similar to Ras-like GTP-binding protein Rho1 isoform 1	-	isotig07905	-
isotig02753	isogroup00153	EFN72016.1	gi|307186382|gb|EFN72016.1|	0	Camponotus floridanus	Heat shock protein HSP 90-alpha	-	isotig02753	-
isotig03764	isogroup00198	XP_391939.2	gi|66516000|ref|XP_391939.2|	2.4e-227	Apis mellifera	PREDICTED: similar to AP-47 CG9388-PA	-	isotig03764	-
isotig03422	isogroup00182	XP_394795.1	gi|48096880|ref|XP_394795.1|	4.2e-038	Apis mellifera	PREDICTED: similar to Serine/threonine/tyrosine-interacting protein (Protein tyrosine phosphatase-like protein) (Phosphoserine/threonine/tyrosine interaction protein)	-	isotig03422	-
isotig34914	isogroup16417	XP_001602079.1	gi|156549911|ref|XP_001602079.1|	4.2e-072	Nasonia vitripennis	PREDICTED: similar to serine hydrolase-like	-	isotig34914	-
isotig05734	isogroup00304	EFN66957.1	gi|307178149|gb|EFN66957.1|	6.2e-091	Camponotus floridanus	40S ribosomal protein S4	-	isotig05734	-
isotig01987	isogroup00118	XP_001120264.1	gi|110766132|ref|XP_001120264.1|	2.3e-286	Apis mellifera	PREDICTED: similar to Single-strand recognition protein (SSRP) (Chorion-factor 5)	-	isotig01987	-
isotig34796	isogroup16299	XP_001121584.1	gi|110750103|ref|XP_001121584.1|	1.6e-175	Apis mellifera	PREDICTED: similar to LIM and SH3 domain protein F42H10.3	-	isotig34796	-
isotig17000	isogroup02497	XP_393119.3	gi|110766623|ref|XP_393119.3|	2.9e-196	Apis mellifera	PREDICTED: similar to CG6838-PA, isoform A	-	isotig17000	-
isotig14951	isogroup01862	XP_001121089.1	gi|110756873|ref|XP_001121089.1|	2.0e-029	Apis mellifera	PREDICTED: similar to integrin alpha 9	-	isotig14951	-
isotig13388	isogroup01442	XP_624128.1	gi|66521322|ref|XP_624128.1|	1.7e-215	Apis mellifera	PREDICTED: similar to Synapsin CG3985-PA, isoform A	-	isotig13388	-
isotig05791	isogroup00306	EFN87358.1	gi|307211140|gb|EFN87358.1|	6.4e-069	Harpegnathos saltator	Glucosidase 2 subunit beta	-	isotig05791	-
isotig00543	isogroup00059	XP_001120875.1	gi|110757079|ref|XP_001120875.1|	1.0e-022	Apis mellifera	PREDICTED: hypothetical protein	-	isotig00543	-
isotig34005	isogroup15508	XP_624284.1	gi|66522078|ref|XP_624284.1|	3.3e-056	Apis mellifera	PREDICTED: similar to CG32666-PB, isoform B	-	isotig34005	-
isotig21112	isogroup04379	EFN61438.1	gi|307168159|gb|EFN61438.1|	3.5e-111	Camponotus floridanus	FAD-dependent oxidoreductase domain-containing protein 1	-	isotig21112	-
isotig18061	isogroup02898	XP_392812.2	gi|66558956|ref|XP_392812.2|	6.1e-069	Apis mellifera	PREDICTED: similar to Ribosomal protein L23 CG3661-PA	-	isotig18061	-
isotig12903	isogroup01330	XP_625185.1	gi|66525117|ref|XP_625185.1|	2.1e-047	Apis mellifera	PREDICTED: similar to Prefoldin subunit 6 (Protein Ke2)	-	isotig12903	-
isotig37249	isogroup18752	EFN66476.1	gi|307177298|gb|EFN66476.1|	6.2e-047	Camponotus floridanus	Synaptic vesicle glycoprotein 2B	-	isotig37249	-
isotig21431	isogroup04536	EFN89843.1	gi|307215016|gb|EFN89843.1|	5.4e-082	Harpegnathos saltator	Cytochrome P450 4c3	-	isotig21431	-
isotig17688	isogroup02755	EFN63840.1	gi|307172369|gb|EFN63840.1|	4e-06	Camponotus floridanus	Guanine nucleotide-binding protein G(s) subunit alpha	-	isotig17688	-
isotig20489	isogroup04063	EFN70594.1	gi|307184044|gb|EFN70594.1|	1.9e-017	Camponotus floridanus	AP2-associated protein kinase 1	-	isotig20489	-
isotig15452	isogroup02006	EFN67816.1	gi|307179502|gb|EFN67816.1|	2.9e-118	Camponotus floridanus	Calmodulin	-	isotig15452	-
isotig36613	isogroup18116	XP_625222.2	gi|110761202|ref|XP_625222.2|	2.6e-016	Apis mellifera	PREDICTED: similar to CG9380-PA, isoform A	-	isotig36613	-
isotig22651	isogroup05160	XP_393244.1	gi|48122204|ref|XP_393244.1|	3.3e-082	Apis mellifera	PREDICTED: similar to Mediator of RNA polymerase II transcription subunit 31 (Mediator complex subunit SOH1)	-	isotig22651	-
isotig17541	isogroup02701	XP_001604371.1	gi|156543042|ref|XP_001604371.1|	2.4e-008	Nasonia vitripennis	PREDICTED: hypothetical protein	-	isotig17541	-
isotig16626	isogroup02348	EFN68320.1	gi|307180287|gb|EFN68320.1|	7.0e-157	Camponotus floridanus	Lipoyl synthase, mitochondrial	-	isotig16626	-
isotig01060	isogroup00080	EFN78811.1	gi|307197632|gb|EFN78811.1|	4.3e-133	Harpegnathos saltator	Membrane-bound O-acyltransferase domain-containing protein 7	-	isotig01060	-
isotig34269	isogroup15772	XP_001120870.1	gi|110755294|ref|XP_001120870.1|	4.4e-125	Apis mellifera	PREDICTED: similar to CG9426-PA	-	isotig34269	-
isotig18236	isogroup02968	EFN73103.1	gi|307188311|gb|EFN73103.1|	9.9e-061	Camponotus floridanus	hypothetical protein EAG_04407	-	isotig18236	-
isotig15767	isogroup02096	EFN66971.1	gi|307178163|gb|EFN66971.1|	1.2e-048	Camponotus floridanus	DNA replication licensing factor Mcm2	-	isotig15767	-
isotig12449	isogroup01224	XP_395386.2	gi|66552132|ref|XP_395386.2|	2.0e-008	Apis mellifera	PREDICTED: similar to NAD-dependent deacetylase sirtuin-1 (hSIRT1) (hSIR2) (SIR2-like protein 1)	-	isotig12449	-
contig34620	isogroup00076	XP_001119931.1	gi|110759655|ref|XP_001119931.1|	1.6e-012	Apis mellifera	PREDICTED: hypothetical protein	-	contig34620	-
isotig16351	isogroup02255	EFN64439.1	gi|307173529|gb|EFN64439.1|	3.0e-102	Camponotus floridanus	Protein unc-13-like protein B	-	isotig16351	-
isotig11018	isogroup00946	EFN69386.1	gi|307181946|gb|EFN69386.1|	1.3e-073	Camponotus floridanus	Cytochrome P450 6k1	-	isotig11018	-
isotig06449	isogroup00358	XP_001602646.1	gi|156541457|ref|XP_001602646.1|	5.5e-008	Nasonia vitripennis	PREDICTED: similar to ORF, partial	-	isotig06449	-
isotig27056	isogroup08559	EFN62413.1	gi|307169904|gb|EFN62413.1|	7.6e-155	Camponotus floridanus	Vacuolar protein sorting-associated protein 13D	-	isotig27056	-
isotig22980	isogroup05342	EFN70741.1	gi|307184275|gb|EFN70741.1|	1.2e-101	Camponotus floridanus	Peptide methionine sulfoxide reductase	-	isotig22980	-
isotig06178	isogroup00337	EFN80096.1	gi|307199483|gb|EFN80096.1|	3.5e-143	Harpegnathos saltator	Aldose 1-epimerase	-	isotig06178	-
isotig02605	isogroup00147	EFN60734.1	gi|307166772|gb|EFN60734.1|	6.4e-252	Camponotus floridanus	Nidogen-1	-	isotig02605	-
isotig15917	isogroup02142	XP_391898.1	gi|48097450|ref|XP_391898.1|	1.9e-068	Apis mellifera	PREDICTED: similar to CG6066-PA isoform 1	-	isotig15917	-
isotig14850	isogroup01833	XP_623874.2	gi|110751167|ref|XP_623874.2|	7.6e-175	Apis mellifera	PREDICTED: similar to CG6796-PA	-	isotig14850	-
isotig06568	isogroup00371	EFN89816.1	gi|307214971|gb|EFN89816.1|	2.9e-116	Harpegnathos saltator	Phosphotidylinositol phosphatase PTPRQ	-	isotig06568	-
isotig04107	isogroup00209	XP_623775.2	gi|110761768|ref|XP_623775.2|	6.9e-169	Apis mellifera	PREDICTED: similar to Brf CG31256-PA isoform 2	-	isotig04107	-
isotig02662	isogroup00149	XP_395139.1	gi|48101484|ref|XP_395139.1|	1.0e-104	Apis mellifera	PREDICTED: similar to Ras which interacts with Calmodulin CG8418-PA	-	isotig02662	-
isotig13991	isogroup01581	EFN66052.1	gi|307176565|gb|EFN66052.1|	5.1e-047	Camponotus floridanus	hypothetical protein EAG_14550	-	isotig13991	-
isotig02320	isogroup00133	EFN82165.1	gi|307202945|gb|EFN82165.1|	3.7e-040	Harpegnathos saltator	hypothetical protein EAI_09564	-	isotig02320	-
isotig27908	isogroup09411	XP_001122193.1	gi|110751293|ref|XP_001122193.1|	3.2e-028	Apis mellifera	PREDICTED: similar to Prosap CG30483-PA	-	isotig27908	-
isotig18503	isogroup03068	EFN71540.1	gi|307185586|gb|EFN71540.1|	8.0e-102	Camponotus floridanus	Cytosolic 5'-nucleotidase III-like protein	-	isotig18503	-
isotig16480	isogroup02293	XP_394966.1	gi|48099998|ref|XP_394966.1|	2.2e-037	Apis mellifera	PREDICTED: similar to CG33635-PA isoform 1	-	isotig16480	-
isotig04607	isogroup00236	NP_001035923.1	gi|109638754|ref|NP_001035923.1|	3.7e-011	Apis mellifera	MAX dimerization protein	-	isotig04607	-
isotig19984	isogroup03808	EFN83871.1	gi|307205579|gb|EFN83871.1|	9.4e-097	Harpegnathos saltator	Coiled-coil domain-containing protein 109A	-	isotig19984	-
isotig12126	isogroup01148	EFN78440.1	gi|307197072|gb|EFN78440.1|	1.2e-120	Harpegnathos saltator	Bone morphogenetic protein 3	-	isotig12126	-
isotig00721	isogroup00065	XP_002159612.1	gi|221121939|ref|XP_002159612.1|	1.1e-066	Hydra magnipapillata	PREDICTED: similar to Tigger transposable element-derived protein 2	-	isotig00721	-
isotig10623	isogroup00874	XP_397010.2	gi|66523416|ref|XP_397010.2|	5.8e-041	Apis mellifera	PREDICTED: similar to Leukocyte-antigen-related-like CG10443-PA	-	isotig10623	-
isotig08556	isogroup00571	XP_001123015.1	gi|110764647|ref|XP_001123015.1|	3.5e-041	Apis mellifera	PREDICTED: similar to bolA-like 3 isoform 1	-	isotig08556	-
isotig22145	isogroup04897	XP_001603453.1	gi|156552014|ref|XP_001603453.1|	2.1e-055	Nasonia vitripennis	PREDICTED: similar to conserved hypothetical protein	-	isotig22145	-
isotig16144	isogroup02201	XP_002055187.1	gi|195393090|ref|XP_002055187.1|	1.7e-007	Drosophila virilis	GJ19229	-	isotig16144	-
isotig07325	isogroup00435	EFN82570.1	gi|307203537|gb|EFN82570.1|	3.3e-028	Harpegnathos saltator	hypothetical protein EAI_00857	-	isotig07325	-
isotig05719	isogroup00304	EFN75187.1	gi|307191745|gb|EFN75187.1|	1.5e-142	Harpegnathos saltator	40S ribosomal protein S4	-	isotig05719	upC
isotig14556	isogroup01749	XP_001607548.1	gi|156544423|ref|XP_001607548.1|	2.8e-084	Nasonia vitripennis	PREDICTED: similar to pxPhosphoserine phosphatase	-	isotig14556	-
isotig09542	isogroup00696	XP_001603127.1	gi|156549589|ref|XP_001603127.1|	1.6e-138	Nasonia vitripennis	PREDICTED: similar to ENSANGP00000016987	-	isotig09542	-
isotig21918	isogroup04783	XP_001599027.1	gi|156542536|ref|XP_001599027.1|	1.8e-106	Nasonia vitripennis	PREDICTED: similar to ENSANGP00000013456	-	isotig21918	-
isotig12455	isogroup01226	XP_396901.2	gi|66519407|ref|XP_396901.2|	1.1e-035	Apis mellifera	PREDICTED: similar to Smad anchor for receptor activation CG15667-PA, isoform A	-	isotig12455	-
isotig10419	isogroup00837	XP_002105768.1	gi|195564318|ref|XP_002105768.1|	8.3e-199	Drosophila simulans	GD24415	-	isotig10419	-
isotig09107	isogroup00642	XP_392626.2	gi|66549055|ref|XP_392626.2|	8.8e-074	Apis mellifera	PREDICTED: similar to CG7220-PA, isoform A	-	isotig09107	-
isotig39146	isogroup20649	XP_001602554.1	gi|156555756|ref|XP_001602554.1|	7.2e-023	Nasonia vitripennis	PREDICTED: similar to CG31048-PA	-	isotig39146	-
isotig43306	isogroup24809	EFN71892.1	gi|307186186|gb|EFN71892.1|	3.2e-053	Camponotus floridanus	Serine-protein kinase ATM	-	isotig43306	-
isotig35921	isogroup17424	EFN73169.1	gi|307188412|gb|EFN73169.1|	7.2e-016	Camponotus floridanus	Insulin-like peptide receptor	-	isotig35921	-
isotig22538	isogroup05099	AAX33236.1	gi|60652327|gb|AAX33236.1|	1.2e-033	Apis mellifera	venom carbohydrate-rich protein precursor	-	isotig22538	-
isotig13028	isogroup01359	XP_624651.2	gi|110771708|ref|XP_624651.2|	4.0e-076	Apis mellifera	PREDICTED: similar to Ribosomal protein S23 CG8415-PA	-	isotig13028	-
isotig03082	isogroup00164	EFN77473.1	gi|307195631|gb|EFN77473.1|	4.5e-091	Harpegnathos saltator	GDP-fucose protein O-fucosyltransferase 2	-	isotig03082	-
isotig02626	isogroup00148	EFN60743.1	gi|307166781|gb|EFN60743.1|	2.9e-076	Camponotus floridanus	Arrestin domain-containing protein 2	-	isotig02626	-
isotig11585	isogroup01047	XP_001120049.1	gi|110755351|ref|XP_001120049.1|	8.8e-032	Apis mellifera	PREDICTED: similar to cytochrome b5 domain containing 2	-	isotig11585	-
isotig22725	isogroup05201	XP_392217.3	gi|110751137|ref|XP_392217.3|	3.4e-062	Apis mellifera	PREDICTED: similar to Ryanodine receptor 44F CG10844-PA, isoform A	-	isotig22725	-
isotig07603	isogroup00464	EFN66567.1	gi|307177429|gb|EFN66567.1|	5.6e-208	Camponotus floridanus	Phosphoglycerate kinase	-	isotig07603	-
isotig01561	isogroup00106	XP_393450.3	gi|110761543|ref|XP_393450.3|	1.3e-098	Apis mellifera	PREDICTED: similar to cyclin-dependent kinase 2	-	isotig01561	-
isotig02759	isogroup00154	XP_625184.2	gi|110757140|ref|XP_625184.2|	1.4e-143	Apis mellifera	PREDICTED: similar to fidgetin-like 1	-	isotig02759	-
isotig24432	isogroup06137	EFN85169.1	gi|307207458|gb|EFN85169.1|	3.2e-242	Harpegnathos saltator	Vacuolar protein sorting-associated protein 35	-	isotig24432	-
isotig15923	isogroup02144	EFN79603.1	gi|307198827|gb|EFN79603.1|	1.0e-009	Harpegnathos saltator	hypothetical protein EAI_00806	-	isotig15923	-
isotig15816	isogroup02113	EFN62999.1	gi|307170888|gb|EFN62999.1|	6.2e-091	Camponotus floridanus	60S ribosomal protein L5	-	isotig15816	-
isotig03485	isogroup00185	EFN76875.1	gi|307194583|gb|EFN76875.1|	1.8e-052	Harpegnathos saltator	Ras-related protein Ral-a	-	isotig03485	-
isotig44131	isogroup25634	XP_625222.2	gi|110761202|ref|XP_625222.2|	1.3e-048	Apis mellifera	PREDICTED: similar to CG9380-PA, isoform A	-	isotig44131	-
isotig26364	isogroup07867	EFN83151.1	gi|307204444|gb|EFN83151.1|	2.2e-037	Harpegnathos saltator	Limkain-b1	-	isotig26364	-
isotig08815	isogroup00604	EFN80294.1	gi|307199897|gb|EFN80294.1|	3.3e-031	Harpegnathos saltator	hypothetical protein EAI_10810	-	isotig08815	-
isotig20433	isogroup04034	EFN67482.1	gi|307178966|gb|EFN67482.1|	2.5e-077	Camponotus floridanus	Ras GTPase-activating protein-binding protein 2	-	isotig20433	-
isotig11909	isogroup01108	EFN62654.1	gi|307170299|gb|EFN62654.1|	2.9e-141	Camponotus floridanus	Uncharacterized protein C19orf29	-	isotig11909	-
isotig24811	isogroup06348	EFN77657.1	gi|307195861|gb|EFN77657.1|	9.9e-089	Harpegnathos saltator	Dolichyldiphosphatase 1	-	isotig24811	-
isotig16150	isogroup02203	EFN71890.1	gi|307186184|gb|EFN71890.1|	2.9e-073	Camponotus floridanus	YrdC domain-containing protein, mitochondrial	-	isotig16150	-
isotig10066	isogroup00783	EFN64345.1	gi|307173386|gb|EFN64345.1|	1.6e-025	Camponotus floridanus	Furin-like protease 1, isoforms 1/1-X/2	-	isotig10066	-
isotig05305	isogroup00280	EFN73397.1	gi|307188814|gb|EFN73397.1|	4.6e-181	Camponotus floridanus	Calcium-activated potassium channel slowpoke	-	isotig05305	-
isotig03046	isogroup00163	XP_001121918.1	gi|110755339|ref|XP_001121918.1|	2.0e-248	Apis mellifera	PREDICTED: similar to CG4829-PA, isoform A	-	isotig03046	-
isotig35483	isogroup16986	XP_624701.1	gi|66508954|ref|XP_624701.1|	2.5e-037	Apis mellifera	PREDICTED: similar to signal recognition particle 14kDa (homologous Alu RNA binding protein)	-	isotig35483	-
isotig17328	isogroup02617	XP_001604562.1	gi|156548416|ref|XP_001604562.1|	1.0e-013	Nasonia vitripennis	PREDICTED: similar to heat shock protein Hsp21.7	-	isotig17328	-
isotig06501	isogroup00366	XP_001123002.1	gi|110766107|ref|XP_001123002.1|	3.3e-065	Apis mellifera	PREDICTED: similar to CG18143-PA	-	isotig06501	-
isotig35514	isogroup17017	EFN74636.1	gi|307190720|gb|EFN74636.1|	3.8e-042	Camponotus floridanus	Uncharacterized protein C17orf39-like protein	-	isotig35514	-
isotig11989	isogroup01123	EFN73591.1	gi|307189143|gb|EFN73591.1|	5.5e-057	Camponotus floridanus	Dipeptidase 1	-	isotig11989	-
isotig09945	isogroup00766	XP_393301.2	gi|66533399|ref|XP_393301.2|	5.5e-064	Apis mellifera	PREDICTED: similar to anaphase-promoting complex subunit 4	-	isotig09945	-
isotig00206	isogroup00038	XP_002815354.1	gi|297674707|ref|XP_002815354.1|	0.000261	Pongo abelii	PREDICTED: hypothetical protein LOC100446567, partial	-	isotig00206	-
isotig28063	isogroup09566	EFN71324.1	gi|307185187|gb|EFN71324.1|	1.6e-081	Camponotus floridanus	General transcription factor 3C polypeptide 3	-	isotig28063	-
isotig23965	isogroup05877	EFN78474.1	gi|307197106|gb|EFN78474.1|	3.1e-041	Harpegnathos saltator	hypothetical protein EAI_13346	-	isotig23965	-
isotig16294	isogroup02240	EFN83246.1	gi|307204595|gb|EFN83246.1|	4.0e-130	Harpegnathos saltator	Luciferin 4-monooxygenase	-	isotig16294	-
isotig01525	isogroup00105	EFN60857.1	gi|307167054|gb|EFN60857.1|	1.5e-033	Camponotus floridanus	Protein turtle	-	isotig01525	-
isotig17875	isogroup02829	EFN81266.1	gi|307201503|gb|EFN81266.1|	1.9e-100	Harpegnathos saltator	Helicase SKI2W	-	isotig17875	-
isotig00706	isogroup00065	XP_002159612.1	gi|221121939|ref|XP_002159612.1|	2.9e-066	Hydra magnipapillata	PREDICTED: similar to Tigger transposable element-derived protein 2	-	isotig00706	-
isotig38717	isogroup20220	EFN73422.1	gi|307188869|gb|EFN73422.1|	6.5e-071	Camponotus floridanus	Elongation of very long chain fatty acids protein AAEL008004	-	isotig38717	-
isotig38495	isogroup19998	EFN88257.1	gi|307212534|gb|EFN88257.1|	0.000146	Harpegnathos saltator	Class B basic helix-loop-helix protein 8	-	isotig38495	-
isotig09784	isogroup00738	XP_397449.2	gi|66566223|ref|XP_397449.2|	0	Apis mellifera	PREDICTED: similar to CG7015-PA	-	isotig09784	-
isotig01336	isogroup00096	EFN73447.1	gi|307188898|gb|EFN73447.1|	3.3e-051	Camponotus floridanus	Reticulon-1	-	isotig01336	-
isotig23056	isogroup05383	EFN63982.1	gi|307172623|gb|EFN63982.1|	7.4e-163	Camponotus floridanus	3-ketoacyl-CoA thiolase, mitochondrial	-	isotig23056	-
isotig38056	isogroup19559	EFN85878.1	gi|307208539|gb|EFN85878.1|	5.8e-018	Harpegnathos saltator	SH3 and multiple ankyrin repeat domains protein 3	-	isotig38056	-
isotig37182	isogroup18685	EFN65090.1	gi|307174735|gb|EFN65090.1|	1.0e-028	Camponotus floridanus	hypothetical protein EAG_00785	-	isotig37182	-
isotig25201	isogroup06704	EFN72976.1	gi|307188144|gb|EFN72976.1|	8.0e-132	Camponotus floridanus	Sulfatase-modifying factor 1	-	isotig25201	-
isotig17286	isogroup02602	XP_002055845.1	gi|195394429|ref|XP_002055845.1|	6.9e-104	Drosophila virilis	GJ10546	-	isotig17286	-
isotig15612	isogroup02050	XP_397154.2	gi|66499725|ref|XP_397154.2|	9.1e-199	Apis mellifera	PREDICTED: similar to CG31915-PA	-	isotig15612	-
isotig08111	isogroup00514	EFN73739.1	gi|307189308|gb|EFN73739.1|	5.1e-061	Camponotus floridanus	Cyclin-L1	-	isotig08111	-
isotig02804	isogroup00154	XP_625184.2	gi|110757140|ref|XP_625184.2|	9.5e-060	Apis mellifera	PREDICTED: similar to fidgetin-like 1	-	isotig02804	-
isotig25083	isogroup06586	EFN83767.1	gi|307205426|gb|EFN83767.1|	8.5e-190	Harpegnathos saltator	Insulin receptor	-	isotig25083	-
isotig21214	isogroup04429	EFN65169.1	gi|307174929|gb|EFN65169.1|	5.3e-102	Camponotus floridanus	Zinc finger CCCH domain-containing protein 3	-	isotig21214	-
isotig11774	isogroup01084	XP_392463.2	gi|66512744|ref|XP_392463.2|	5.8e-116	Apis mellifera	PREDICTED: similar to Choline O-acetyltransferase (CHOACTase) (Choline acetylase) (Acetyl-CoA) (ChAT), partial	-	isotig11774	-
isotig10887	isogroup00923	EFN63743.1	gi|307172226|gb|EFN63743.1|	1.5e-109	Camponotus floridanus	RCC1 domain-containing protein 1	-	isotig10887	-
isotig08743	isogroup00596	NP_001037356.1	gi|112983564|ref|NP_001037356.1|	1.0e-016	Bombyx mori	45 kDa immunophilin FKBP45	-	isotig08743	-
isotig06092	isogroup00330	EFN86577.1	gi|307209748|gb|EFN86577.1|	4.3e-162	Harpegnathos saltator	hypothetical protein EAI_09360	-	isotig06092	-
isotig02480	isogroup00142	EFN89744.1	gi|307214876|gb|EFN89744.1|	1.1e-031	Harpegnathos saltator	hypothetical protein EAI_01992	-	isotig02480	-
isotig17897	isogroup02836	EFN69309.1	gi|307181869|gb|EFN69309.1|	6.6e-091	Camponotus floridanus	RWD domain-containing protein 1	-	isotig17897	-
isotig03067	isogroup00164	XP_001120621.1	gi|110762686|ref|XP_001120621.1|	1.4e-031	Apis mellifera	PREDICTED: similar to protein O-fucosyltransferase 2	-	isotig03067	-
isotig41183	isogroup22686	EFN88252.1	gi|307212521|gb|EFN88252.1|	1.9e-053	Harpegnathos saltator	Protein FAM100B	-	isotig41183	-
isotig28213	isogroup09716	EFN85598.1	gi|307208067|gb|EFN85598.1|	2.5e-049	Harpegnathos saltator	39S ribosomal protein L18, mitochondrial	-	isotig28213	-
isotig13997	isogroup01582	EFN86368.1	gi|307209277|gb|EFN86368.1|	3.6e-091	Harpegnathos saltator	Growth factor receptor-bound protein 14	-	isotig13997	-
isotig12361	isogroup01205	XP_394166.3	gi|110749772|ref|XP_394166.3|	2.8e-077	Apis mellifera	PREDICTED: similar to found in neurons CG4396-PA	-	isotig12361	-
isotig21881	isogroup04764	XP_394449.1	gi|48095446|ref|XP_394449.1|	2.6e-068	Apis mellifera	PREDICTED: similar to Mediator complex subunit 22 CG3034-PA	-	isotig21881	-
isotig02383	isogroup00136	EFN84762.1	gi|307206916|gb|EFN84762.1|	1.2e-229	Harpegnathos saltator	hypothetical protein EAI_05875	-	isotig02383	-
isotig06399	isogroup00351	XP_001600543.1	gi|156553448|ref|XP_001600543.1|	6.3e-162	Nasonia vitripennis	PREDICTED: similar to GA13759-PA	-	isotig06399	-
isotig01546	isogroup00106	XP_393450.3	gi|110761543|ref|XP_393450.3|	1.9e-098	Apis mellifera	PREDICTED: similar to cyclin-dependent kinase 2	-	isotig01546	-
isotig09830	isogroup00744	EFN72515.1	gi|307187392|gb|EFN72515.1|	5.7e-117	Camponotus floridanus	DNA polymerase zeta catalytic subunit	-	isotig09830	-
isotig04328	isogroup00223	EFN79689.1	gi|307198937|gb|EFN79689.1|	2.0e-103	Harpegnathos saltator	NECAP-like protein CG9132	-	isotig04328	-
isotig37332	isogroup18835	XP_624830.1	gi|66531196|ref|XP_624830.1|	5.6e-182	Apis mellifera	PREDICTED: similar to CG5641-PA isoform 1	-	isotig37332	-
isotig31097	isogroup12600	EFN67100.1	gi|307178346|gb|EFN67100.1|	1.4e-010	Camponotus floridanus	hypothetical protein EAG_03458	-	isotig31097	-
isotig19078	isogroup03353	XP_623679.1	gi|66500868|ref|XP_623679.1|	2.9e-093	Apis mellifera	PREDICTED: similar to RNA, U transporter 1	-	isotig19078	-
isotig15147	isogroup01915	EFN79510.1	gi|307198674|gb|EFN79510.1|	3.8e-132	Harpegnathos saltator	Stomatin-like protein 2	-	isotig15147	-
isotig38956	isogroup20459	EFN78322.1	gi|307196947|gb|EFN78322.1|	3.3e-134	Harpegnathos saltator	Exostosin-3	-	isotig38956	-
isotig25585	isogroup07088	XP_001605485.1	gi|156542789|ref|XP_001605485.1|	3.3e-029	Nasonia vitripennis	PREDICTED: similar to conserved hypothetical protein	-	isotig25585	-
isotig35019	isogroup16522	EFN88849.1	gi|307213413|gb|EFN88849.1|	3.7e-185	Harpegnathos saltator	Protein TET2	-	isotig35019	-
isotig18184	isogroup02949	XP_393125.2	gi|66520782|ref|XP_393125.2|	1.1e-051	Apis mellifera	PREDICTED: similar to syntaxin 6	-	isotig18184	-
isotig04370	isogroup00226	EFN85602.1	gi|307208071|gb|EFN85602.1|	1.2e-111	Harpegnathos saltator	Protein unc-119-like protein	-	isotig04370	-
isotig41803	isogroup23306	EFN80494.1	gi|307200200|gb|EFN80494.1|	3.4e-024	Harpegnathos saltator	Glutamine synthetase 2 cytoplasmic	-	isotig41803	upC
isotig41333	isogroup22836	XP_394608.2	gi|66509892|ref|XP_394608.2|	1.1e-102	Apis mellifera	PREDICTED: similar to Cdc42 CG12530-PA, isoform A isoform 1	-	isotig41333	-
isotig16857	isogroup02436	XP_395696.2	gi|66534900|ref|XP_395696.2|	1.8e-107	Apis mellifera	PREDICTED: similar to Pyrroline 5-carboyxlate reductase CG6009-PA	-	isotig16857	-
isotig17292	isogroup02604	XP_392874.3	gi|110772668|ref|XP_392874.3|	2.6e-241	Apis mellifera	PREDICTED: similar to mini spindles CG5000-PA	-	isotig17292	-
isotig15511	isogroup02021	EFN79080.1	gi|307198020|gb|EFN79080.1|	6.1e-202	Harpegnathos saltator	Protein arginine N-methyltransferase 8	-	isotig15511	-
isotig03873	isogroup00201	XP_001599622.1	gi|156546972|ref|XP_001599622.1|	5.3e-098	Nasonia vitripennis	PREDICTED: similar to ENSANGP00000016984	-	isotig03873	-
isotig32478	isogroup13981	EFN81093.1	gi|307201187|gb|EFN81093.1|	6.8e-055	Harpegnathos saltator	Equilibrative nucleoside transporter 1	-	isotig32478	-
isotig15169	isogroup01922	XP_392469.3	gi|110758062|ref|XP_392469.3|	8.5e-040	Apis mellifera	PREDICTED: hypothetical protein	-	isotig15169	-
isotig44138	isogroup25641	XP_396158.1	gi|48106779|ref|XP_396158.1|	1.4e-018	Apis mellifera	PREDICTED: similar to Protein toll precursor	-	isotig44138	-
isotig18320	isogroup03000	EFN63926.1	gi|307172477|gb|EFN63926.1|	1.1e-118	Camponotus floridanus	Fasciclin-1	-	isotig18320	-
isotig09315	isogroup00668	XP_001950188.1	gi|193693034|ref|XP_001950188.1|	1.9e-029	Acyrthosiphon pisum	PREDICTED: similar to zinc knuckle domain protein	-	isotig09315	-
isotig04716	isogroup00245	EFN76149.1	gi|307193258|gb|EFN76149.1|	1.7e-069	Harpegnathos saltator	hypothetical protein EAI_08728	-	isotig04716	-
isotig03684	isogroup00192	EFN77273.1	gi|307195355|gb|EFN77273.1|	0	Harpegnathos saltator	Alpha-actinin, sarcomeric	-	isotig03684	-
isotig43941	isogroup25444	EFN68387.1	gi|307180361|gb|EFN68387.1|	3.8e-142	Camponotus floridanus	Kinesin-like protein KIF17	-	isotig43941	-
isotig32039	isogroup13542	EFN61979.1	gi|307169163|gb|EFN61979.1|	3.7e-089	Camponotus floridanus	UPF0402 protein CG32590	-	isotig32039	-
isotig24631	isogroup06248	XP_001121206.1	gi|110749175|ref|XP_001121206.1|	6.1e-118	Apis mellifera	PREDICTED: similar to ankyrin repeat domain 32	-	isotig24631	-
isotig17209	isogroup02577	EFN78767.1	gi|307197537|gb|EFN78767.1|	3.0e-097	Harpegnathos saltator	Restin-like protein	-	isotig17209	-
isotig11455	isogroup01025	XP_001601960.1	gi|156547261|ref|XP_001601960.1|	8.4e-162	Nasonia vitripennis	PREDICTED: similar to cystathionine gamma-lyase	-	isotig11455	-
isotig05982	isogroup00321	EFN85327.1	gi|307207690|gb|EFN85327.1|	6.3e-053	Harpegnathos saltator	Ribosomal protein S6 kinase-like 1	-	isotig05982	-
isotig36960	isogroup18463	EFN72987.1	gi|307188155|gb|EFN72987.1|	1.8e-141	Camponotus floridanus	Protein xmas-2	-	isotig36960	-
isotig36490	isogroup17993	XP_624100.2	gi|110762889|ref|XP_624100.2|	1.0e-064	Apis mellifera	PREDICTED: similar to CG18028-PA.3	-	isotig36490	upW
isotig06932	isogroup00396	EFN89948.1	gi|307215176|gb|EFN89948.1|	5.2e-018	Harpegnathos saltator	hypothetical protein EAI_15247	-	isotig06932	-
isotig10035	isogroup00778	EFN79934.1	gi|307199281|gb|EFN79934.1|	2.1e-165	Harpegnathos saltator	WD repeat-containing protein 19	-	isotig10035	-
isotig34647	isogroup16150	XP_001606071.1	gi|156550737|ref|XP_001606071.1|	1.3e-023	Nasonia vitripennis	PREDICTED: similar to GM14009p	-	isotig34647	-
isotig10514	isogroup00853	XP_394780.2	gi|66515516|ref|XP_394780.2|	8.1e-118	Apis mellifera	PREDICTED: similar to CG10082-PA, isoform A	-	isotig10514	-
isotig05292	isogroup00279	EFN85976.1	gi|307208686|gb|EFN85976.1|	2.0e-011	Harpegnathos saltator	hypothetical protein EAI_07901	-	isotig05292	-
isotig41835	isogroup23338	EFN83148.1	gi|307204441|gb|EFN83148.1|	6.4e-062	Harpegnathos saltator	Triple functional domain protein	-	isotig41835	-
isotig28938	isogroup10441	XP_001122827.1	gi|110764891|ref|XP_001122827.1|	3.1e-024	Apis mellifera	PREDICTED: similar to spindle E CG3158-PA	-	isotig28938	-
isotig19016	isogroup03322	EFN63817.1	gi|307172329|gb|EFN63817.1|	1.8e-079	Camponotus floridanus	Clathrin interactor 1	-	isotig19016	-
isotig11958	isogroup01118	EFN84782.1	gi|307206938|gb|EFN84782.1|	2.0e-056	Harpegnathos saltator	Probable oligoribonuclease	-	isotig11958	-
isotig09873	isogroup00752	XP_623194.2	gi|110763671|ref|XP_623194.2|	8.5e-086	Apis mellifera	PREDICTED: similar to CG6180-PA isoform 2	-	isotig09873	-
isotig06698	isogroup00381	EFN67223.1	gi|307178534|gb|EFN67223.1|	3.9e-229	Camponotus floridanus	Tyrosine-protein phosphatase 10D	-	isotig06698	-
isotig00095	isogroup00026	EFN85711.1	gi|307208279|gb|EFN85711.1|	6e-06	Harpegnathos saltator	Neuronal PAS domain-containing protein 2	-	isotig00095	-
isotig03894	isogroup00202	XP_393382.3	gi|110764054|ref|XP_393382.3|	4.2e-037	Apis mellifera	PREDICTED: similar to cell division cycle and apoptosis regulator 1	-	isotig03894	-
isotig33071	isogroup14574	EFN85870.1	gi|307208519|gb|EFN85870.1|	1.1e-031	Harpegnathos saltator	Xanthine dehydrogenase/oxidase	-	isotig33071	-
isotig26560	isogroup08063	EFN86595.1	gi|307209790|gb|EFN86595.1|	1.3e-174	Harpegnathos saltator	Uncharacterized protein KIAA1109	-	isotig26560	-
isotig22738	isogroup05210	XP_001120521.1	gi|110756311|ref|XP_001120521.1|	2.6e-068	Apis mellifera	PREDICTED: similar to Ribosomal protein L40 CG2960-PA	-	isotig22738	-
isotig02368	isogroup00136	EFN84762.1	gi|307206916|gb|EFN84762.1|	4.5e-198	Harpegnathos saltator	hypothetical protein EAI_05875	-	isotig02368	-
isotig39022	isogroup20525	XP_001307918.1	gi|123430701|ref|XP_001307918.1|	1.6e-024	Trichomonas vaginalis G3	ankyrin repeat protein	W_gt_Q	isotig39022	upW
isotig22511	isogroup05085	XP_001599569.1	gi|156553298|ref|XP_001599569.1|	3.7e-178	Nasonia vitripennis	PREDICTED: similar to conserved hypothetical protein	-	isotig22511	-
isotig17646	isogroup02741	EFN87721.1	gi|307211720|gb|EFN87721.1|	3.9e-066	Harpegnathos saltator	UV excision repair protein RAD23-like protein A	-	isotig17646	-
isotig08770	isogroup00599	EFN76900.1	gi|307194611|gb|EFN76900.1|	1.1e-120	Harpegnathos saltator	hypothetical protein EAI_10442	-	isotig08770	upC
isotig01627	isogroup00106	EFN85743.1	gi|307208336|gb|EFN85743.1|	1.2e-069	Harpegnathos saltator	Microtubule-associated protein 2	-	isotig01627	-
isotig37866	isogroup19369	XP_396411.3	gi|110759383|ref|XP_396411.3|	1.2e-031	Apis mellifera	PREDICTED: similar to CG7180-PA	-	isotig37866	-
isotig36992	isogroup18495	XP_392515.1	gi|48096763|ref|XP_392515.1|	2.6e-275	Apis mellifera	PREDICTED: similar to sec23 CG1250-PA, isoform A isoform 1	-	isotig36992	-
isotig36201	isogroup17704	EFN71868.1	gi|307186143|gb|EFN71868.1|	1.3e-162	Camponotus floridanus	Probable ubiquitin carboxyl-terminal hydrolase FAF-X	-	isotig36201	-
isotig36083	isogroup17586	EFN86334.1	gi|307209227|gb|EFN86334.1|	3.9e-133	Harpegnathos saltator	Lissencephaly-1-like protein	-	isotig36083	-
isotig14508	isogroup01733	EFN83791.1	gi|307205459|gb|EFN83791.1|	4.4e-181	Harpegnathos saltator	TATA element modulatory factor	-	isotig14508	-
isotig06953	isogroup00397	EFN81884.1	gi|307202522|gb|EFN81884.1|	2.3e-063	Harpegnathos saltator	Fanconi anemia group I protein-like protein	-	isotig06953	-
isotig11805	isogroup01090	EFN86529.1	gi|307209671|gb|EFN86529.1|	1.7e-197	Harpegnathos saltator	Voltage-dependent calcium channel subunit alpha-2/delta-3	-	isotig11805	-
isotig01153	isogroup00083	XP_396491.1	gi|48121676|ref|XP_396491.1|	1.3e-137	Apis mellifera	PREDICTED: similar to DopEcR CG18314-PA, isoform A isoform 1	-	isotig01153	-
isotig24660	isogroup06263	EFN66130.1	gi|307176714|gb|EFN66130.1|	1.3e-101	Camponotus floridanus	Zinc finger BED domain-containing protein 1	-	isotig24660	-
isotig14010	isogroup01587	XP_396844.3	gi|110755800|ref|XP_396844.3|	4.4e-119	Apis mellifera	PREDICTED: similar to meiotic recombination 11 CG16928-PA	-	isotig14010	-
isotig10118	isogroup00790	XP_623703.1	gi|66531723|ref|XP_623703.1|	5.4e-152	Apis mellifera	PREDICTED: similar to CG14209-PD, isoform D isoform 1	-	isotig10118	-
isotig40554	isogroup22057	EFN70584.1	gi|307184030|gb|EFN70584.1|	6.1e-093	Camponotus floridanus	Dehydrogenase/reductase SDR family member 4	-	isotig40554	-
isotig37809	isogroup19312	EFN76823.1	gi|307194531|gb|EFN76823.1|	2.9e-160	Harpegnathos saltator	Molybdenum cofactor synthesis protein 3	-	isotig37809	-
isotig33221	isogroup14724	XP_624665.1	gi|66547359|ref|XP_624665.1|	2.0e-070	Apis mellifera	PREDICTED: similar to CG11198-PA, isoform A isoform 2	-	isotig33221	-
isotig26710	isogroup08213	EFN87535.1	gi|307211408|gb|EFN87535.1|	1.9e-035	Harpegnathos saltator	hypothetical protein EAI_16985	-	isotig26710	-
isotig12023	isogroup01129	XP_001120635.1	gi|110756857|ref|XP_001120635.1|	1.7e-047	Apis mellifera	PREDICTED: hypothetical protein	-	isotig12023	-
isotig11498	isogroup01033	EFN75561.1	gi|307192271|gb|EFN75561.1|	1.5e-007	Harpegnathos saltator	Rhomboid family member 1	-	isotig11498	-
isotig03251	isogroup00172	XP_393483.2	gi|66514190|ref|XP_393483.2|	3.6e-091	Apis mellifera	PREDICTED: similar to CG14220-PA isoform 1	-	isotig03251	-
isotig03858	isogroup00201	EFN62455.1	gi|307169946|gb|EFN62455.1|	1.3e-059	Camponotus floridanus	Cationic amino acid transporter 3	-	isotig03858	-
isotig21819	isogroup04732	XP_394325.1	gi|48094997|ref|XP_394325.1|	0	Apis mellifera	PREDICTED: similar to SLY-1 homologous CG3539-PC, isoform C	-	isotig21819	-
isotig07965	isogroup00497	EFN73670.1	gi|307189222|gb|EFN73670.1|	6.5e-094	Camponotus floridanus	hypothetical protein EAG_08467	-	isotig07965	-
isotig38650	isogroup20153	EFN62006.1	gi|307169190|gb|EFN62006.1|	2.5e-064	Camponotus floridanus	Periaxin	-	isotig38650	-
isotig18544	isogroup03086	XP_394277.2	gi|110751406|ref|XP_394277.2|	6.5e-032	Apis mellifera	PREDICTED: similar to CG5367-PA	-	isotig18544	-
isotig42097	isogroup23600	XP_001994982.1	gi|195056164|ref|XP_001994982.1|	1.6e-039	Drosophila grimshawi	GH22885	-	isotig42097	-
isotig05833	isogroup00309	XP_001604722.1	gi|156544046|ref|XP_001604722.1|	4.5e-289	Nasonia vitripennis	PREDICTED: similar to nucleolar protein c7b	-	isotig05833	-
isotig36233	isogroup17736	XP_392404.3	gi|110757655|ref|XP_392404.3|	1.9e-068	Apis mellifera	PREDICTED: similar to CG9322-PA	-	isotig36233	-
isotig00058	isogroup00019	XP_001121572.1	gi|110758168|ref|XP_001121572.1|	2.6e-255	Apis mellifera	PREDICTED: similar to sallimus CG1915-PC, isoform C	-	isotig00058	-
isotig16001	isogroup02164	EFN75705.1	gi|307192517|gb|EFN75705.1|	1.2e-126	Harpegnathos saltator	Potassium voltage-gated channel protein eag	-	isotig16001	-
isotig06917	isogroup00396	EFN89948.1	gi|307215176|gb|EFN89948.1|	7.1e-018	Harpegnathos saltator	hypothetical protein EAI_15247	-	isotig06917	-
isotig27848	isogroup09351	EFN75686.1	gi|307192498|gb|EFN75686.1|	3.3e-031	Harpegnathos saltator	Sugar transporter ERD6-like 6	-	isotig27848	-
isotig27378	isogroup08881	NP_001155988.1	gi|242117914|ref|NP_001155988.1|	2.7e-132	Apis mellifera	estrogen-related receptor	-	isotig27378	-
isotig23538	isogroup05650	EFN84478.1	gi|307206440|gb|EFN84478.1|	1.4e-040	Harpegnathos saltator	Pterin-4-alpha-carbinolamine dehydratase 2	-	isotig23538	-
isotig10396	isogroup00833	XP_001119961.1	gi|110777459|ref|XP_001119961.1|	1.2e-172	Apis mellifera	PREDICTED: similar to Innexin inx2 (Innexin-2) (Gap junction protein prp33) (Pas-related protein 33)	-	isotig10396	-
isotig29093	isogroup10596	EFN87169.1	gi|307210786|gb|EFN87169.1|	9.2e-249	Harpegnathos saltator	Intron-binding protein aquarius	-	isotig29093	-
isotig12271	isogroup01180	EFN60617.1	gi|307166550|gb|EFN60617.1|	5.9e-129	Camponotus floridanus	UPF0431 protein C1orf66-like protein	-	isotig12271	-
isotig03215	isogroup00171	EFN65476.1	gi|307175555|gb|EFN65476.1|	7.4e-153	Camponotus floridanus	Protein RFT1-like protein	-	isotig03215	-
isotig38800	isogroup20303	EFN89340.1	gi|307214234|gb|EFN89340.1|	3.6e-119	Harpegnathos saltator	Probable RNA 3'-terminal phosphate cyclase-like protein	-	isotig38800	-
isotig23398	isogroup05574	EFN71124.1	gi|307184810|gb|EFN71124.1|	2.9e-032	Camponotus floridanus	Vacuolar proton pump subunit G	-	isotig23398	-
isotig15599	isogroup02048	XP_973661.1	gi|91082959|ref|XP_973661.1|	4.4e-018	Tribolium castaneum	PREDICTED: similar to Mitochondrial 39S ribosomal protein L3	-	isotig15599	-
isotig09617	isogroup00709	XP_392247.1	gi|48095147|ref|XP_392247.1|	2.1e-035	Apis mellifera	PREDICTED: similar to zinc finger, matrin type 5	-	isotig09617	-
isotig09026	isogroup00630	XP_623530.1	gi|66514865|ref|XP_623530.1|	2.8e-061	Apis mellifera	PREDICTED: similar to Max protein	-	isotig09026	-
isotig08460	isogroup00560	NP_001155063.1	gi|239049838|ref|NP_001155063.1|	1.3e-110	Nasonia vitripennis	eukaryotic translation initiation factor 2-alpha kinase 1	-	isotig08460	-
isotig43039	isogroup24542	XP_394659.3	gi|110757944|ref|XP_394659.3|	1.6e-091	Apis mellifera	PREDICTED: similar to BRCA1 interacting protein C-terminal helicase 1 isoform 1	-	isotig43039	-
isotig42599	isogroup24102	EFN68384.1	gi|307180358|gb|EFN68384.1|	6.6e-052	Camponotus floridanus	Histone-lysine N-methyltransferase trithorax	-	isotig42599	-
isotig36735	isogroup18238	EFN70573.1	gi|307184015|gb|EFN70573.1|	2.8e-036	Camponotus floridanus	hypothetical protein EAG_02805	-	isotig36735	-
isotig09697	isogroup00724	XP_001808438.1	gi|189242041|ref|XP_001808438.1|	3.6e-074	Tribolium castaneum	PREDICTED: similar to neuropeptide Y receptor Y2	-	isotig09697	-
isotig08402	isogroup00552	EFN61707.1	gi|307168671|gb|EFN61707.1|	6.4e-209	Camponotus floridanus	Protein FAM38A	-	isotig08402	-
isotig12970	isogroup01345	EFN80946.1	gi|307200957|gb|EFN80946.1|	1.7e-132	Harpegnathos saltator	hypothetical protein EAI_08626	-	isotig12970	-
isotig21479	isogroup04561	XP_393492.2	gi|66514520|ref|XP_393492.2|	3.4e-058	Apis mellifera	PREDICTED: similar to TAF10 RNA polymerase II, TATA box binding protein (TBP)-associated factor	-	isotig21479	-
isotig14536	isogroup01742	EFN85262.1	gi|307207598|gb|EFN85262.1|	0	Harpegnathos saltator	6-phosphofructokinase	-	isotig14536	-
isotig14429	isogroup01711	XP_393989.3	gi|110762741|ref|XP_393989.3|	3.9e-212	Apis mellifera	PREDICTED: similar to Hepatocyte growth factor regulated tyrosine kinase substrate CG2903-PC, isoform C	-	isotig14429	-
isotig13173	isogroup01391	EFN79115.1	gi|307198062|gb|EFN79115.1|	8.9e-093	Harpegnathos saltator	ADP-ribosylation factor-related protein 1	-	isotig13173	-
isotig07483	isogroup00454	EFN78903.1	gi|307197754|gb|EFN78903.1|	8.4e-109	Harpegnathos saltator	Spatacsin	-	isotig07483	-
isotig39468	isogroup20971	XP_394126.3	gi|110764017|ref|XP_394126.3|	2.4e-082	Apis mellifera	PREDICTED: similar to Btk family kinase at 29A CG8049-PB, isoform B	-	isotig39468	-
isotig20037	isogroup03835	EFN75789.1	gi|307192601|gb|EFN75789.1|	1.5e-112	Harpegnathos saltator	Fatty-acid amide hydrolase 2	-	isotig20037	-
isotig18129	isogroup02925	EFN69824.1	gi|307182700|gb|EFN69824.1|	1.3e-021	Camponotus floridanus	Interferon-inducible double stranded RNA-dependent protein kinase activator A-like protein	W_gt_Q	isotig18129	-
isotig13912	isogroup01560	XP_623722.1	gi|66517291|ref|XP_623722.1|	1.7e-087	Apis mellifera	PREDICTED: similar to Neural conserved at 73EF CG11661-PA, isoform A isoform 2	-	isotig13912	-
isotig09639	isogroup00716	EFN78512.1	gi|307197190|gb|EFN78512.1|	5.3e-117	Harpegnathos saltator	Pyruvate dehydrogenase phosphatase regulatory subunit, mitochondrial	-	isotig09639	-
isotig07657	isogroup00469	XP_395329.2	gi|66553073|ref|XP_395329.2|	4.1e-090	Apis mellifera	PREDICTED: similar to mitochondrial ribosomal protein S2 CG2937-PA	-	isotig07657	-
isotig23239	isogroup05488	XP_001601999.1	gi|156550867|ref|XP_001601999.1|	7.1e-015	Nasonia vitripennis	PREDICTED: similar to brain chitinase and chia	-	isotig23239	-
isotig04397	isogroup00228	EFN60835.1	gi|307166965|gb|EFN60835.1|	1.0e-048	Camponotus floridanus	hypothetical protein EAG_12164	-	isotig04397	-
isotig39029	isogroup20532	XP_394942.3	gi|110764980|ref|XP_394942.3|	0.000121	Apis mellifera	PREDICTED: similar to Sperm-associated antigen 1 (Infertility-related sperm protein Spag-1) (TPR-containing protein involved in spermatogenesis) (TPIS)	-	isotig39029	-
isotig33755	isogroup15258	XP_624476.2	gi|110749285|ref|XP_624476.2|	2.7e-024	Apis mellifera	PREDICTED: similar to simjang CG32067-PC, isoform C	-	isotig33755	-
isotig21528	isogroup04584	EFN72947.1	gi|307188115|gb|EFN72947.1|	3.0e-018	Camponotus floridanus	Dystrophin	-	isotig21528	-
isotig15266	isogroup01949	EFN73932.1	gi|307189562|gb|EFN73932.1|	1.1e-031	Camponotus floridanus	Trinucleotide repeat-containing gene 18 protein	-	isotig15266	-
isotig09425	isogroup00683	XP_391891.1	gi|48097408|ref|XP_391891.1|	4.1e-099	Apis mellifera	PREDICTED: similar to zinc finger, ZZ domain containing 3	-	isotig09425	-
isotig03578	isogroup00188	XP_001122031.1	gi|110751285|ref|XP_001122031.1|	1.9e-089	Apis mellifera	PREDICTED: similar to nejire CG15319-PB	-	isotig03578	-
isotig14997	isogroup01875	EFN72742.1	gi|307187770|gb|EFN72742.1|	1.8e-097	Camponotus floridanus	WD repeat-containing protein 82	-	isotig14997	-
isotig10199	isogroup00804	XP_623211.2	gi|110758110|ref|XP_623211.2|	2.1e-141	Apis mellifera	PREDICTED: similar to G protein 49B CG17759-PH, isoform H	-	isotig10199	-
isotig09090	isogroup00640	XP_001120378.1	gi|110762679|ref|XP_001120378.1|	3.4e-023	Apis mellifera	PREDICTED: similar to CG10286-PA	-	isotig09090	-
isotig08481	isogroup00561	XP_623636.1	gi|66499523|ref|XP_623636.1|	4.9e-104	Apis mellifera	PREDICTED: similar to CG32250-PA	-	isotig08481	-
isotig06652	isogroup00377	EFN69085.1	gi|307181493|gb|EFN69085.1|	1.8e-106	Camponotus floridanus	Renin receptor	-	isotig06652	-
isotig23006	isogroup05355	EFN73893.1	gi|307189516|gb|EFN73893.1|	2.3e-221	Camponotus floridanus	Glutathione S-transferase C-terminal domain-containing protein-like protein	-	isotig23006	-
isotig16634	isogroup02350	XP_001122369.1	gi|110762251|ref|XP_001122369.1|	1.5e-069	Apis mellifera	PREDICTED: similar to Fas apoptotic inhibitory molecule 1 (rFAIM)	-	isotig16634	-
isotig14203	isogroup01641	NP_001037094.1	gi|112982946|ref|NP_001037094.1|	3.5e-038	Bombyx mori	slowmo	-	isotig14203	-
isotig02552	isogroup00144	XP_394628.3	gi|110757623|ref|XP_394628.3|	2.7e-304	Apis mellifera	PREDICTED: similar to lethal (2) 01424 CG3845-PB, isoform B	-	isotig02552	-
isotig30423	isogroup11926	EFN82811.1	gi|307203904|gb|EFN82811.1|	8.0e-018	Harpegnathos saltator	BTB/POZ domain-containing protein KCTD3	-	isotig30423	-
isotig18244	isogroup02970	XP_396067.2	gi|66514665|ref|XP_396067.2|	2.0e-197	Apis mellifera	PREDICTED: similar to CG31637-PA isoform 3	-	isotig18244	-
isotig11550	isogroup01041	EFN86534.1	gi|307209676|gb|EFN86534.1|	2.8e-062	Harpegnathos saltator	Serologically defined colon cancer antigen 3-like protein	-	isotig11550	-
isotig01026	isogroup00078	XP_001600013.1	gi|156539943|ref|XP_001600013.1|	4.4e-085	Nasonia vitripennis	PREDICTED: similar to gag-pol polyprotein	-	isotig01026	-
isotig12827	isogroup01313	XP_394637.2	gi|66511128|ref|XP_394637.2|	1.2e-146	Apis mellifera	PREDICTED: similar to Nat1 CG12202-PA isoform 1	-	isotig12827	-
isotig21782	isogroup04713	NP_724071.1	gi|24584873|ref|NP_724071.1|	4.1e-021	Drosophila melanogaster	Cadherin-N, isoform D	-	isotig21782	-
contig29566	isogroup00018	XP_003139363.1	gi|312073089|ref|XP_003139363.1|	9.4e-05	Loa loa	hypothetical protein LOAG_03772	W_gt_Q	contig29566	upW
isotig11346	isogroup01004	EFN84435.1	gi|307206393|gb|EFN84435.1|	5.0e-068	Harpegnathos saltator	Uncharacterized protein C20orf27	-	isotig11346	-
isotig03124	isogroup00167	EFN68374.1	gi|307180348|gb|EFN68374.1|	4.0e-060	Camponotus floridanus	ADP-ribosylation factor-like protein 6-interacting protein 1	-	isotig03124	-
isotig33435	isogroup14938	EFN82761.1	gi|307203825|gb|EFN82761.1|	6.5e-068	Harpegnathos saltator	SWI/SNF complex subunit SMARCC2	-	isotig33435	-
isotig07760	isogroup00477	XP_001606491.1	gi|156546330|ref|XP_001606491.1|	4.2e-105	Nasonia vitripennis	PREDICTED: similar to F-box and WD-40 domain protein 9	-	isotig07760	-
isotig38657	isogroup20160	XP_001120590.1	gi|110756731|ref|XP_001120590.1|	8.6e-119	Apis mellifera	PREDICTED: similar to CG8043-PA	-	isotig38657	-
isotig37710	isogroup19213	XP_396948.3	gi|110760400|ref|XP_396948.3|	3.7e-189	Apis mellifera	PREDICTED: similar to misshapen CG16973-PC, isoform C	-	isotig37710	-
isotig22013	isogroup04830	XP_391969.2	gi|66522502|ref|XP_391969.2|	1.5e-137	Apis mellifera	PREDICTED: similar to DNA replication licensing factor Mcm2 (Minichromosome maintenance 2 protein) (DmMCM2)	-	isotig22013	-
isotig12933	isogroup01338	EFN70063.1	gi|307183146|gb|EFN70063.1|	1.3e-038	Camponotus floridanus	UPF0407 protein CG10958	-	isotig12933	-
isotig44573	isogroup26076	XP_001121495.1	gi|110768139|ref|XP_001121495.1|	4.5e-078	Apis mellifera	PREDICTED: similar to ribonucleotide reductase M1, partial	-	isotig44573	-
isotig42347	isogroup23850	EFN64699.1	gi|307173969|gb|EFN64699.1|	3.9e-043	Camponotus floridanus	Rabenosyn-5	-	isotig42347	-
isotig21278	isogroup04460	EFN83686.1	gi|307205338|gb|EFN83686.1|	4.0e-014	Harpegnathos saltator	PiggyBac transposable element-derived protein 4	-	isotig21278	-
isotig14435	isogroup01713	ACE75466.1	gi|190702583|gb|ACE75466.1|	1.3e-026	Glyptapanteles indiensis	hypothetical protein GIP_L7_0050	-	isotig14435	-
isotig03720	isogroup00194	NP_001011631.1	gi|58585204|ref|NP_001011631.1|	5.4e-042	Apis mellifera	ecdysteroid-regulated gene E74	-	isotig03720	-
isotig08165	isogroup00519	EFN79327.1	gi|307198385|gb|EFN79327.1|	2.9e-099	Harpegnathos saltator	hypothetical protein EAI_09813	-	isotig08165	-
isotig06673	isogroup00378	XP_001122143.1	gi|110767781|ref|XP_001122143.1|	2.8e-008	Apis mellifera	PREDICTED: similar to RAS protein-specific guanine nucleotide-releasing factor 2, partial	-	isotig06673	-
isotig30455	isogroup11958	XP_623701.1	gi|66530600|ref|XP_623701.1|	7.6e-032	Apis mellifera	PREDICTED: similar to rcd1 (required for cell differentiation) homolog 1	-	isotig30455	-
contig24013	isogroup01059	EFN75363.1	gi|307191973|gb|EFN75363.1|	1.8e-042	Harpegnathos saltator	hypothetical protein EAI_06146	-	contig24013	-
isotig02573	isogroup00145	NP_731941.1	gi|24646906|ref|NP_731941.1|	2.2e-083	Drosophila melanogaster	effete	-	isotig02573	-
isotig19308	isogroup03470	EFN64688.1	gi|307173958|gb|EFN64688.1|	3.3e-179	Camponotus floridanus	Gamma-tubulin complex component 5	-	isotig19308	-
isotig12504	isogroup01237	EFN61334.1	gi|307167990|gb|EFN61334.1|	1.2e-127	Camponotus floridanus	hypothetical protein EAG_01302	-	isotig12504	-
isotig04942	isogroup00255	EFN68604.1	gi|307180713|gb|EFN68604.1|	1.2e-082	Camponotus floridanus	U6 snRNA-specific terminal uridylyltransferase 1	-	isotig04942	-
isotig00132	isogroup00034	EFN61365.1	gi|307168043|gb|EFN61365.1|	6.1e-05	Camponotus floridanus	hypothetical protein EAG_00361	-	isotig00132	-
isotig38378	isogroup19881	XP_001603335.1	gi|156555275|ref|XP_001603335.1|	5.9e-151	Nasonia vitripennis	PREDICTED: similar to U3 small nucleolar ribonucleoprotein protein imp4	-	isotig38378	-
isotig30016	isogroup11519	XP_002129043.1	gi|198423792|ref|XP_002129043.1|	6.3e-037	Ciona intestinalis	PREDICTED: similar to cAMP-dependent protein kinase catalytic subunit alpha (PKA C-alpha)	-	isotig30016	-
isotig24202	isogroup06009	EFN73649.1	gi|307189201|gb|EFN73649.1|	4.4e-075	Camponotus floridanus	hypothetical protein EAG_08446	-	isotig24202	-
isotig06113	isogroup00332	XP_394464.1	gi|48095533|ref|XP_394464.1|	1.4e-067	Apis mellifera	PREDICTED: similar to menin isoform 2	-	isotig06113	-
isotig14564	isogroup01751	EFN74416.1	gi|307190357|gb|EFN74416.1|	8.2e-139	Camponotus floridanus	Synaptotagmin-7	-	isotig14564	-
isotig05000	isogroup00258	EFN68268.1	gi|307180235|gb|EFN68268.1|	4.0e-138	Camponotus floridanus	Cytochrome P450 6k1	-	isotig05000	-
isotig38689	isogroup20192	EFN84144.1	gi|307206051|gb|EFN84144.1|	2.5e-147	Harpegnathos saltator	Nesprin-1	-	isotig38689	-
isotig37499	isogroup19002	XP_392550.3	gi|110759355|ref|XP_392550.3|	1.8e-032	Apis mellifera	PREDICTED: similar to multiple PDZ domain protein	-	isotig37499	-
isotig42849	isogroup24352	EFN78754.1	gi|307197524|gb|EFN78754.1|	2.8e-058	Harpegnathos saltator	Serine/threonine-protein kinase WNK3	-	isotig42849	-
isotig23099	isogroup05406	XP_001602213.1	gi|156549531|ref|XP_001602213.1|	2.0e-093	Nasonia vitripennis	PREDICTED: similar to ubiquitin-conjugating enzyme h isoform 1	-	isotig23099	-
isotig13036	isogroup01361	XP_393383.2	gi|66560078|ref|XP_393383.2|	6.8e-064	Apis mellifera	PREDICTED: similar to CG6693-PA isoform 1, partial	-	isotig13036	-
isotig38896	isogroup20399	XP_623796.2	gi|110758183|ref|XP_623796.2|	1.8e-076	Apis mellifera	PREDICTED: similar to Stretchin-Mlck CG18255-PA, isoform A	-	isotig38896	-
isotig35868	isogroup17371	XP_001603095.1	gi|156547589|ref|XP_001603095.1|	4.5e-129	Nasonia vitripennis	PREDICTED: similar to nnp-1 protein (novel nuclear protein 1) (nop52)	-	isotig35868	-
isotig21104	isogroup04375	XP_625041.1	gi|66557991|ref|XP_625041.1|	7.4e-162	Apis mellifera	PREDICTED: similar to CG11265-PA, isoform A	-	isotig21104	-
isotig11032	isogroup00950	EFN76245.1	gi|307193422|gb|EFN76245.1|	1.6e-015	Harpegnathos saltator	hypothetical protein EAI_02797	-	isotig11032	-
isotig22289	isogroup04971	EFN82952.1	gi|307204053|gb|EFN82952.1|	2.4e-192	Harpegnathos saltator	Probable aspartate aminotransferase, cytoplasmic	-	isotig22289	-
isotig02537	isogroup00144	XP_394628.3	gi|110757623|ref|XP_394628.3|	2.7e-304	Apis mellifera	PREDICTED: similar to lethal (2) 01424 CG3845-PB, isoform B	-	isotig02537	-
isotig08921	isogroup00617	XP_623799.2	gi|110749241|ref|XP_623799.2|	3.4e-099	Apis mellifera	PREDICTED: similar to CG3645-PA, isoform A isoform 2	-	isotig08921	-
isotig08248	isogroup00531	XP_001607153.1	gi|156550149|ref|XP_001607153.1|	3.0e-056	Nasonia vitripennis	PREDICTED: similar to ribosomal protein S24e	-	isotig08248	-
isotig22338	isogroup04994	XP_001604771.1	gi|156545952|ref|XP_001604771.1|	2.9e-123	Nasonia vitripennis	PREDICTED: similar to ENSANGP00000012173	-	isotig22338	-
isotig18876	isogroup03252	EFN64928.1	gi|307174417|gb|EFN64928.1|	6.8e-156	Camponotus floridanus	Ras-related GTP-binding protein A	-	isotig18876	-
isotig13671	isogroup01504	EFN86330.1	gi|307209223|gb|EFN86330.1|	2.7e-065	Harpegnathos saltator	DnaJ-like protein subfamily C member 28	-	isotig13671	-
isotig05155	isogroup00271	XP_393489.3	gi|110760179|ref|XP_393489.3|	7.3e-197	Apis mellifera	PREDICTED: similar to Rim CG33547-PA	-	isotig05155	-
isotig44403	isogroup25906	XP_001120751.1	gi|110763311|ref|XP_001120751.1|	1.2e-082	Apis mellifera	PREDICTED: similar to beaten path Ia CG4846-PA, partial	-	isotig44403	-
isotig38839	isogroup20342	XP_624466.1	gi|66540013|ref|XP_624466.1|	1.0e-177	Apis mellifera	PREDICTED: similar to CG6195-PA	-	isotig38839	-
isotig37567	isogroup19070	EFN75861.1	gi|307192771|gb|EFN75861.1|	1.3e-097	Harpegnathos saltator	Hypoxia up-regulated protein 1	-	isotig37567	-
isotig17925	isogroup02846	XP_394445.3	gi|110755021|ref|XP_394445.3|	9.3e-106	Apis mellifera	PREDICTED: similar to Ras-related protein Rab-9A (Rab-9)	-	isotig17925	-
isotig08073	isogroup00510	EFN72741.1	gi|307187769|gb|EFN72741.1|	3.3e-204	Camponotus floridanus	Aspartyl-tRNA synthetase, mitochondrial	-	isotig08073	-
isotig07571	isogroup00462	EFN85269.1	gi|307207609|gb|EFN85269.1|	2.0e-131	Harpegnathos saltator	hypothetical protein EAI_15706	Q_gt_W	isotig07571	upQ
isotig44755	isogroup26258	EFN89341.1	gi|307214235|gb|EFN89341.1|	7.9e-075	Harpegnathos saltator	tRNA-specific adenosine deaminase 1	-	isotig44755	-
isotig31430	isogroup12933	EFN82824.1	gi|307203917|gb|EFN82824.1|	2.2e-070	Harpegnathos saltator	Multidrug resistance-associated protein 5	-	isotig31430	-
isotig17381	isogroup02639	XP_624027.1	gi|66529827|ref|XP_624027.1|	5.8e-135	Apis mellifera	PREDICTED: similar to CG14782-PA isoform 2	-	isotig17381	-
isotig12669	isogroup01275	EFN80507.1	gi|307200213|gb|EFN80507.1|	4.8e-164	Harpegnathos saltator	Sec1 family domain-containing protein 2	-	isotig12669	-
isotig05425	isogroup00286	XP_393610.3	gi|110750835|ref|XP_393610.3|	7.3e-235	Apis mellifera	PREDICTED: similar to RhoGEF2 CG9635-PD, isoform D	-	isotig05425	-
isotig25323	isogroup06826	EFN82269.1	gi|307203089|gb|EFN82269.1|	3.1e-285	Harpegnathos saltator	Glucose-6-phosphate isomerase	-	isotig25323	-
isotig02425	isogroup00139	XP_394333.2	gi|66504546|ref|XP_394333.2|	4.8e-028	Apis mellifera	PREDICTED: similar to Protein lethal(2)essential for life (Protein Efl21) isoform 1	-	isotig02425	-
isotig25675	isogroup07178	EFN72405.1	gi|307187162|gb|EFN72405.1|	1.9e-015	Camponotus floridanus	Death-inducer obliterator 1	-	isotig25675	-
isotig19751	isogroup03691	EFN65067.1	gi|307174684|gb|EFN65067.1|	1.4e-084	Camponotus floridanus	Signal peptide, CUB and EGF-like domain-containing protein 2	-	isotig19751	-
isotig14570	isogroup01753	XP_392880.3	gi|110764331|ref|XP_392880.3|	4.8e-046	Apis mellifera	PREDICTED: similar to acid alpha-glucosidase	-	isotig14570	-
isotig08015	isogroup00502	XP_001122788.1	gi|110767674|ref|XP_001122788.1|	1.8e-092	Apis mellifera	PREDICTED: similar to Probable signal peptidase complex subunit 3 (Microsomal signal peptidase 22 kDa subunit) (SPase 22 kDa subunit) (SPC22)	-	isotig08015	-
isotig35109	isogroup16612	EFN82652.1	gi|307203667|gb|EFN82652.1|	1.3e-007	Harpegnathos saltator	hypothetical protein EAI_04820	-	isotig35109	-
isotig03299	isogroup00175	XP_624421.1	gi|66499131|ref|XP_624421.1|	7.5e-096	Apis mellifera	PREDICTED: similar to ubisnap CG11173-PA	-	isotig03299	-
contig09738	isogroup00048	EFN66408.1	gi|307177175|gb|EFN66408.1|	5.5e-147	Camponotus floridanus	NUAK family SNF1-like kinase 1	-	contig09738	-
isotig02140	isogroup00125	EFN72993.1	gi|307188161|gb|EFN72993.1|	7.3e-049	Camponotus floridanus	TOX high mobility group box family member 3	-	isotig02140	-
isotig34912	isogroup16415	CAA44763.1	gi|7462|emb|CAA44763.1|	3.9e-05	Drosophila heteroneura	Uhu	-	isotig34912	-
isotig08647	isogroup00584	XP_393934.3	gi|110762235|ref|XP_393934.3|	5.0e-085	Apis mellifera	PREDICTED: similar to CG10444-PA isoform 1	-	isotig08647	-
isotig41775	isogroup23278	EFN79847.1	gi|307199137|gb|EFN79847.1|	3.0e-204	Harpegnathos saltator	Putative rRNA methyltransferase 3	-	isotig41775	-
isotig22065	isogroup04857	XP_392442.3	gi|110758349|ref|XP_392442.3|	1.5e-153	Apis mellifera	PREDICTED: similar to unc-13-4A CG32381-PA	-	isotig22065	-
isotig16196	isogroup02216	XP_001604721.1	gi|156555566|ref|XP_001604721.1|	3.5e-089	Nasonia vitripennis	PREDICTED: similar to calcineurin B	-	isotig16196	-
isotig07416	isogroup00448	EFN81253.1	gi|307201476|gb|EFN81253.1|	1.2e-139	Harpegnathos saltator	BTB/POZ domain-containing protein 7	-	isotig07416	-
isotig24368	isogroup06102	XP_392437.2	gi|66512193|ref|XP_392437.2|	4.7e-089	Apis mellifera	PREDICTED: similar to CG9172-PA, isoform A	-	isotig24368	-
isotig15636	isogroup02056	EFN64277.1	gi|307173215|gb|EFN64277.1|	1.6e-012	Camponotus floridanus	Uncharacterized family 31 glucosidase KIAA1161	-	isotig15636	-
isotig37717	isogroup19220	XP_393834.1	gi|48097606|ref|XP_393834.1|	2.5e-165	Apis mellifera	PREDICTED: similar to Suppressor of fused homolog	-	isotig37717	-
isotig37247	isogroup18750	EFN73236.1	gi|307188499|gb|EFN73236.1|	7.8e-039	Camponotus floridanus	BTB/POZ domain-containing protein 9	-	isotig37247	-
isotig22295	isogroup04973	EFN71575.1	gi|307185653|gb|EFN71575.1|	3.8e-021	Camponotus floridanus	hypothetical protein EAG_14843	-	isotig22295	-
isotig00959	isogroup00077	EFN60940.1	gi|307167252|gb|EFN60940.1|	5.5e-021	Camponotus floridanus	Teneurin-3	-	isotig00959	-
isotig04412	isogroup00229	EFN64324.1	gi|307173290|gb|EFN64324.1|	4.8e-029	Camponotus floridanus	Nucleotide-binding protein-like	-	isotig04412	-
isotig19976	isogroup03804	XP_001604648.1	gi|156547221|ref|XP_001604648.1|	3.6e-062	Nasonia vitripennis	PREDICTED: hypothetical protein	-	isotig19976	-
isotig14592	isogroup01760	EFN82562.1	gi|307203529|gb|EFN82562.1|	2.1e-048	Harpegnathos saltator	hypothetical protein EAI_00849	-	isotig14592	-
isotig05176	isogroup00272	XP_955684.1	gi|85014377|ref|XP_955684.1|	1.1e-048	Encephalitozoon cuniculi GB-M1	endochitinase	-	isotig05176	-
isotig17320	isogroup02614	XP_623719.2	gi|110749721|ref|XP_623719.2|	1.3e-025	Apis mellifera	PREDICTED: similar to Muscle-specific protein 300 CG33715-PD, isoform D	-	isotig17320	-
isotig04275	isogroup00220	XP_001601217.1	gi|156542273|ref|XP_001601217.1|	1.3e-205	Nasonia vitripennis	PREDICTED: similar to aldehyde dehydrogenase	-	isotig04275	-
isotig24951	isogroup06454	NP_001139208.1	gi|224809498|ref|NP_001139208.1|	1.3e-050	Apis mellifera	neuroligin 3	-	isotig24951	-
isotig19271	isogroup03451	XP_001121193.1	gi|110759154|ref|XP_001121193.1|	2.6e-042	Apis mellifera	PREDICTED: similar to CG31886-PA	-	isotig19271	-
isotig15240	isogroup01941	XP_393376.2	gi|66501185|ref|XP_393376.2|	1.1e-068	Apis mellifera	PREDICTED: similar to Protein Mo25 (dMo25)	-	isotig15240	-
isotig14338	isogroup01680	EFN66381.1	gi|307177148|gb|EFN66381.1|	2.7e-028	Camponotus floridanus	SID1 transmembrane family member 1	-	isotig14338	-
isotig03726	isogroup00195	EFN72907.1	gi|307188075|gb|EFN72907.1|	4.6e-056	Camponotus floridanus	Protein FAM92A1-A	-	isotig03726	-
isotig12224	isogroup01169	XP_396187.2	gi|66500942|ref|XP_396187.2|	4.1e-091	Apis mellifera	PREDICTED: similar to CG7741-PA isoform 1	-	isotig12224	-
isotig12675	isogroup01277	XP_396388.3	gi|110760016|ref|XP_396388.3|	1.9e-099	Apis mellifera	PREDICTED: similar to CG11887-PA	-	isotig12675	-
isotig10575	isogroup00866	XP_395762.2	gi|66523678|ref|XP_395762.2|	3.4e-092	Apis mellifera	PREDICTED: similar to CG9452-PA isoform 1	-	isotig10575	-
isotig27963	isogroup09466	XP_001607998.1	gi|156538839|ref|XP_001607998.1|	5.9e-081	Nasonia vitripennis	PREDICTED: similar to zinc finger protein	-	isotig27963	-
isotig16306	isogroup02244	XP_624109.1	gi|66514137|ref|XP_624109.1|	3.2e-060	Apis mellifera	PREDICTED: similar to CG7215-PA, isoform A	-	isotig16306	-
isotig37749	isogroup19252	EFN80453.1	gi|307200144|gb|EFN80453.1|	5.3e-227	ADP-forming	Succinyl-CoA ligase	-	isotig37749	-
isotig27524	isogroup09027	EFN69304.1	gi|307181864|gb|EFN69304.1|	2.4e-051	Camponotus floridanus	Peptide deformylase, mitochondrial	-	isotig27524	-
isotig22949	isogroup05324	EFN61012.1	gi|307167436|gb|EFN61012.1|	5.6e-120	Camponotus floridanus	Uncharacterized protein C15orf41-like protein	-	isotig22949	-
isotig12776	isogroup01300	XP_001504928.1	gi|149754722|ref|XP_001504928.1|	2.2e-090	Equus caballus	PREDICTED: zinc finger protein 452	-	isotig12776	-
isotig12553	isogroup01247	EFN84385.1	gi|307206328|gb|EFN84385.1|	2.8e-113	Harpegnathos saltator	Synaptotagmin-like protein 5	-	isotig12553	-
isotig01231	isogroup00087	EFN85854.1	gi|307208503|gb|EFN85854.1|	1.6e-138	Harpegnathos saltator	Solute carrier family 12 member 6	-	isotig01231	-
isotig02294	isogroup00132	XP_551001.3	gi|158301594|ref|XP_551001.3|	1.5e-081	Anopheles gambiae str. PEST	AGAP001797-PA	-	isotig02294	-
isotig38590	isogroup20093	EFN63372.1	gi|307171557|gb|EFN63372.1|	1.6e-028	Camponotus floridanus	UPF0392 protein F13G3.3	-	isotig38590	-
isotig17038	isogroup02512	EFN89189.1	gi|307213955|gb|EFN89189.1|	2.9e-048	Harpegnathos saltator	THO complex subunit 1	-	isotig17038	-
isotig13349	isogroup01433	EFN66503.1	gi|307177330|gb|EFN66503.1|	2.6e-173	Camponotus floridanus	hypothetical protein EAG_10997	-	isotig13349	-
isotig43624	isogroup25127	ADD19992.1	gi|289742489|gb|ADD19992.1|	1.6e-009	Glossina morsitans morsitans	mariner transposase	-	isotig43624	-
isotig15642	isogroup02058	EFN80228.1	gi|307199782|gb|EFN80228.1|	4.2e-146	Harpegnathos saltator	Echinoderm microtubule-associated protein-like 1	-	isotig15642	-
isotig34417	isogroup15920	EFN86608.1	gi|307209803|gb|EFN86608.1|	4.0e-068	Harpegnathos saltator	Putative protein kinase C delta type-like protein	-	isotig34417	-
isotig23298	isogroup05517	XP_392616.2	gi|66534008|ref|XP_392616.2|	2.9e-023	Apis mellifera	PREDICTED: similar to apontic CG5393-PB, isoform B	-	isotig23298	-
isotig21844	isogroup04745	XP_394648.3	gi|110757552|ref|XP_394648.3|	1.3e-029	Apis mellifera	PREDICTED: similar to twin of eyeless CG11186-PA isoform 1	-	isotig21844	-
isotig19199	isogroup03414	NP_001177429.1	gi|299523100|ref|NP_001177429.1|	1.6e-010	Nasonia vitripennis	odorant receptor 2	-	isotig19199	-
isotig12882	isogroup01325	EFN67731.1	gi|307179401|gb|EFN67731.1|	8.9e-121	Camponotus floridanus	Gastrula zinc finger protein XlCGF46.1	-	isotig12882	-
isotig10821	isogroup00912	EFN75353.1	gi|307191963|gb|EFN75353.1|	1.3e-092	Harpegnathos saltator	hypothetical protein EAI_06136	-	isotig10821	-
isotig00623	isogroup00063	XP_624511.1	gi|66530240|ref|XP_624511.1|	7.5e-188	Apis mellifera	PREDICTED: similar to CG6439-PA	-	isotig00623	-
isotig20425	isogroup04030	XP_001648137.1	gi|157103801|ref|XP_001648137.1|	2.9e-011	Aedes aegypti	neurotransmitter gated ion channel	-	isotig20425	-
isotig13601	isogroup01487	XP_623371.1	gi|66529891|ref|XP_623371.1|	1.1e-281	Apis mellifera	PREDICTED: similar to SNF1A/AMP-activated protein kinase CG3051-PA, isoform A isoform 2	-	isotig13601	-
isotig10220	isogroup00807	XP_624414.2	gi|110777198|ref|XP_624414.2|	1.1e-011	Apis mellifera	PREDICTED: similar to Chromodomain helicase-DNA-binding protein Mi-2 homolog (ATP-dependent helicase Mi-2) (dMi-2)	-	isotig10220	-
isotig16914	isogroup02461	EFN80039.1	gi|307199414|gb|EFN80039.1|	7.3e-103	Harpegnathos saltator	Solute carrier organic anion transporter family member 5A1	-	isotig16914	-
isotig26330	isogroup07833	EFN70626.1	gi|307184091|gb|EFN70626.1|	6.6e-144	Camponotus floridanus	Low-density lipoprotein receptor-related protein 2	-	isotig26330	-
isotig24753	isogroup06315	XP_624918.1	gi|66560996|ref|XP_624918.1|	5.2e-074	Apis mellifera	PREDICTED: similar to CG9099-PA	-	isotig24753	-
isotig15557	isogroup02034	XP_001122432.1	gi|110761808|ref|XP_001122432.1|	7.8e-041	Apis mellifera	PREDICTED: similar to klarsicht CG17046-PA	-	isotig15557	-
isotig13333	isogroup01428	EFN66643.1	gi|307177532|gb|EFN66643.1|	3.2e-018	Camponotus floridanus	Coiled-coil domain-containing protein AGAP005037	-	isotig13333	-
isotig05528	isogroup00293	XP_001606520.1	gi|156545872|ref|XP_001606520.1|	2.8e-169	Nasonia vitripennis	PREDICTED: similar to conserved hypothetical protein	-	isotig05528	-
isotig02258	isogroup00131	EFN71088.1	gi|307184774|gb|EFN71088.1|	5.5e-038	Camponotus floridanus	ATP-binding cassette sub-family G member 1	-	isotig02258	-
isotig38740	isogroup20243	EFN76953.1	gi|307194694|gb|EFN76953.1|	1.5e-076	Harpegnathos saltator	Serine/threonine-protein kinase SMG1	-	isotig38740	-
isotig12681	isogroup01279	XP_392332.3	gi|110756000|ref|XP_392332.3|	5.9e-084	Apis mellifera	PREDICTED: similar to six-banded CG13598-PB, isoform B	-	isotig12681	-
isotig05585	isogroup00295	EFN87962.1	gi|307212079|gb|EFN87962.1|	8.4e-210	Harpegnathos saltator	RNA polymerase II subunit A C-terminal domain phosphatase	-	isotig05585	-
isotig01955	isogroup00117	EFN78579.1	gi|307197287|gb|EFN78579.1|	4.7e-105	Harpegnathos saltator	Cell cycle-related kinase	-	isotig01955	-
isotig16496	isogroup02301	EFN73821.1	gi|307189411|gb|EFN73821.1|	2.5e-076	Camponotus floridanus	Thymosin beta-4	-	isotig16496	-
isotig04684	isogroup00243	EFN62089.1	gi|307169368|gb|EFN62089.1|	3.9e-084	Camponotus floridanus	Tetratricopeptide repeat protein 26	-	isotig04684	-
isotig00511	isogroup00058	EFA08209.1	gi|270011761|gb|EFA08209.1|	0.000116	Tribolium castaneum	hypothetical protein TcasGA2_TC005836	-	isotig00511	-
isotig20975	isogroup04308	EFN64505.1	gi|307173656|gb|EFN64505.1|	2.0e-038	Camponotus floridanus	Hexosaminidase domain-containing protein	-	isotig20975	-
isotig00023	isogroup00013	EFN70945.1	gi|307184607|gb|EFN70945.1|	3.1e-284	Camponotus floridanus	Beta-amyloid-like protein	-	isotig00023	-
isotig24188	isogroup06002	EFN88809.1	gi|307213357|gb|EFN88809.1|	1.5e-251	Harpegnathos saltator	hypothetical protein EAI_13054	-	isotig24188	-
isotig23191	isogroup05460	XP_624212.1	gi|66525531|ref|XP_624212.1|	4.9e-159	Apis mellifera	PREDICTED: similar to Nucleoporin Nup43 (p42)	-	isotig23191	-
isotig07051	isogroup00406	EFN78830.1	gi|307197651|gb|EFN78830.1|	2.1e-190	Harpegnathos saltator	Regulator of G-protein signaling 7	-	isotig07051	-
isotig05488	isogroup00289	XP_001601509.1	gi|156545090|ref|XP_001601509.1|	8.2e-142	Nasonia vitripennis	PREDICTED: similar to gag-pol polyprotein	-	isotig05488	-
isotig10963	isogroup00937	EFN80062.1	gi|307199449|gb|EFN80062.1|	8.7e-291	Harpegnathos saltator	ATP-dependent RNA helicase Ddx1	-	isotig10963	-
isotig21206	isogroup04425	EFN82382.1	gi|307203227|gb|EFN82382.1|	6.3e-054	Harpegnathos saltator	60S ribosomal protein L30	-	isotig21206	upC
isotig15579	isogroup02041	EFN68471.1	gi|307180445|gb|EFN68471.1|	7.7e-035	ubiquinone	NADH dehydrogenase	-	isotig15579	-
isotig10163	isogroup00798	XP_624894.1	gi|66532824|ref|XP_624894.1|	2.0e-087	Apis mellifera	PREDICTED: similar to Helicase at 25E CG7269-PA, isoform A	-	isotig10163	-
isotig04111	isogroup00209	XP_623775.2	gi|110761768|ref|XP_623775.2|	6.9e-169	Apis mellifera	PREDICTED: similar to Brf CG31256-PA isoform 2	-	isotig04111	-
isotig27706	isogroup09209	EFN74427.1	gi|307190368|gb|EFN74427.1|	1.1e-014	Camponotus floridanus	Uncharacterized protein C1orf198	-	isotig27706	upW
isotig26832	isogroup08335	XP_625132.1	gi|66519967|ref|XP_625132.1|	5.2e-009	Apis mellifera	PREDICTED: similar to CG5180-PA	-	isotig26832	-
isotig22032	isogroup04841	XP_001606461.1	gi|156543800|ref|XP_001606461.1|	1.1e-019	Nasonia vitripennis	PREDICTED: similar to signal recognition particle	-	isotig22032	-
isotig38022	isogroup19525	EFN84082.1	gi|307205956|gb|EFN84082.1|	2.2e-156	Harpegnathos saltator	Splicing factor 3B subunit 3	-	isotig38022	-
isotig31939	isogroup13442	EFN73829.1	gi|307189419|gb|EFN73829.1|	1.4e-052	Camponotus floridanus	tRNA (adenine-N(1)-)-methyltransferase non-catalytic subunit TRM6	-	isotig31939	-
isotig39646	isogroup21149	EFN61329.1	gi|307167985|gb|EFN61329.1|	5.7e-011	Camponotus floridanus	Neurexin-2-alpha	-	isotig39646	-
isotig38772	isogroup20275	EFN85850.1	gi|307208499|gb|EFN85850.1|	3.1e-051	Harpegnathos saltator	hypothetical protein EAI_12502	-	isotig38772	-
isotig18978	isogroup03302	EFN62848.1	gi|307170680|gb|EFN62848.1|	4.9e-114	Camponotus floridanus	Zinc finger protein 425	-	isotig18978	-
isotig08223	isogroup00528	XP_392967.2	gi|66556180|ref|XP_392967.2|	3.8e-113	Apis mellifera	PREDICTED: similar to Rab-protein 1 CG3320-PA, isoform A	-	isotig08223	-
isotig07112	isogroup00411	XP_392713.1	gi|48101809|ref|XP_392713.1|	7.6e-102	Apis mellifera	PREDICTED: similar to Growth hormone-inducible transmembrane protein (Dermal papilla-derived protein 2) (Transmembrane BAX inhibitor motif-containing protein 5) isoform 1	-	isotig07112	-
isotig03411	isogroup00182	XP_394795.1	gi|48096880|ref|XP_394795.1|	5.2e-038	Apis mellifera	PREDICTED: similar to Serine/threonine/tyrosine-interacting protein (Protein tyrosine phosphatase-like protein) (Phosphoserine/threonine/tyrosine interaction protein)	-	isotig03411	-
isotig43806	isogroup25309	XP_001608090.1	gi|156537840|ref|XP_001608090.1|	3.5e-045	Nasonia vitripennis	PREDICTED: similar to ENSANGP00000020271	-	isotig43806	-
isotig18569	isogroup03098	XP_396547.3	gi|110761322|ref|XP_396547.3|	9.8e-134	Apis mellifera	PREDICTED: similar to CG3356-PA	-	isotig18569	-
isotig18373	isogroup03021	EFN60452.1	gi|307166222|gb|EFN60452.1|	7.3e-140	Camponotus floridanus	Thymidylate synthase	-	isotig18373	-
isotig15081	isogroup01897	EFN83421.1	gi|307204863|gb|EFN83421.1|	2.4e-205	Harpegnathos saltator	AP-3 complex subunit beta-2	-	isotig15081	-
isotig08720	isogroup00593	XP_392535.2	gi|66515704|ref|XP_392535.2|	1.3e-193	Apis mellifera	PREDICTED: similar to kurtz CG1487-PA	-	isotig08720	-
isotig01976	isogroup00118	EFN68141.1	gi|307180073|gb|EFN68141.1|	1.6e-024	Camponotus floridanus	TP53-regulated inhibitor of apoptosis 1	-	isotig01976	-
isotig29999	isogroup11502	XP_623281.1	gi|66536933|ref|XP_623281.1|	7.2e-103	Apis mellifera	PREDICTED: similar to DNA-directed RNA polymerase II largest subunit isoform 2	-	isotig29999	-
isotig13523	isogroup01471	EFN82867.1	gi|307203960|gb|EFN82867.1|	8.6e-110	Harpegnathos saltator	Epidermal retinal dehydrogenase 2	-	isotig13523	-
isotig07598	isogroup00464	EFN66567.1	gi|307177429|gb|EFN66567.1|	2.9e-041	Camponotus floridanus	Phosphoglycerate kinase	-	isotig07598	-
isotig05780	isogroup00306	EFN87358.1	gi|307211140|gb|EFN87358.1|	6.3e-069	Harpegnathos saltator	Glucosidase 2 subunit beta	-	isotig05780	-
isotig15563	isogroup02036	EFN62957.1	gi|307170846|gb|EFN62957.1|	3.3e-089	Camponotus floridanus	Protein chiffon	-	isotig15563	-
isotig35042	isogroup16545	XP_001603353.1	gi|156548722|ref|XP_001603353.1|	3.2e-085	Nasonia vitripennis	PREDICTED: similar to LOC100037210 protein	-	isotig35042	-
isotig23845	isogroup05813	XP_625135.2	gi|110763892|ref|XP_625135.2|	8.6e-143	Apis mellifera	PREDICTED: similar to Cathepsin L precursor (Cysteine proteinase 1)	-	isotig23845	-
isotig12031	isogroup01131	EFN78147.1	gi|307196688|gb|EFN78147.1|	3.1e-086	Harpegnathos saltator	Probable acetyltransferase san	-	isotig12031	-
isotig02630	isogroup00148	EFN60743.1	gi|307166781|gb|EFN60743.1|	1.4e-027	Camponotus floridanus	Arrestin domain-containing protein 2	-	isotig02630	-
isotig06593	isogroup00372	XP_001601938.1	gi|156549372|ref|XP_001601938.1|	1.4e-113	Nasonia vitripennis	PREDICTED: similar to tyrosine-protein kinase btk29a	-	isotig06593	-
isotig06767	isogroup00387	EFN66280.1	gi|307176974|gb|EFN66280.1|	2.0e-056	Camponotus floridanus	Threonine aspartase 1	-	isotig06767	-
isotig38054	isogroup19557	EFN89862.1	gi|307215035|gb|EFN89862.1|	2.0e-171	Harpegnathos saltator	Sentrin-specific protease 1	-	isotig38054	-
isotig37650	isogroup19153	EFN64539.1	gi|307173752|gb|EFN64539.1|	3.0e-177	Camponotus floridanus	Nuclear hormone receptor HR96	-	isotig37650	-
isotig12189	isogroup01161	EFN79786.1	gi|307199076|gb|EFN79786.1|	2.4e-041	Harpegnathos saltator	Solute carrier family 25 member 35	-	isotig12189	-
isotig09525	isogroup00694	XP_392380.2	gi|66509338|ref|XP_392380.2|	3.4e-234	Apis mellifera	PREDICTED: similar to PRP39 pre-mRNA processing factor 39 homolog	-	isotig09525	-
isotig04632	isogroup00237	EFN78072.1	gi|307196542|gb|EFN78072.1|	2.8e-174	Harpegnathos saltator	Centromere/kinetochore protein zw10-like protein	-	isotig04632	-
isotig42287	isogroup23790	EFN71888.1	gi|307186182|gb|EFN71888.1|	3.5e-093	Camponotus floridanus	Ubiquitin thioesterase OTU1	-	isotig42287	-
isotig25551	isogroup07054	XP_001951511.1	gi|193676658|ref|XP_001951511.1|	1.3e-010	Acyrthosiphon pisum	PREDICTED: similar to BEL12_AG transposon polyprotein, partial	-	isotig25551	-
isotig15585	isogroup02043	EFN63959.1	gi|307172600|gb|EFN63959.1|	2.0e-047	Camponotus floridanus	Protein still life, isoforms C/SIF type 2	-	isotig15585	-
isotig15478	isogroup02012	EFN61772.1	gi|307168823|gb|EFN61772.1|	1.9e-154	Camponotus floridanus	S-adenosylmethionine decarboxylase proenzyme	-	isotig15478	-
isotig06496	isogroup00366	EFN63949.1	gi|307172561|gb|EFN63949.1|	4.9e-056	Camponotus floridanus	Guanine deaminase	-	isotig06496	-
isotig35983	isogroup17486	EFN72149.1	gi|307186671|gb|EFN72149.1|	0.000636	Camponotus floridanus	hypothetical protein EAG_15990	-	isotig35983	-
isotig06264	isogroup00343	NP_001161451.1	gi|269784701|ref|NP_001161451.1|	3.8e-016	Nasonia vitripennis	cytochrome b-c1 complex subunit 9	-	isotig06264	-
isotig13398	isogroup01443	EFN71877.1	gi|307186160|gb|EFN71877.1|	2.0e-051	Camponotus floridanus	Probable tRNA(His) guanylyltransferase	-	isotig13398	-
isotig11714	isogroup01074	XP_397517.2	gi|66504245|ref|XP_397517.2|	4.4e-114	Apis mellifera	PREDICTED: similar to zinc finger, A20 domain containing 1	-	isotig11714	-
isotig34670	isogroup16173	XP_397358.2	gi|66543947|ref|XP_397358.2|	1.4e-111	Apis mellifera	PREDICTED: similar to CG5807-PA isoform 1	-	isotig34670	-
isotig33318	isogroup14821	XP_397571.3	gi|110758762|ref|XP_397571.3|	1.1e-017	Apis mellifera	PREDICTED: hypothetical protein isoform 1	-	isotig33318	-
isotig19373	isogroup03501	EFN65364.1	gi|307175345|gb|EFN65364.1|	3.8e-029	Camponotus floridanus	F-box only protein 9	-	isotig19373	-
isotig12888	isogroup01326	XP_002167676.1	gi|221105630|ref|XP_002167676.1|	1.8e-020	Hydra magnipapillata	PREDICTED: hypothetical protein	-	isotig12888	-
isotig07875	isogroup00487	XP_394229.2	gi|66498987|ref|XP_394229.2|	2.6e-101	Apis mellifera	PREDICTED: similar to TATA box binding protein	-	isotig07875	-
isotig26337	isogroup07840	EFN76685.1	gi|307194329|gb|EFN76685.1|	4.6e-038	Harpegnathos saltator	LAG1 longevity assurance-like protein 6	-	isotig26337	-
isotig16573	isogroup02333	XP_001121314.1	gi|110751250|ref|XP_001121314.1|	2.0e-128	Apis mellifera	PREDICTED: similar to CD151 antigen (Platelet-endothelial tetraspan antigen 3) (PETA-3) (GP27) (Membrane glycoprotein SFA-1) (Tetraspanin-24) (Tspan-24)	-	isotig16573	upC
isotig16047	isogroup02177	EFN63498.1	gi|307171843|gb|EFN63498.1|	5.2e-107	Camponotus floridanus	Probable cardiolipin synthetase	-	isotig16047	-
isotig08856	isogroup00610	XP_003149491.1	gi|312100901|ref|XP_003149491.1|	0.000836	Loa loa	hypothetical protein LOAG_13939	-	isotig08856	-
isotig06167	isogroup00337	EFN80096.1	gi|307199483|gb|EFN80096.1|	5.4e-143	Harpegnathos saltator	Aldose 1-epimerase	-	isotig06167	-
isotig26689	isogroup08192	XP_396117.2	gi|66530284|ref|XP_396117.2|	3.5e-060	Apis mellifera	PREDICTED: similar to CG12876-PA	-	isotig26689	-
isotig21352	isogroup04496	EFN63195.1	gi|307171262|gb|EFN63195.1|	5.1e-068	Camponotus floridanus	hypothetical protein EAG_09292	-	isotig21352	-
isotig15842	isogroup02120	EFN69105.1	gi|307181543|gb|EFN69105.1|	1.3e-144	Camponotus floridanus	Lysosomal alpha-mannosidase	-	isotig15842	-
isotig11432	isogroup01022	XP_624691.1	gi|66564061|ref|XP_624691.1|	2.9e-149	Apis mellifera	PREDICTED: similar to CG8112-PA	-	isotig11432	-
isotig06557	isogroup00371	EFN89816.1	gi|307214971|gb|EFN89816.1|	3.5e-096	Harpegnathos saltator	Phosphotidylinositol phosphatase PTPRQ	-	isotig06557	-
isotig02651	isogroup00149	XP_395139.1	gi|48101484|ref|XP_395139.1|	4.8e-062	Apis mellifera	PREDICTED: similar to Ras which interacts with Calmodulin CG8418-PA	-	isotig02651	-
isotig02799	isogroup00154	XP_625184.2	gi|110757140|ref|XP_625184.2|	1.3e-088	Apis mellifera	PREDICTED: similar to fidgetin-like 1	-	isotig02799	-
isotig37800	isogroup19303	EFN89142.1	gi|307213881|gb|EFN89142.1|	1.7e-144	Harpegnathos saltator	Tetratricopeptide repeat protein 39C	-	isotig37800	-
isotig37330	isogroup18833	EFN70843.1	gi|307184434|gb|EFN70843.1|	5.9e-098	Camponotus floridanus	Methylglutaconyl-CoA hydratase, mitochondrial	-	isotig37330	-
isotig18944	isogroup03286	EFN82046.1	gi|307202755|gb|EFN82046.1|	2.5e-073	Harpegnathos saltator	1-acyl-sn-glycerol-3-phosphate acyltransferase gamma	-	isotig18944	-
isotig12422	isogroup01219	NP_001153496.1	gi|229892281|ref|NP_001153496.1|	1.4e-091	Nasonia vitripennis	hypothetical protein LOC100301488	W_gt_Q	isotig12422	-
isotig42437	isogroup23940	XP_001121102.1	gi|110768902|ref|XP_001121102.1|	1.1e-033	Apis mellifera	PREDICTED: similar to ninjurin A CG6449-PA, isoform A, partial	-	isotig42437	-
isotig37682	isogroup19185	XP_001122531.1	gi|110764264|ref|XP_001122531.1|	2.3e-024	Apis mellifera	PREDICTED: similar to testis-specific gene A2	-	isotig37682	-
isotig23901	isogroup05844	XP_393153.3	gi|110764046|ref|XP_393153.3|	2.3e-014	Apis mellifera	PREDICTED: similar to CAP CG18408-PC, isoform C	-	isotig23901	-
isotig41997	isogroup23500	EFN76705.1	gi|307194382|gb|EFN76705.1|	4.4e-084	Harpegnathos saltator	DNA replication complex GINS protein PSF1	-	isotig41997	-
isotig30338	isogroup11841	XP_001122040.1	gi|110759735|ref|XP_001122040.1|	2.0e-026	Apis mellifera	PREDICTED: similar to c-Jun protein	-	isotig30338	-
isotig17747	isogroup02779	EFN77176.1	gi|307195192|gb|EFN77176.1|	2.2e-044	Harpegnathos saltator	hypothetical protein EAI_03923	-	isotig17747	-
isotig06382	isogroup00350	XP_394667.2	gi|66512023|ref|XP_394667.2|	5.6e-081	Apis mellifera	PREDICTED: similar to Nuclear transcription factor Y subunit beta (Nuclear transcription factor Y subunit B) (NF-YB) (CAAT-box DNA-binding protein subunit B)	-	isotig06382	-
isotig00710	isogroup00065	XP_002159612.1	gi|221121939|ref|XP_002159612.1|	3.3e-066	Hydra magnipapillata	PREDICTED: similar to Tigger transposable element-derived protein 2	-	isotig00710	-
isotig12712	isogroup01285	EFN80780.1	gi|307200677|gb|EFN80780.1|	1.7e-140	Harpegnathos saltator	Cell division protein kinase 5	-	isotig12712	-
isotig11232	isogroup00984	XP_392140.2	gi|66499703|ref|XP_392140.2|	2.5e-269	Apis mellifera	PREDICTED: similar to skiff CG30021-PA	-	isotig11232	-
isotig22453	isogroup05052	XP_001121483.1	gi|110763457|ref|XP_001121483.1|	3.6e-012	Apis mellifera	PREDICTED: similar to CG8029-PB, isoform B	-	isotig22453	-
isotig21577	isogroup04609	XP_001121148.1	gi|110749493|ref|XP_001121148.1|	3.5e-039	Apis mellifera	PREDICTED: similar to Cysteine-rich motor neuron 1 protein precursor (CRIM-1)	-	isotig21577	-
isotig06285	isogroup00344	EFN79100.1	gi|307198047|gb|EFN79100.1|	1.7e-107	Harpegnathos saltator	Exonuclease 3'-5' domain-like-containing protein 1	-	isotig06285	-
isotig05765	isogroup00306	EFN87358.1	gi|307211140|gb|EFN87358.1|	6.3e-069	Harpegnathos saltator	Glucosidase 2 subunit beta	-	isotig05765	-
isotig38468	isogroup19971	XP_397049.3	gi|110750693|ref|XP_397049.3|	6.3e-066	Apis mellifera	PREDICTED: similar to Golgin84 CG17785-PA	-	isotig38468	-
isotig35576	isogroup17079	XP_001121355.1	gi|110758830|ref|XP_001121355.1|	1.1e-052	Apis mellifera	PREDICTED: similar to CG2990-PA, isoform A	-	isotig35576	-
isotig24387	isogroup06113	EFN71148.1	gi|307184870|gb|EFN71148.1|	4.8e-123	Camponotus floridanus	Uncharacterized protein KIAA0564-like protein	-	isotig24387	-
isotig11071	isogroup00956	XP_624839.1	gi|66516213|ref|XP_624839.1|	1.5e-078	Apis mellifera	PREDICTED: similar to CG10795-PA	-	isotig11071	-
isotig09928	isogroup00764	EFN69184.1	gi|307181681|gb|EFN69184.1|	1.1e-200	Camponotus floridanus	Calcium-binding mitochondrial carrier protein Aralar1	-	isotig09928	-
isotig26369	isogroup07872	EFN60746.1	gi|307166784|gb|EFN60746.1|	1.2e-05	Camponotus floridanus	hypothetical protein EAG_09385	-	isotig26369	upW
isotig14227	isogroup01647	XP_393266.1	gi|48124643|ref|XP_393266.1|	4.4e-167	Apis mellifera	PREDICTED: similar to alcohol dehydrogenase 5	-	isotig14227	-
isotig06188	isogroup00338	EFN71994.1	gi|307186344|gb|EFN71994.1|	2.8e-155	Camponotus floridanus	Actin-binding LIM protein 1	-	isotig06188	-
isotig03071	isogroup00164	EFN77473.1	gi|307195631|gb|EFN77473.1|	1.3e-058	Harpegnathos saltator	GDP-fucose protein O-fucosyltransferase 2	-	isotig03071	-
isotig19607	isogroup03619	XP_395844.2	gi|66530013|ref|XP_395844.2|	6.7e-107	Apis mellifera	PREDICTED: similar to CG6613-PA	-	isotig19607	-
isotig06578	isogroup00372	XP_001601938.1	gi|156549372|ref|XP_001601938.1|	1.2e-113	Nasonia vitripennis	PREDICTED: similar to tyrosine-protein kinase btk29a	-	isotig06578	-
isotig31370	isogroup12873	XP_392346.3	gi|110755815|ref|XP_392346.3|	4e-06	Apis mellifera	PREDICTED: similar to Probable DNA mismatch repair protein MSH6	-	isotig31370	-
isotig17622	isogroup02732	EFN61348.1	gi|307168024|gb|EFN61348.1|	1.3e-042	Camponotus floridanus	Transmembrane protein 16H	-	isotig17622	-
isotig16383	isogroup02263	XP_001120377.1	gi|110762326|ref|XP_001120377.1|	3.1e-181	Apis mellifera	PREDICTED: similar to CG8232-PA	-	isotig16383	-
isotig16053	isogroup02179	EFN71541.1	gi|307185587|gb|EFN71541.1|	3.4e-020	Camponotus floridanus	Protein SAAL1	-	isotig16053	-
isotig01034	isogroup00080	EFN78811.1	gi|307197632|gb|EFN78811.1|	2.1e-131	Harpegnathos saltator	Membrane-bound O-acyltransferase domain-containing protein 7	-	isotig01034	-
isotig01550	isogroup00106	XP_393450.3	gi|110761543|ref|XP_393450.3|	2.3e-133	Apis mellifera	PREDICTED: similar to cyclin-dependent kinase 2	-	isotig01550	-
isotig18121	isogroup02922	EFN73764.1	gi|307189343|gb|EFN73764.1|	3.6e-215	Camponotus floridanus	Phosphofurin acidic cluster sorting protein 2	-	isotig18121	-
isotig12612	isogroup01262	XP_001603423.1	gi|156537135|ref|XP_001603423.1|	1.6e-069	Nasonia vitripennis	PREDICTED: hypothetical protein	-	isotig12612	-
isotig12136	isogroup01149	EFN77755.1	gi|307196030|gb|EFN77755.1|	2.8e-040	Harpegnathos saltator	Endothelin-converting enzyme 2	-	isotig12136	-
isotig18536	isogroup03082	XP_625111.1	gi|66562764|ref|XP_625111.1|	2.9e-153	Apis mellifera	PREDICTED: similar to IplI-aurora-like kinase CG6620-PA	-	isotig18536	-
isotig09912	isogroup00759	EFN69414.1	gi|307182009|gb|EFN69414.1|	1.2e-119	Camponotus floridanus	E3 ubiquitin-protein ligase Nedd-4	-	isotig09912	-
isotig00268	isogroup00045	EFN65567.1	gi|307175679|gb|EFN65567.1|	0	Camponotus floridanus	Very low-density lipoprotein receptor	-	isotig00268	-
isotig14249	isogroup01654	XP_392182.2	gi|66501217|ref|XP_392182.2|	3.5e-066	Apis mellifera	PREDICTED: similar to CG8080-PA	-	isotig14249	-
isotig06249	isogroup00343	EFN65867.1	gi|307176232|gb|EFN65867.1|	4.6e-040	Camponotus floridanus	Plasminogen activator inhibitor 1	-	isotig06249	-
isotig14459	isogroup01719	EFN70027.1	gi|307183110|gb|EFN70027.1|	7.0e-096	Camponotus floridanus	60S ribosomal protein L18a	-	isotig14459	-
isotig22968	isogroup05335	EFN61153.1	gi|307167619|gb|EFN61153.1|	2.3e-118	Camponotus floridanus	Transcription initiation factor TFIID subunit 9	-	isotig22968	-
isotig22854	isogroup05270	XP_001121176.1	gi|110762954|ref|XP_001121176.1|	1.1e-047	Apis mellifera	PREDICTED: similar to Ribosomal protein L34a CG6090-PA, isoform A	-	isotig22854	-
isotig13689	isogroup01508	EFN68437.1	gi|307180411|gb|EFN68437.1|	9.5e-039	Camponotus floridanus	hypothetical protein EAG_10410	-	isotig13689	-
isotig16665	isogroup02364	EFN84541.1	gi|307206515|gb|EFN84541.1|	5.8e-098	Harpegnathos saltator	Synapse-associated protein of 47 kDa	-	isotig16665	-
isotig03035	isogroup00163	XP_001121918.1	gi|110755339|ref|XP_001121918.1|	2.0e-248	Apis mellifera	PREDICTED: similar to CG4829-PA, isoform A	-	isotig03035	-
isotig06002	isogroup00321	EFN67988.1	gi|307179798|gb|EFN67988.1|	3.8e-042	Camponotus floridanus	Pancreatic triacylglycerol lipase	-	isotig06002	-
isotig28218	isogroup09721	EFN66689.1	gi|307177630|gb|EFN66689.1|	1.5e-021	Camponotus floridanus	Protein bride of sevenless	-	isotig28218	-
isotig14233	isogroup01649	XP_001121068.1	gi|110760066|ref|XP_001121068.1|	9.8e-134	Apis mellifera	PREDICTED: similar to CG4281-PA	-	isotig14233	-
isotig08883	isogroup00613	EFN66090.1	gi|307176622|gb|EFN66090.1|	1.9e-150	Camponotus floridanus	Transcriptional regulator ATRX	-	isotig08883	-
isotig07613	isogroup00465	EFN79886.1	gi|307199199|gb|EFN79886.1|	1.5e-010	Harpegnathos saltator	Dipeptidyl peptidase 4	-	isotig07613	-
isotig35406	isogroup16909	EFN68293.1	gi|307180260|gb|EFN68293.1|	3.7e-008	Camponotus floridanus	Tetratricopeptide repeat protein 18	-	isotig35406	-
isotig01325	isogroup00096	XP_395158.3	gi|110777303|ref|XP_395158.3|	7.2e-085	Apis mellifera	PREDICTED: similar to Rtnl1 CG33113-PB, isoform B	-	isotig01325	-
isotig00314	isogroup00051	XP_002762361.1	gi|296234236|ref|XP_002762361.1|	1.5e-007	Callithrix jacchus	PREDICTED: hypothetical protein LOC100414382, partial	-	isotig00314	-
isotig21448	isogroup04544	EFN72354.1	gi|307187110|gb|EFN72354.1|	4.6e-057	Camponotus floridanus	Teneurin-3	-	isotig21448	-
isotig20881	isogroup04260	EFN60318.1	gi|307166041|gb|EFN60318.1|	3.5e-138	Camponotus floridanus	Centromeric protein E	-	isotig20881	-
isotig40082	isogroup21585	EFN87537.1	gi|307211410|gb|EFN87537.1|	3.4e-045	Harpegnathos saltator	Potassium voltage-gated channel protein Shaw	-	isotig40082	-
isotig02998	isogroup00161	XP_001122940.1	gi|110764281|ref|XP_001122940.1|	1.8e-034	Apis mellifera	PREDICTED: similar to eukaryotic translation initiation factor 4E nuclear import factor 1	-	isotig02998	-
isotig23976	isogroup05884	XP_625060.1	gi|66517317|ref|XP_625060.1|	4.5e-057	Apis mellifera	PREDICTED: similar to lethal (1) G0230 CG2968-PA	-	isotig23976	upC
isotig06081	isogroup00330	EFN86577.1	gi|307209748|gb|EFN86577.1|	1.8e-131	Harpegnathos saltator	hypothetical protein EAI_09360	-	isotig06081	-
isotig39052	isogroup20555	EFN61343.1	gi|307168015|gb|EFN61343.1|	4.8e-172	Camponotus floridanus	Exportin-7	-	isotig39052	-
isotig05315	isogroup00281	XP_392236.3	gi|110750930|ref|XP_392236.3|	1.8e-111	Apis mellifera	PREDICTED: similar to Inositol 1,4,5,-tris-phosphate receptor CG1063-PB, isoform B	-	isotig05315	-
isotig03056	isogroup00164	XP_001120621.1	gi|110762686|ref|XP_001120621.1|	3.7e-032	Apis mellifera	PREDICTED: similar to protein O-fucosyltransferase 2	-	isotig03056	-
isotig36701	isogroup18204	XP_395774.2	gi|66555009|ref|XP_395774.2|	7.5e-177	Apis mellifera	PREDICTED: similar to DEAD box polypeptide 17 isoform 1	-	isotig36701	-
isotig05372	isogroup00283	EFN63665.1	gi|307172085|gb|EFN63665.1|	8.2e-149	Camponotus floridanus	E3 ubiquitin-protein ligase Topors	-	isotig05372	-
isotig43094	isogroup24597	XP_392558.2	gi|110757432|ref|XP_392558.2|	6.1e-100	Apis mellifera	PREDICTED: similar to YTH domain containing 2	-	isotig43094	-
isotig41338	isogroup22841	XP_393467.2	gi|66564446|ref|XP_393467.2|	3.5e-050	Apis mellifera	PREDICTED: similar to CG12702-PA	-	isotig41338	-
isotig21727	isogroup04683	XP_392567.2	gi|66505039|ref|XP_392567.2|	1.8e-275	Apis mellifera	PREDICTED: similar to CG32663-PA isoform 1	-	isotig21727	-
isotig09123	isogroup00645	EFN70405.1	gi|307183731|gb|EFN70405.1|	0	Camponotus floridanus	Brefeldin A-inhibited guanine nucleotide-exchange protein 3	-	isotig09123	-
isotig04471	isogroup00231	XP_001603927.1	gi|156555324|ref|XP_001603927.1|	5.6e-065	Nasonia vitripennis	PREDICTED: hypothetical protein	-	isotig04471	-
isotig02372	isogroup00136	EFN84762.1	gi|307206916|gb|EFN84762.1|	3.5e-125	Harpegnathos saltator	hypothetical protein EAI_05875	-	isotig02372	-
isotig40898	isogroup22401	EFN63157.1	gi|307171170|gb|EFN63157.1|	1.7e-078	Camponotus floridanus	Pleckstrin-like proteiny domain-containing family G member 1	-	isotig40898	-
isotig34357	isogroup15860	EFN61462.1	gi|307168236|gb|EFN61462.1|	8.1e-046	Camponotus floridanus	Serine/threonine-protein kinase ATR	-	isotig34357	-
isotig24093	isogroup05950	EFN61009.1	gi|307167429|gb|EFN61009.1|	7.1e-009	Camponotus floridanus	hypothetical protein EAG_01283	-	isotig24093	-
isotig19708	isogroup03670	XP_001604998.1	gi|156555364|ref|XP_001604998.1|	3.8e-084	Nasonia vitripennis	PREDICTED: similar to ENSANGP00000021536	-	isotig19708	-
isotig05218	isogroup00275	XP_392307.3	gi|110756254|ref|XP_392307.3|	3.7e-108	Apis mellifera	PREDICTED: similar to CG17838-PE, isoform E	-	isotig05218	-
isotig02030	isogroup00120	NP_001036978.1	gi|112983438|ref|NP_001036978.1|	3.7e-024	Bombyx mori	conventional protein kinase C	-	isotig02030	-
isotig01535	isogroup00106	XP_974985.2	gi|189234597|ref|XP_974985.2|	2.3e-079	Tribolium castaneum	PREDICTED: similar to tau CG31057-PA	-	isotig01535	-
isotig11160	isogroup00970	EFN72639.1	gi|307187667|gb|EFN72639.1|	1.7e-108	Camponotus floridanus	SWI/SNF-related matrix-associated actin-dependent regulator chromatin subfamily E member 1	-	isotig11160	-
isotig23373	isogroup05559	XP_392148.2	gi|66501503|ref|XP_392148.2|	3.2e-193	Apis mellifera	PREDICTED: similar to CG7757-PA, isoform A	-	isotig23373	-
isotig04817	isogroup00250	EFN82164.1	gi|307202944|gb|EFN82164.1|	1.7e-094	Harpegnathos saltator	Dynein heavy chain 7, axonemal	-	isotig04817	-
isotig37839	isogroup19342	EFN78788.1	gi|307197577|gb|EFN78788.1|	9.8e-051	Harpegnathos saltator	Prefoldin subunit 5	-	isotig37839	-
isotig37369	isogroup18872	XP_624743.1	gi|66545431|ref|XP_624743.1|	8.6e-097	Apis mellifera	PREDICTED: similar to lines CG11770-PA isoform 1	-	isotig37369	-
isotig23649	isogroup05707	EFN73831.1	gi|307189421|gb|EFN73831.1|	6.6e-038	Camponotus floridanus	60S ribosomal protein L37	-	isotig23649	-
isotig08121	isogroup00515	EFN66693.1	gi|307177635|gb|EFN66693.1|	8.2e-113	Camponotus floridanus	Uncharacterized aarF domain-containing protein kinase 5	-	isotig08121	-
isotig07145	isogroup00415	EFN65038.1	gi|307174639|gb|EFN65038.1|	4.4e-010	Camponotus floridanus	hypothetical protein EAG_07655	-	isotig07145	-
isotig42597	isogroup24100	XP_392937.2	gi|66547468|ref|XP_392937.2|	9.6e-050	Apis mellifera	PREDICTED: similar to hampin	-	isotig42597	-
isotig39084	isogroup20587	XP_396476.2	gi|66499817|ref|XP_396476.2|	5.9e-080	Apis mellifera	PREDICTED: similar to Peroxidasin CG12002-PA, isoform A	-	isotig39084	-
isotig16757	isogroup02395	XP_001120073.1	gi|110751239|ref|XP_001120073.1|	4.6e-019	Apis mellifera	PREDICTED: hypothetical protein	-	isotig16757	-
isotig10122	isogroup00790	XP_623703.1	gi|66531723|ref|XP_623703.1|	9.7e-146	Apis mellifera	PREDICTED: similar to CG14209-PD, isoform D isoform 1	-	isotig10122	-
isotig42370	isogroup23873	EFN64086.1	gi|307172919|gb|EFN64086.1|	1.8e-059	Camponotus floridanus	Pseudouridylate synthase 7-like protein	-	isotig42370	-
isotig13435	isogroup01451	EFN74783.1	gi|307191029|gb|EFN74783.1|	8.8e-088	Camponotus floridanus	Elongation factor G 2, mitochondrial	-	isotig13435	-
isotig22330	isogroup04991	XP_393172.2	gi|66525516|ref|XP_393172.2|	6e-06	Apis mellifera	PREDICTED: similar to CG17364-PA, isoform A	-	isotig22330	-
isotig21941	isogroup04794	XP_392643.3	gi|110756146|ref|XP_392643.3|	5.5e-128	Apis mellifera	PREDICTED: similar to eIF2B- CG7883-PA	-	isotig21941	-
isotig19296	isogroup03463	EFN84874.1	gi|307207065|gb|EFN84874.1|	6.1e-142	Harpegnathos saltator	Eukaryotic translation initiation factor 3 subunit F	-	isotig19296	-
isotig18839	isogroup03233	XP_394116.3	gi|110764118|ref|XP_394116.3|	1.7e-093	Apis mellifera	PREDICTED: similar to Aromatic-L-amino-acid decarboxylase (AADC) (DOPA decarboxylase) (DDC)	-	isotig18839	-
isotig03673	isogroup00192	EFN77273.1	gi|307195355|gb|EFN77273.1|	0	Harpegnathos saltator	Alpha-actinin, sarcomeric	-	isotig03673	-
isotig20360	isogroup03998	EFN88775.1	gi|307213323|gb|EFN88775.1|	5.1e-132	Harpegnathos saltator	Low-density lipoprotein receptor-related protein 1	-	isotig20360	-
isotig17241	isogroup02586	EFN68305.1	gi|307180272|gb|EFN68305.1|	5.8e-158	Camponotus floridanus	Carboxypeptidase D	-	isotig17241	-
isotig10082	isogroup00786	XP_392011.1	gi|48098107|ref|XP_392011.1|	3.0e-237	Apis mellifera	PREDICTED: similar to Inwardly rectifying potassium channel 2 CG4370-PA, isoform A	-	isotig10082	-
isotig02051	isogroup00121	EFN74206.1	gi|307189970|gb|EFN74206.1|	8.7e-230	Camponotus floridanus	AP1 subunit gamma-binding protein 1	-	isotig02051	-
isotig24263	isogroup06044	NP_001166227.1	gi|289629288|ref|NP_001166227.1|	2.1e-252	Nasonia vitripennis	elongation factor 1-alpha	-	isotig24263	-
isotig15961	isogroup02154	EFN73673.1	gi|307189225|gb|EFN73673.1|	4.8e-049	Camponotus floridanus	39S ribosomal protein L50, mitochondrial	-	isotig15961	-
isotig13885	isogroup01553	XP_397246.3	gi|110757106|ref|XP_397246.3|	3.9e-040	Apis mellifera	PREDICTED: similar to Activator 1 140 kDa subunit (Replication factor C large subunit) (Germline transcription factor 1)	-	isotig13885	-
isotig16868	isogroup02443	XP_625105.1	gi|66552135|ref|XP_625105.1|	1.9e-072	Apis mellifera	PREDICTED: similar to CG40042-PA.3	-	isotig16868	-
isotig19714	isogroup03672	XP_393888.2	gi|66522051|ref|XP_393888.2|	4.0e-055	Apis mellifera	PREDICTED: similar to rudimentary CG18572-PA, isoform A isoform 1	-	isotig19714	-
isotig17367	isogroup02633	NP_477408.1	gi|17137630|ref|NP_477408.1|	8.9e-045	Drosophila melanogaster	cytoplasmic dynein light chain 2, isoform A	-	isotig17367	-
isotig12006	isogroup01127	EFN82204.1	gi|307202988|gb|EFN82204.1|	4.6e-055	Harpegnathos saltator	Teneurin-3	-	isotig12006	-
isotig39234	isogroup20737	EFN70225.1	gi|307183367|gb|EFN70225.1|	3.0e-102	Camponotus floridanus	Torsin-like protein	-	isotig39234	-
isotig12947	isogroup01341	EFN71805.1	gi|307186073|gb|EFN71805.1|	5.6e-086	Camponotus floridanus	Pre-mRNA cleavage complex 2 protein Pcf11	-	isotig12947	-
isotig36558	isogroup18061	XP_397108.2	gi|66520053|ref|XP_397108.2|	1.4e-021	Apis mellifera	PREDICTED: similar to CycB3 CG5814-PA	-	isotig36558	upW
isotig16106	isogroup02192	EFN87325.1	gi|307211082|gb|EFN87325.1|	1.0e-074	Harpegnathos saltator	DNA replication licensing factor Mcm2	-	isotig16106	-
isotig04380	isogroup00227	XP_001120692.1	gi|110761389|ref|XP_001120692.1|	2.5e-05	Apis mellifera	PREDICTED: hypothetical protein	-	isotig04380	-
isotig03504	isogroup00185	EFN76875.1	gi|307194583|gb|EFN76875.1|	6.8e-053	Harpegnathos saltator	Ras-related protein Ral-a	-	isotig03504	-
isotig15876	isogroup02130	EFN84067.1	gi|307205929|gb|EFN84067.1|	2.3e-192	Harpegnathos saltator	Octopamine receptor beta-2R	-	isotig15876	-
isotig10342	isogroup00825	XP_001122058.1	gi|110756931|ref|XP_001122058.1|	8.4e-025	Apis mellifera	PREDICTED: similar to corto CG2530-PA	-	isotig10342	-
isotig21869	isogroup04757	EFN89748.1	gi|307214880|gb|EFN89748.1|	1.6e-037	Harpegnathos saltator	Putative phospholipase B-like lamina ancestor	-	isotig21869	-
isotig18796	isogroup03212	EFN71600.1	gi|307185678|gb|EFN71600.1|	4.3e-018	Camponotus floridanus	Mitoferrin-2	-	isotig18796	-
isotig13826	isogroup01539	EFN86660.1	gi|307209881|gb|EFN86660.1|	5.5e-074	Harpegnathos saltator	Ataxin-2-like protein	-	isotig13826	-
isotig05029	isogroup00260	EFN75645.1	gi|307192429|gb|EFN75645.1|	2.8e-195	Harpegnathos saltator	Transcription elongation regulator 1	-	isotig05029	-
isotig09325	isogroup00669	EFN82539.1	gi|307203488|gb|EFN82539.1|	4.1e-047	Harpegnathos saltator	39S ribosomal protein L35, mitochondrial	-	isotig09325	-
isotig00570	isogroup00060	XP_394557.2	gi|66508630|ref|XP_394557.2|	6.9e-066	Apis mellifera	PREDICTED: similar to Rpb8 CG11246-PA isoform 1	-	isotig00570	-
isotig01616	isogroup00106	XP_393450.3	gi|110761543|ref|XP_393450.3|	6.0e-048	Apis mellifera	PREDICTED: similar to cyclin-dependent kinase 2	-	isotig01616	-
isotig03694	isogroup00193	XP_001603053.1	gi|156554775|ref|XP_001603053.1|	4.6e-092	Nasonia vitripennis	PREDICTED: similar to protein tyrosine phosphatase prl	-	isotig03694	-
isotig14936	isogroup01859	EFN86808.1	gi|307210111|gb|EFN86808.1|	2.5e-008	Harpegnathos saltator	Protein toll	-	isotig14936	-
isotig01673	isogroup00108	EFN76296.1	gi|307193531|gb|EFN76296.1|	6.0e-026	Harpegnathos saltator	Histone-lysine N-methyltransferase SETMAR	-	isotig01673	-
isotig40766	isogroup22269	EFN70591.1	gi|307184041|gb|EFN70591.1|	1.5e-228	Camponotus floridanus	DNA repair protein RAD50	-	isotig40766	-
isotig44571	isogroup26074	XP_001607156.1	gi|156546428|ref|XP_001607156.1|	2.6e-092	Nasonia vitripennis	PREDICTED: similar to Argonaute-2	-	isotig44571	-
isotig13134	isogroup01382	EFN87856.1	gi|307211944|gb|EFN87856.1|	8.5e-113	Harpegnathos saltator	RB1-inducible coiled-coil protein 1	-	isotig13134	-
isotig38862	isogroup20365	XP_391840.3	gi|110760324|ref|XP_391840.3|	1.0e-185	Apis mellifera	PREDICTED: similar to CG6638-PA	-	isotig38862	-
isotig36708	isogroup18211	XP_001598994.1	gi|156539927|ref|XP_001598994.1|	3.0e-033	Nasonia vitripennis	PREDICTED: hypothetical protein, partial	-	isotig36708	-
isotig26013	isogroup07516	EFN82418.1	gi|307203263|gb|EFN82418.1|	6.1e-049	Harpegnathos saltator	RNA exonuclease 1-like protein	-	isotig26013	-
isotig15650	isogroup02060	ACD84944.1	gi|189214176|gb|ACD84944.1|	1.4e-305	Macrocentrus cingulum	heat shock protein 70	-	isotig15650	-
isotig12070	isogroup01137	EFN69483.1	gi|307182140|gb|EFN69483.1|	1.0e-171	Camponotus floridanus	LIM and senescent cell antigen-like-containing domain protein 2	-	isotig12070	-
isotig11648	isogroup01061	XP_393489.3	gi|110760179|ref|XP_393489.3|	3.5e-035	Apis mellifera	PREDICTED: similar to Rim CG33547-PA	-	isotig11648	-
isotig01142	isogroup00083	XP_396491.1	gi|48121676|ref|XP_396491.1|	1.2e-137	Apis mellifera	PREDICTED: similar to DopEcR CG18314-PA, isoform A isoform 1	-	isotig01142	-
isotig04170	isogroup00211	XP_001121196.1	gi|110759687|ref|XP_001121196.1|	1.5e-153	Apis mellifera	PREDICTED: similar to Longitudinals lacking protein, isoform G	-	isotig04170	-
isotig08323	isogroup00539	XP_392495.1	gi|48096650|ref|XP_392495.1|	6.2e-052	Apis mellifera	PREDICTED: similar to mrj CG8448-PA, isoform A	-	isotig08323	-
isotig16874	isogroup02445	EFN79210.1	gi|307198195|gb|EFN79210.1|	3.1e-204	Harpegnathos saltator	GPI transamidase component PIG-S	-	isotig16874	-
isotig03847	isogroup00201	XP_393144.2	gi|66549046|ref|XP_393144.2|	9.8e-066	Apis mellifera	PREDICTED: similar to slimfast CG11128-PC, isoform C	-	isotig03847	-
isotig24149	isogroup05980	XP_001121662.1	gi|110755560|ref|XP_001121662.1|	3.8e-164	Apis mellifera	PREDICTED: similar to CG10492-PA	-	isotig24149	-
isotig16112	isogroup02194	NP_001166189.1	gi|289577262|ref|NP_001166189.1|	8.9e-113	Apis mellifera	hypothetical protein LOC100379261	-	isotig16112	-
isotig14036	isogroup01593	XP_393851.2	gi|66521433|ref|XP_393851.2|	0	Apis mellifera	PREDICTED: similar to Calcium-transporting ATPase sarcoplasmic/endoplasmic reticulum type (Calcium pump) isoform 1	-	isotig14036	-
isotig40916	isogroup22419	EFN76145.1	gi|307193254|gb|EFN76145.1|	3.5e-011	Harpegnathos saltator	hypothetical protein EAI_08723	-	isotig40916	-
isotig24505	isogroup06176	XP_395451.3	gi|110767088|ref|XP_395451.3|	4.9e-218	Apis mellifera	PREDICTED: similar to CG40351-PA.3 isoform 1	-	isotig24505	-
isotig13341	isogroup01430	EFN70380.1	gi|307183677|gb|EFN70380.1|	2.7e-052	Camponotus floridanus	hypothetical protein EAG_11163	-	isotig13341	-
isotig01030	isogroup00078	EFN67714.1	gi|307179362|gb|EFN67714.1|	8.6e-024	Camponotus floridanus	hypothetical protein EAG_00508	-	isotig01030	-
isotig01637	isogroup00107	EFN89954.1	gi|307215182|gb|EFN89954.1|	7.8e-204	Harpegnathos saltator	Sorbin and SH3 domain-containing protein 1	-	isotig01637	-
isotig37497	isogroup19000	XP_624324.2	gi|110764374|ref|XP_624324.2|	3.9e-095	Apis mellifera	PREDICTED: similar to CG5278-PA	-	isotig37497	-
isotig26954	isogroup08457	EFN84848.1	gi|307207025|gb|EFN84848.1|	2.8e-067	Harpegnathos saltator	F-box only protein 43	-	isotig26954	-
isotig18091	isogroup02910	EFN81261.1	gi|307201498|gb|EFN81261.1|	4.9e-118	Harpegnathos saltator	Kinesin-like protein KIF16B	-	isotig18091	-
isotig15882	isogroup02132	EFN62009.1	gi|307169193|gb|EFN62009.1|	1.2e-014	Camponotus floridanus	Platelet glycoprotein V	-	isotig15882	-
isotig00047	isogroup00019	EFN83273.1	gi|307204651|gb|EFN83273.1|	3.3e-199	Harpegnathos saltator	Titin	-	isotig00047	-
isotig22658	isogroup05164	EFN83556.1	gi|307205085|gb|EFN83556.1|	2.5e-122	Harpegnathos saltator	Alpha-tocopherol transfer protein-like	-	isotig22658	-
isotig18595	isogroup03111	EFN61389.1	gi|307168091|gb|EFN61389.1|	6.0e-038	Camponotus floridanus	Importin-11	-	isotig18595	-
isotig15292	isogroup01956	EFN67181.1	gi|307178492|gb|EFN67181.1|	6.0e-017	Camponotus floridanus	C-myc promoter-binding protein	-	isotig15292	-
isotig09408	isogroup00681	EFN62868.1	gi|307170743|gb|EFN62868.1|	2.8e-198	Camponotus floridanus	Sugar transporter ERD6-like 6	-	isotig09408	-
isotig06906	isogroup00396	EFN89948.1	gi|307215176|gb|EFN89948.1|	7.3e-018	Harpegnathos saltator	hypothetical protein EAI_15247	-	isotig06906	-
isotig05685	isogroup00300	XP_001600565.1	gi|156554096|ref|XP_001600565.1|	1.4e-118	Nasonia vitripennis	PREDICTED: hypothetical protein	-	isotig05685	-
contig00082	isogroup00037	XP_623660.2	gi|110768082|ref|XP_623660.2|	1.5e-082	Apis mellifera	PREDICTED: similar to CHIP CG5203-PA isoform 1	-	contig00082	-
contig00292	isogroup00415	EFN84576.1	gi|307206576|gb|EFN84576.1|	6.2e-235	Harpegnathos saltator	Plasma membrane calcium-transporting ATPase 3	-	contig00292	-
isotig06963	isogroup00398	EFN87433.1	gi|307211247|gb|EFN87433.1|	1.8e-106	Harpegnathos saltator	Translin-associated protein X	-	isotig06963	-
isotig01106	isogroup00082	EFN77667.1	gi|307195888|gb|EFN77667.1|	1.1e-081	Harpegnathos saltator	Antichymotrypsin-2	-	isotig01106	-
isotig13748	isogroup01523	XP_623603.1	gi|66500170|ref|XP_623603.1|	0	Apis mellifera	PREDICTED: similar to CG14476-PB, isoform B isoform 2	-	isotig13748	-
isotig06635	isogroup00375	EFN66092.1	gi|307176624|gb|EFN66092.1|	2.5e-030	Camponotus floridanus	Breast carcinoma-amplified sequence 3	-	isotig06635	-
isotig42615	isogroup24118	EFN61002.1	gi|307167417|gb|EFN61002.1|	3.5e-010	Camponotus floridanus	hypothetical protein EAG_12197	-	isotig42615	-
isotig29248	isogroup10751	EFN72735.1	gi|307187763|gb|EFN72735.1|	9.8e-023	Camponotus floridanus	Strumpellin	W_gt_Q	isotig29248	upW
isotig24602	isogroup06231	EFN77430.1	gi|307195555|gb|EFN77430.1|	6.4e-223	Harpegnathos saltator	Dynein heavy chain, cytoplasmic	-	isotig24602	-
isotig20943	isogroup04292	EFN71016.1	gi|307184687|gb|EFN71016.1|	6.0e-010	Camponotus floridanus	hypothetical protein EAG_09906	-	isotig20943	-
isotig09450	isogroup00684	EFN87631.1	gi|307211553|gb|EFN87631.1|	3.8e-065	Harpegnathos saltator	Polymerase delta-interacting protein 3	-	isotig09450	-
isotig03204	isogroup00171	EFN65476.1	gi|307175555|gb|EFN65476.1|	9.0e-153	Camponotus floridanus	Protein RFT1-like protein	-	isotig03204	-
isotig35164	isogroup16667	EFN69383.1	gi|307181943|gb|EFN69383.1|	2.5e-127	Camponotus floridanus	Solute carrier family 41 member 1	-	isotig35164	-
isotig11654	isogroup01063	EFN87442.1	gi|307211256|gb|EFN87442.1|	2.4e-087	Harpegnathos saltator	hypothetical protein EAI_00380	-	isotig11654	-
isotig09015	isogroup00630	XP_623530.1	gi|66514865|ref|XP_623530.1|	1.3e-058	Apis mellifera	PREDICTED: similar to Max protein	-	isotig09015	-
isotig05940	isogroup00316	EFN62460.1	gi|307169951|gb|EFN62460.1|	1.1e-126	Camponotus floridanus	hypothetical protein EAG_01651	-	isotig05940	-
isotig07975	isogroup00498	EFN85852.1	gi|307208501|gb|EFN85852.1|	0	Harpegnathos saltator	Bromodomain-containing protein 7	-	isotig07975	-
isotig09487	isogroup00690	EFN85535.1	gi|307207976|gb|EFN85535.1|	1.3e-057	Harpegnathos saltator	Putative OPA3-like protein CG13603	-	isotig09487	-
isotig06306	isogroup00346	XP_393959.3	gi|110762558|ref|XP_393959.3|	1.4e-147	Apis mellifera	PREDICTED: similar to CG32082-PA	-	isotig06306	-
isotig37420	isogroup18923	EFN62454.1	gi|307169945|gb|EFN62454.1|	8.1e-191	Camponotus floridanus	General transcription factor IIH subunit 2	-	isotig37420	-
isotig14857	isogroup01837	XP_624754.2	gi|110762262|ref|XP_624754.2|	1.3e-232	Apis mellifera	PREDICTED: similar to midway CG31991-PA, isoform A	-	isotig14857	-
isotig03164	isogroup00167	EFN68374.1	gi|307180348|gb|EFN68374.1|	2.8e-060	Camponotus floridanus	ADP-ribosylation factor-like protein 6-interacting protein 1	-	isotig03164	-
isotig01658	isogroup00108	EFN79509.1	gi|307198673|gb|EFN79509.1|	1.1e-089	Harpegnathos saltator	Trinucleotide repeat-containing gene 6C protein	-	isotig01658	-
isotig37772	isogroup19275	XP_395007.3	gi|110764378|ref|XP_395007.3|	5.4e-045	Apis mellifera	PREDICTED: similar to hect (homologous to the E6-AP (UBE3A) carboxyl terminus) domain and RCC1 (CHC1)-like domain (RLD) 2, partial	-	isotig37772	-
isotig13732	isogroup01518	XP_396628.2	gi|66564479|ref|XP_396628.2|	7.8e-082	Apis mellifera	PREDICTED: similar to CG31137-PC, isoform C, partial	-	isotig13732	-
isotig04522	isogroup00232	XP_001600608.1	gi|156546058|ref|XP_001600608.1|	9.3e-229	Nasonia vitripennis	PREDICTED: similar to kinesin light chain 1 and	-	isotig04522	-
isotig42879	isogroup24382	XP_001121083.1	gi|110755803|ref|XP_001121083.1|	5.6e-198	Apis mellifera	PREDICTED: similar to CG12042-PA	-	isotig42879	-
isotig08781	isogroup00600	XP_394938.2	gi|66549114|ref|XP_394938.2|	2.9e-191	Apis mellifera	PREDICTED: similar to CG31158-PB, isoform B, partial	-	isotig08781	-
isotig38605	isogroup20108	EFN84633.1	gi|307206661|gb|EFN84633.1|	3.6e-072	Harpegnathos saltator	Ribosome biogenesis protein BOP1	-	isotig38605	-
isotig07646	isogroup00469	XP_395329.2	gi|66553073|ref|XP_395329.2|	8.2e-090	Apis mellifera	PREDICTED: similar to mitochondrial ribosomal protein S2 CG2937-PA	-	isotig07646	-
isotig18293	isogroup02989	EFN62242.1	gi|307169660|gb|EFN62242.1|	2.0e-105	Camponotus floridanus	Protein-S-isoprenylcysteine O-methyltransferase	-	isotig18293	-
isotig21813	isogroup04728	XP_001121604.1	gi|110756906|ref|XP_001121604.1|	3.2e-020	Apis mellifera	PREDICTED: similar to CG10320-PA	-	isotig21813	-
isotig05904	isogroup00315	XP_001123319.1	gi|110770342|ref|XP_001123319.1|	1.3e-081	Apis mellifera	PREDICTED: similar to CG6153-PA, partial	-	isotig05904	-
isotig20512	isogroup04075	EFN82370.1	gi|307203215|gb|EFN82370.1|	4.3e-055	Harpegnathos saltator	Dynein beta chain, ciliary	-	isotig20512	-
isotig20025	isogroup03829	BAG06741.1	gi|166865186|dbj|BAG06741.1|	2.8e-043	Athalia rosae	homeotic protein distal-less	-	isotig20025	-
isotig19398	isogroup03513	EFN67276.1	gi|307178626|gb|EFN67276.1|	7.5e-036	Camponotus floridanus	Sorting nexin-22	-	isotig19398	-
isotig09036	isogroup00631	EFN77970.1	gi|307196381|gb|EFN77970.1|	6.6e-05	Harpegnathos saltator	hypothetical protein EAI_13902	-	isotig09036	-
isotig08470	isogroup00561	EFN80379.1	gi|307200033|gb|EFN80379.1|	2.2e-054	Harpegnathos saltator	Peroxisomal membrane protein PMP34	-	isotig08470	-
isotig03282	isogroup00174	XP_393582.2	gi|66505684|ref|XP_393582.2|	1.5e-090	Apis mellifera	PREDICTED: similar to RER1 retention in endoplasmic reticulum 1 homolog	-	isotig03282	-
isotig44578	isogroup26081	EFN74960.1	gi|307191359|gb|EFN74960.1|	8.1e-021	Camponotus floridanus	hypothetical protein EAG_01275	-	isotig44578	upW
isotig10934	isogroup00932	EFN72215.1	gi|307186780|gb|EFN72215.1|	5.1e-123	Camponotus floridanus	Phosphatidylinositol-4-phosphate 5-kinase type-1 alpha	-	isotig10934	-
isotig02541	isogroup00144	XP_394628.3	gi|110757623|ref|XP_394628.3|	6.5e-268	Apis mellifera	PREDICTED: similar to lethal (2) 01424 CG3845-PB, isoform B	-	isotig02541	-
isotig38326	isogroup19829	XP_001602571.1	gi|156550901|ref|XP_001602571.1|	8.0e-151	Nasonia vitripennis	PREDICTED: hypothetical protein	-	isotig38326	-
isotig37922	isogroup19425	XP_001120747.1	gi|110761581|ref|XP_001120747.1|	2.5e-019	Apis mellifera	PREDICTED: similar to CG3825-PA	-	isotig37922	-
isotig20742	isogroup04191	EFN70015.1	gi|307183098|gb|EFN70015.1|	2.4e-031	Camponotus floridanus	hypothetical protein EAG_14696	-	isotig20742	-
isotig06327	isogroup00347	EFN64062.1	gi|307172857|gb|EFN64062.1|	4.0e-089	Camponotus floridanus	Cysteine string protein	-	isotig06327	-
isotig01015	isogroup00078	EFN64788.1	gi|307174130|gb|EFN64788.1|	2.7e-198	Camponotus floridanus	Arginine-glutamic acid dipeptide repeats protein	-	isotig01015	-
isotig25823	isogroup07326	XP_001120313.1	gi|110766339|ref|XP_001120313.1|	5.3e-056	Apis mellifera	PREDICTED: similar to CG17765-PA	-	isotig25823	-
isotig19565	isogroup03598	EFN86122.1	gi|307208911|gb|EFN86122.1|	1.3e-073	Harpegnathos saltator	Lipid storage droplets surface-binding protein 1	Q_gt_W	isotig19565	upQ
isotig18969	isogroup03298	EFN81648.1	gi|307202148|gb|EFN81648.1|	1.9e-111	Harpegnathos saltator	Ras-related protein Rab-32	-	isotig18969	-
isotig03185	isogroup00168	XP_624906.1	gi|66530332|ref|XP_624906.1|	1.9e-234	Apis mellifera	PREDICTED: similar to CG6905-PA	-	isotig03185	-
isotig37013	isogroup18516	EFN82049.1	gi|307202758|gb|EFN82049.1|	7.9e-015	Harpegnathos saltator	Protein RMI1-like protein	-	isotig37013	-
isotig24745	isogroup06311	XP_394564.1	gi|48095945|ref|XP_394564.1|	7.9e-109	Apis mellifera	PREDICTED: similar to CG1550-PA	-	isotig24745	-
isotig10773	isogroup00904	XP_623891.2	gi|110761280|ref|XP_623891.2|	2.1e-026	Apis mellifera	PREDICTED: similar to CG6841-PA	W_gt_Q	isotig10773	upW
isotig04543	isogroup00233	XP_392565.1	gi|48098918|ref|XP_392565.1|	5.7e-085	Apis mellifera	PREDICTED: similar to Ribosomal protein L18 CG8615-PA	-	isotig04543	-
isotig12101	isogroup01143	XP_624220.2	gi|110757559|ref|XP_624220.2|	7.9e-066	Apis mellifera	PREDICTED: similar to CG11586-PA	-	isotig12101	-
isotig14863	isogroup01839	XP_001122477.1	gi|110761258|ref|XP_001122477.1|	8.7e-021	Apis mellifera	PREDICTED: hypothetical protein	-	isotig14863	-
isotig13922	isogroup01561	XP_393109.1	gi|48109567|ref|XP_393109.1|	4.4e-119	Apis mellifera	PREDICTED: similar to CG33691-PB, isoform B	-	isotig13922	-
isotig34472	isogroup15975	EFN73737.1	gi|307189306|gb|EFN73737.1|	3.4e-059	Camponotus floridanus	Borealin	-	isotig34472	-
isotig23160	isogroup05443	EFN88381.1	gi|307212690|gb|EFN88381.1|	2.5e-084	Harpegnathos saltator	Histone deacetylase complex subunit SAP18	-	isotig23160	-
isotig23017	isogroup05362	EFN85543.1	gi|307207984|gb|EFN85543.1|	4.0e-198	Harpegnathos saltator	Transmembrane protein 63B	-	isotig23017	-
isotig11896	isogroup01105	XP_320922.2	gi|58394982|ref|XP_320922.2|	1.0e-097	Anopheles gambiae str. PEST	AGAP002118-PA	-	isotig11896	-
isotig01418	isogroup00099	XP_625087.2	gi|110759101|ref|XP_625087.2|	1.9e-037	Apis mellifera	PREDICTED: similar to hephaestus CG31000-PC, isoform C	-	isotig01418	-
isotig21770	isogroup04707	EFN79418.1	gi|307198516|gb|EFN79418.1|	3.6e-031	Harpegnathos saltator	hypothetical protein EAI_08397	-	isotig21770	-
isotig16279	isogroup02237	EFN75188.1	gi|307191746|gb|EFN75188.1|	0	Harpegnathos saltator	Protein lava lamp	-	isotig16279	-
isotig16118	isogroup02195	XP_623619.1	gi|66509780|ref|XP_623619.1|	8.5e-218	Apis mellifera	PREDICTED: similar to Actin-87E isoform 1	Q_gt_W	isotig16118	upC
isotig08491	isogroup00562	EFN77645.1	gi|307195849|gb|EFN77645.1|	6.4e-106	Harpegnathos saltator	Uncharacterized protein C12orf41-like protein	-	isotig08491	-
isotig06662	isogroup00378	EFN66720.1	gi|307177674|gb|EFN66720.1|	9.9e-212	Camponotus floridanus	Ras-specific guanine nucleotide-releasing factor 2	-	isotig06662	-
isotig37954	isogroup19457	EFN69908.1	gi|307182790|gb|EFN69908.1|	5.2e-092	Camponotus floridanus	Zinc finger protein 800	-	isotig37954	-
isotig14106	isogroup01611	EFN62900.1	gi|307170775|gb|EFN62900.1|	1.0e-037	Camponotus floridanus	Synaptobrevin-1	-	isotig14106	-
isotig07420	isogroup00448	EFN70581.1	gi|307184027|gb|EFN70581.1|	1.3e-052	Camponotus floridanus	hypothetical protein EAG_00655	-	isotig07420	-
isotig02562	isogroup00145	NP_731941.1	gi|24646906|ref|NP_731941.1|	5.4e-065	Drosophila melanogaster	effete	-	isotig02562	-
isotig21266	isogroup04454	EFN65401.1	gi|307175382|gb|EFN65401.1|	1.2e-211	Camponotus floridanus	Solute carrier organic anion transporter family member 4A1	-	isotig21266	-
isotig21059	isogroup04351	XP_624149.1	gi|66560591|ref|XP_624149.1|	7.9e-109	Apis mellifera	PREDICTED: similar to Excitatory amino acid transporter 1 CG3747-PA, isoform A	-	isotig21059	-
isotig04931	isogroup00255	EFN83766.1	gi|307205425|gb|EFN83766.1|	1.1e-110	Harpegnathos saltator	Phosphatidylinositol-specific phospholipase C X domain-containing protein 1	-	isotig04931	-
isotig03149	isogroup00167	EFN68374.1	gi|307180348|gb|EFN68374.1|	3.0e-060	Camponotus floridanus	ADP-ribosylation factor-like protein 6-interacting protein 1	-	isotig03149	-
isotig37515	isogroup19018	XP_394429.3	gi|110755156|ref|XP_394429.3|	2.0e-144	Apis mellifera	PREDICTED: similar to Mlx interactor CG18362-PC, isoform C	-	isotig37515	-
isotig37045	isogroup18548	EFN67432.1	gi|307178904|gb|EFN67432.1|	5.7e-023	Camponotus floridanus	Rac GTPase-activating protein 1	-	isotig37045	-
isotig41278	isogroup22781	EFN71966.1	gi|307186303|gb|EFN71966.1|	1.1e-076	Camponotus floridanus	10-formyltetrahydrofolate dehydrogenase	-	isotig41278	-
isotig18474	isogroup03059	EFN67386.1	gi|307178797|gb|EFN67386.1|	1.9e-094	Camponotus floridanus	Regucalcin	-	isotig18474	-
isotig05098	isogroup00265	XP_396636.3	gi|110758711|ref|XP_396636.3|	8.2e-068	Apis mellifera	PREDICTED: similar to CG17739-PA	-	isotig05098	-
isotig20261	isogroup03947	XP_393939.2	gi|66522710|ref|XP_393939.2|	1.1e-010	Apis mellifera	PREDICTED: similar to Cyclin H CG7405-PA	-	isotig20261	-
isotig19773	isogroup03701	EFN66591.1	gi|307177464|gb|EFN66591.1|	2.2e-051	Camponotus floridanus	Methylcrotonoyl-CoA carboxylase subunit alpha, mitochondrial	-	isotig19773	-
isotig11502	isogroup01034	EFN78172.1	gi|307196713|gb|EFN78172.1|	3.8e-049	Harpegnathos saltator	WD repeat-containing protein 60	-	isotig11502	-
isotig08983	isogroup00624	EFN60401.1	gi|307166152|gb|EFN60401.1|	7.4e-098	Camponotus floridanus	Malonyl-CoA decarboxylase, mitochondrial	-	isotig08983	-
isotig34974	isogroup16477	EFN64826.1	gi|307174181|gb|EFN64826.1|	4.6e-052	Camponotus floridanus	hypothetical protein EAG_03596	-	isotig34974	-
isotig19364	isogroup03497	XP_001599721.1	gi|156554062|ref|XP_001599721.1|	3.1e-098	Nasonia vitripennis	PREDICTED: similar to short-chain dehydrogenase	-	isotig19364	-
isotig06723	isogroup00383	XP_623197.2	gi|110751295|ref|XP_623197.2|	2.4e-133	Apis mellifera	PREDICTED: similar to GDP dissociation inhibitor CG4422-PA	-	isotig06723	-
isotig28619	isogroup10122	EFN79579.1	gi|307198792|gb|EFN79579.1|	1.2e-014	Harpegnathos saltator	hypothetical protein EAI_01278	-	isotig28619	-
isotig34535	isogroup16038	XP_395682.3	gi|110766801|ref|XP_395682.3|	1.6e-133	Apis mellifera	PREDICTED: similar to CG4288-PB, isoform B	-	isotig34535	-
isotig34065	isogroup15568	XP_393472.3	gi|110764429|ref|XP_393472.3|	4.3e-010	Apis mellifera	PREDICTED: similar to ankyrin repeat domain protein 17 isoform a	-	isotig34065	-
isotig25328	isogroup06831	EFN67738.1	gi|307179408|gb|EFN67738.1|	3.3e-125	Camponotus floridanus	Hydroxyacylglutathione hydrolase	-	isotig25328	-
isotig12636	isogroup01268	EFN62114.1	gi|307169394|gb|EFN62114.1|	6.9e-224	Camponotus floridanus	Metastasis-associated protein MTA1	-	isotig12636	-
isotig11302	isogroup00996	EFN85287.1	gi|307207649|gb|EFN85287.1|	3.7e-109	Harpegnathos saltator	Phosphoglycerate mutase family member 5	-	isotig11302	-
isotig10536	isogroup00857	EFN71753.1	gi|307185951|gb|EFN71753.1|	3.7e-096	Camponotus floridanus	Abhydrolase domain-containing protein 13	-	isotig10536	-
isotig01476	isogroup00101	XP_393977.3	gi|110762723|ref|XP_393977.3|	6.5e-124	Apis mellifera	PREDICTED: similar to seizure CG3182-PA, isoform A	-	isotig01476	-
isotig02526	isogroup00144	XP_394628.3	gi|110757623|ref|XP_394628.3|	6.7e-268	Apis mellifera	PREDICTED: similar to lethal (2) 01424 CG3845-PB, isoform B	-	isotig02526	-
isotig20126	isogroup03880	XP_392555.1	gi|48096969|ref|XP_392555.1|	4.1e-061	Apis mellifera	PREDICTED: similar to Karl CG4139-PA, isoform A	-	isotig20126	-
isotig17865	isogroup02823	XP_393076.1	gi|48106725|ref|XP_393076.1|	4.8e-123	Apis mellifera	PREDICTED: similar to Grasp65 CG7809-PA	-	isotig17865	-
isotig12144	isogroup01151	XP_002429280.1	gi|242017609|ref|XP_002429280.1|	3.0e-072	Pediculus humanus corporis	Thyrotroph embryonic factor, putative	-	isotig12144	-
isotig43184	isogroup24687	BAD26673.1	gi|49532876|dbj|BAD26673.1|	2.4e-016	Plutella xylostella	Ribosomal protein S24	-	isotig43184	-
isotig41428	isogroup22931	EFN61875.1	gi|307169016|gb|EFN61875.1|	3.2e-043	Camponotus floridanus	Brain protein I3	-	isotig41428	-
isotig36673	isogroup18176	EFN88349.1	gi|307212646|gb|EFN88349.1|	5.9e-069	Harpegnathos saltator	Tyrosine-protein phosphatase non-receptor type 9	-	isotig36673	-
isotig22277	isogroup04965	EFN70324.1	gi|307183592|gb|EFN70324.1|	1.8e-146	Camponotus floridanus	Transmembrane protein 214-A	-	isotig22277	-
isotig21888	isogroup04768	EFN65513.1	gi|307175604|gb|EFN65513.1|	2.3e-123	Camponotus floridanus	Fatty acyl-CoA reductase 1	-	isotig21888	-
isotig06123	isogroup00333	EFN84934.1	gi|307207125|gb|EFN84934.1|	0	Harpegnathos saltator	Protein stoned-B	-	isotig06123	-
isotig27027	isogroup08530	XP_001604619.1	gi|156543308|ref|XP_001604619.1|	1.2e-080	Nasonia vitripennis	PREDICTED: similar to nuclear export factor CRM1	-	isotig27027	-
isotig20469	isogroup04053	XP_396093.3	gi|110765391|ref|XP_396093.3|	2.3e-027	Apis mellifera	PREDICTED: similar to nebbish CG10718-PA	-	isotig20469	-
isotig15603	isogroup02049	EFR23061.1	gi|312375755|gb|EFR23061.1|	1.6e-059	Anopheles darlingi	hypothetical protein AND_13744	-	isotig15603	-
isotig13697	isogroup01510	XP_393694.3	gi|110760259|ref|XP_393694.3|	4.2e-260	Apis mellifera	PREDICTED: similar to Limpet CG32171-PD, isoform D	-	isotig13697	-
isotig12843	isogroup01316	EFN84413.1	gi|307206361|gb|EFN84413.1|	3.8e-290	Harpegnathos saltator	Ubiquitin carboxyl-terminal hydrolase 7	-	isotig12843	-
isotig02414	isogroup00139	XP_394333.2	gi|66504546|ref|XP_394333.2|	4.8e-028	Apis mellifera	PREDICTED: similar to Protein lethal(2)essential for life (Protein Efl21) isoform 1	-	isotig02414	-
isotig43127	isogroup24630	EFN78999.1	gi|307197900|gb|EFN78999.1|	3.1e-167	Harpegnathos saltator	Uncharacterized protein KIAA0564-like protein	-	isotig43127	-
isotig11362	isogroup01007	EFN88312.1	gi|307212597|gb|EFN88312.1|	1.3e-027	Harpegnathos saltator	hypothetical protein EAI_08807	-	isotig11362	-
isotig09701	isogroup00725	EFN63062.1	gi|307170999|gb|EFN63062.1|	5.5e-086	Camponotus floridanus	hypothetical protein EAG_15909	-	isotig09701	-
isotig01214	isogroup00085	EFN64573.1	gi|307173786|gb|EFN64573.1|	8.2e-063	Camponotus floridanus	C3 and PZP-like alpha-2-macroglobulin domain-containing protein 8	-	isotig01214	-
isotig39174	isogroup20677	EFN80707.1	gi|307200555|gb|EFN80707.1|	7.6e-028	Harpegnathos saltator	Uncharacterized protein KIAA1143-like protein	-	isotig39174	-
isotig23262	isogroup05499	XP_393093.3	gi|110765116|ref|XP_393093.3|	7.0e-153	Apis mellifera	PREDICTED: similar to Cell division control protein 2 homolog (p34 protein kinase)	-	isotig23262	-
isotig19163	isogroup03396	ABS28773.1	gi|152031234|gb|ABS28773.1|	3.3e-080	Polistes sp. MD1	cytochrome b	W_gt_Q	isotig19163	upW
isotig43334	isogroup24837	XP_001121395.1	gi|110765159|ref|XP_001121395.1|	2.3e-022	Apis mellifera	PREDICTED: similar to CG6867-PA	-	isotig43334	-
isotig36823	isogroup18326	XP_625044.2	gi|110759110|ref|XP_625044.2|	2.1e-169	Apis mellifera	PREDICTED: similar to CG12567-PA.3	-	isotig36823	-
isotig21551	isogroup04595	XP_392993.2	gi|66550870|ref|XP_392993.2|	1.1e-277	Apis mellifera	PREDICTED: similar to Iron regulatory protein 1B CG6342-PA isoform 1	-	isotig21551	-
isotig14241	isogroup01651	EFN65087.1	gi|307174719|gb|EFN65087.1|	6.5e-175	Camponotus floridanus	Xaa-Pro aminopeptidase 2	-	isotig14241	-
isotig22373	isogroup05012	EFN60739.1	gi|307166777|gb|EFN60739.1|	1.0e-018	Camponotus floridanus	Long-chain fatty acid transport protein 4	-	isotig22373	-
isotig18936	isogroup03282	EFN61891.1	gi|307169047|gb|EFN61891.1|	1.5e-048	Camponotus floridanus	UPF0489 protein C5orf22-like protein	-	isotig18936	-
isotig14451	isogroup01716	XP_624821.1	gi|66566113|ref|XP_624821.1|	2.5e-141	Apis mellifera	PREDICTED: similar to Ribosomal protein L3 CG4863-PA, isoform A	-	isotig14451	-
isotig08931	isogroup00618	EFN77404.1	gi|307195518|gb|EFN77404.1|	6.1e-068	Harpegnathos saltator	Alpha-tocopherol transfer protein-like	-	isotig08931	-
isotig04916	isogroup00255	EFN68604.1	gi|307180713|gb|EFN68604.1|	2.0e-082	Camponotus floridanus	U6 snRNA-specific terminal uridylyltransferase 1	-	isotig04916	-
isotig03919	isogroup00203	EFN82580.1	gi|307203547|gb|EFN82580.1|	2.8e-178	Harpegnathos saltator	Leucine-rich repeats and immunoglobulin-like domains protein 2	-	isotig03919	-
isotig34479	isogroup15982	XP_002609347.1	gi|260828793|ref|XP_002609347.1|	7.5e-007	Branchiostoma floridae	hypothetical protein BRAFLDRAFT_196449	-	isotig34479	-
isotig00948	isogroup00077	EFN60940.1	gi|307167252|gb|EFN60940.1|	5.5e-021	Camponotus floridanus	Teneurin-3	-	isotig00948	-
isotig40617	isogroup22120	XP_395705.3	gi|110755460|ref|XP_395705.3|	6.0e-262	Apis mellifera	PREDICTED: similar to CG18497-PA, isoform A, partial	-	isotig40617	-
isotig24168	isogroup05991	EFN84246.1	gi|307206166|gb|EFN84246.1|	1.1e-032	Harpegnathos saltator	Zinc finger protein 510	-	isotig24168	-
isotig05165	isogroup00272	XP_955684.1	gi|85014377|ref|XP_955684.1|	1.6e-048	Encephalitozoon cuniculi GB-M1	endochitinase	-	isotig05165	-
isotig27529	isogroup09032	ZP_06800862.1	gi|294995171|ref|ZP_06800862.1|	1.7e-05	Mycobacterium tuberculosis 210	hypothetical protein Mtub2_11812	-	isotig27529	upW
isotig03349	isogroup00180	XP_397276.2	gi|66519847|ref|XP_397276.2|	0	Apis mellifera	PREDICTED: similar to unc-104 CG8566-PD isoform 1	-	isotig03349	-
isotig04264	isogroup00220	XP_001601217.1	gi|156542273|ref|XP_001601217.1|	1.4e-205	Nasonia vitripennis	PREDICTED: similar to aldehyde dehydrogenase	-	isotig04264	-
isotig15979	isogroup02158	EFN67748.1	gi|307179424|gb|EFN67748.1|	2.0e-181	Camponotus floridanus	THO complex subunit 3	-	isotig15979	-
isotig11927	isogroup01111	XP_393543.3	gi|110765151|ref|XP_393543.3|	3.8e-041	Apis mellifera	PREDICTED: similar to CG10508-PD, isoform D, partial	-	isotig11927	-
contig06611	isogroup00033	EFN84144.1	gi|307206051|gb|EFN84144.1|	2.6e-209	Harpegnathos saltator	Nesprin-1	-	contig06611	-
[truncated: 20,410 more rows]

## Sheet: PortraitScores
Transcript	ProteinCoding	NonCoding
contig01080	0.998954	0.00104574
contig03066	0.999737	0.000263057
contig25758	0.95262	0.0473805
contig21859	0.974657	0.0253433
contig18130	0.988529	0.0114714
contig29274	0.987441	0.012559
contig44166	0.986832	0.0131676
contig00170	0.842655	0.157345
contig01377	0.83333	0.16667
contig28389	0.974608	0.0253919
contig28347	0.998923	0.00107669
contig28375	0.99684	0.00316002
contig29507	0.377492	0.622508
contig10116	0.820287	0.179713
contig16061	0.999555	0.000444615
contig40846	0.947532	0.0524677
contig23254	0.999274	0.000726025
contig24838	0.99752	0.00248011
contig24865	0.819473	0.180527
contig27133	0.983689	0.0163112
contig11490	0.990932	0.00906792
contig17989	0.832328	0.167672
contig17124	0.990939	0.00906109
contig31821	0.989097	0.0109029
contig33817	0.99999	1.04245e-05
contig44043	0.999803	0.000196851
contig02042	0.998513	0.00148682
contig22410	0.998353	0.00164743
contig18600	0.973233	0.0267672
contig05759	0.991059	0.0089411
contig19703	0.98595	0.0140499
contig08529	0.986699	0.0133007
contig15401	0.921845	0.0781552
contig17948	0.98753	0.0124704
contig17660	0.993243	0.00675715
contig17962	0.982068	0.0179319
contig18051	0.997851	0.00214933
contig18953	0.989916	0.0100837
contig19118	0.995889	0.00411126
contig20476	0.850175	0.149825
contig22044	0.948751	0.0512486
contig48116	0.858332	0.141668
contig14287	0.995982	0.00401799
contig18560	0.967332	0.032668
contig19579	0.962668	0.0373323
contig22829	0.40408	0.59592
contig22708	0.978309	0.021691
contig20390	0.974403	0.0255965
contig18265	0.733626	0.266374
contig38539	0.999075	0.000924715
contig37071	0.978125	0.0218747
contig38502	0.70035	0.29965
contig38856	0.98431	0.0156905
contig47812	0.868003	0.131997
contig13286	0.993829	0.00617146
contig21804	0.897507	0.102493
contig03712	0.938039	0.0619613
isotig00001	0.924465	0.0755346
isotig00003	0.893136	0.106864
isotig00019	0.98889	0.0111097
isotig00021	0.998642	0.00135788
isotig00023	0.995677	0.00432264
isotig00024	0.992182	0.00781796
isotig00036	0.960239	0.0397606
contig05001	0.999959	4.14941e-05
contig17525	0.999446	0.000553717
contig09266	0.975837	0.0241626
contig17523	0.999839	0.000160546
contig19125	0.992948	0.00705166
contig23459	0.939561	0.0604394
contig19126	0.993037	0.00696276
contig00277	0.986239	0.0137612
contig37298	0.999071	0.000928695
contig24287	0.991102	0.00889778
contig23469	0.997935	0.00206472
contig29566	0.947691	0.0523089
isotig00046	0.814609	0.185391
isotig00047	0.81898	0.18102
isotig00048	0.815454	0.184546
isotig00049	0.824276	0.175724
isotig00050	0.820772	0.179228
isotig00051	0.819995	0.180005
isotig00052	0.928589	0.0714114
isotig00053	0.928374	0.071626
isotig00054	0.946938	0.0530621
isotig00055	0.947986	0.0520136
isotig00056	0.996156	0.00384352
isotig00057	0.817219	0.182781
isotig00058	0.995473	0.00452717
isotig00059	0.866211	0.133789
isotig00060	0.995912	0.00408848
isotig00061	0.986032	0.0139679
isotig00062	0.992964	0.00703554
isotig00063	0.991118	0.00888193
isotig00064	0.991546	0.00845394
isotig00065	0.986671	0.0133286
isotig00066	0.981584	0.0184157
isotig00067	0.939529	0.0604707
isotig00068	0.98009	0.0199096
isotig00069	0.995998	0.00400215
isotig00070	0.975961	0.0240387
contig18978	0.76438	0.23562
contig17724	0.999594	0.000406153
contig07113	0.999772	0.000228157
contig02980	0.977792	0.0222077
isotig00071	0.831351	0.168649
isotig00072	0.819537	0.180463
isotig00073	0.877918	0.122082
isotig00074	0.832071	0.167929
isotig00075	0.805371	0.194629
isotig00076	0.878528	0.121472
isotig00077	0.998421	0.00157936
isotig00078	0.998378	0.00162181
isotig00079	0.989333	0.0106673
isotig00080	0.98998	0.0100199
isotig00081	0.998325	0.0016755
isotig00082	0.99834	0.00166034
isotig00083	0.998382	0.00161824
isotig00084	0.881602	0.118398
isotig00085	0.998174	0.00182632
isotig00086	0.811245	0.188755
isotig00087	0.836556	0.163444
isotig00088	0.998298	0.00170221
isotig00089	0.998233	0.00176744
isotig00090	0.998341	0.00165871
isotig00091	0.988473	0.0115274
isotig00092	0.809848	0.190152
isotig00093	0.904037	0.0959625
isotig00095	0.842487	0.157513
isotig00097	0.998486	0.001514
isotig00098	0.998573	0.00142695
isotig00099	0.998266	0.00173397
isotig00101	0.991046	0.00895426
contig22351	0.998798	0.00120185
contig30165	0.995126	0.00487449
contig31620	0.999326	0.000674111
contig20463	0.991358	0.00864197
isotig00130	0.996784	0.00321583
contig06611	0.974289	0.0257114
contig19064	0.931588	0.0684116
contig41819	0.960202	0.0397976
isotig00133	0.996658	0.00334227
isotig00139	0.998054	0.00194562
isotig00155	0.998508	0.00149191
contig21350	0.988153	0.0118468
contig00082	0.952338	0.0476616
contig06164	0.985219	0.0147808
contig26975	0.972784	0.0272159
isotig00189	0.992346	0.00765371
isotig00192	0.994994	0.00500569
isotig00194	0.995542	0.00445786
isotig00195	0.997258	0.00274169
isotig00206	0.992599	0.00740068
isotig00209	0.993915	0.00608469
contig23145	0.906963	0.0930365
contig35043	0.95396	0.0460403
contig42913	0.979532	0.0204678
contig42784	0.989827	0.0101733
contig45910	0.886581	0.113419
contig48355	0.975999	0.0240005
contig49165	0.93788	0.0621197
isotig00217	0.998054	0.00194612
isotig00218	0.995808	0.00419206
isotig00219	0.998808	0.00119201
isotig00220	0.996933	0.00306705
isotig00221	0.997759	0.00224064
isotig00222	0.997216	0.00278379
isotig00223	0.998391	0.00160945
isotig00224	0.997809	0.00219147
isotig00225	0.99558	0.00441955
isotig00226	0.996915	0.00308452
isotig00229	0.992543	0.00745681
isotig00230	0.946627	0.0533734
isotig00232	0.964214	0.0357861
isotig00233	0.956771	0.0432292
isotig00234	0.997967	0.0020328
isotig00235	0.997085	0.00291499
isotig00236	0.966391	0.033609
isotig00237	0.958895	0.041105
isotig00240	0.959641	0.0403588
isotig00241	0.989198	0.0108019
isotig00243	0.998326	0.00167412
isotig00244	0.998137	0.00186282
isotig00245	0.974805	0.0251948
isotig00246	0.999516	0.000483981
isotig00248	0.996337	0.00366304
isotig00249	0.999372	0.000628354
isotig00250	0.999406	0.000593893
isotig00252	0.813443	0.186557
isotig00256	0.991524	0.00847581
isotig00257	0.997943	0.00205729
isotig00265	0.996483	0.00351701
isotig00266	0.996028	0.00397218
isotig00267	0.99617	0.00383043
isotig00268	0.996714	0.00328628
isotig00269	0.995785	0.00421482
isotig00270	0.996278	0.00372164
isotig00271	0.995737	0.00426322
isotig00272	0.98592	0.01408
isotig00274	0.984396	0.0156045
isotig00275	0.995312	0.00468756
isotig00276	0.977735	0.0222647
isotig00278	0.886632	0.113368
contig49337	0.995269	0.00473085
contig21300	0.987891	0.0121093
contig09738	0.994059	0.00594122
contig09739	0.996582	0.00341819
contig14455	0.949706	0.0502945
contig44366	0.942948	0.0570523
isotig00321	0.999257	0.000742665
isotig00322	0.995208	0.00479207
isotig00376	0.708023	0.291977
isotig00377	0.950592	0.049408
isotig00378	0.943666	0.0563335
isotig00379	0.947828	0.0521719
isotig00402	0.99978	0.000219778
isotig00405	0.997527	0.00247308
isotig00481	0.976392	0.0236084
isotig00483	0.975772	0.0242279
isotig00485	0.991279	0.00872052
isotig00486	0.977195	0.0228046
isotig00488	0.978767	0.0212328
isotig00489	0.979308	0.020692
isotig00491	0.991311	0.00868883
isotig00493	0.988059	0.0119415
isotig00497	0.995667	0.00433285
isotig00498	0.94389	0.05611
isotig00499	0.888525	0.111475
isotig00500	0.996075	0.00392537
isotig00501	0.976978	0.0230222
isotig00502	0.939826	0.0601741
isotig00503	0.98075	0.0192499
isotig00504	0.978823	0.0211769
isotig00505	0.977721	0.0222795
isotig00506	0.949976	0.0500238
isotig00508	0.945853	0.0541466
isotig00511	0.945378	0.0546221
isotig00514	0.938065	0.0619353
isotig00515	0.946064	0.0539358
isotig00516	0.937593	0.0624069
isotig00517	0.950125	0.0498754
isotig00518	0.938873	0.061127
isotig00520	0.996913	0.00308667
isotig00521	0.996742	0.0032584
isotig00522	0.995277	0.00472323
isotig00523	0.9949	0.00510019
isotig00526	0.996545	0.00345463
isotig00533	0.996769	0.00323067
isotig00538	0.994499	0.00550102
isotig00543	0.997763	0.00223729
isotig00558	0.992637	0.00736325
isotig00559	0.997969	0.00203147
isotig00569	0.638321	0.361679
isotig00570	0.996813	0.00318733
isotig00573	0.994775	0.00522542
isotig00574	0.644313	0.355687
isotig00577	0.957948	0.0420522
isotig00578	0.974538	0.0254621
isotig00579	0.977587	0.0224135
isotig00580	0.864343	0.135657
isotig00583	0.998298	0.00170207
isotig00585	0.535798	0.464202
isotig00587	0.884185	0.115815
isotig00588	0.97459	0.0254098
isotig00589	0.984978	0.0150222
isotig00590	0.98722	0.0127797
isotig00592	0.997958	0.00204187
isotig00593	0.789735	0.210265
isotig00596	0.986855	0.0131445
isotig00597	0.58001	0.41999
isotig00599	0.938414	0.0615859
isotig00600	0.986009	0.0139912
isotig00603	0.999062	0.000938162
isotig00605	0.735731	0.264269
contig45021	0.994593	0.00540652
contig25012	0.819973	0.180027
contig43163	0.902924	0.0970763
isotig00610	0.914086	0.0859138
isotig00611	0.984911	0.0150894
isotig00612	0.997081	0.00291922
isotig00613	0.99677	0.00323023
isotig00614	0.978438	0.0215615
isotig00615	0.991308	0.00869174
isotig00617	0.941628	0.0583723
isotig00620	0.928695	0.0713053
isotig00622	0.780196	0.219804
isotig00627	0.921134	0.0788658
isotig00630	0.946479	0.0535213
isotig00631	0.954989	0.0450109
isotig00632	0.933422	0.0665783
isotig00643	0.969417	0.0305825
isotig00644	0.974064	0.0259363
isotig00645	0.970043	0.0299573
isotig00646	0.958447	0.0415527
isotig00649	0.973149	0.0268509
isotig00650	0.984548	0.0154516
isotig00657	0.942404	0.0575964
isotig00661	0.9831	0.0169
isotig00662	0.912644	0.087356
isotig00664	0.989259	0.0107408
isotig00666	0.989384	0.0106161
isotig00667	0.994967	0.00503315
isotig00669	0.995123	0.00487685
isotig00670	0.990572	0.00942784
isotig00672	0.995482	0.0045178
isotig00674	0.995775	0.00422496
isotig00676	0.987701	0.0122993
isotig00677	0.996103	0.0038975
isotig00679	0.988223	0.0117769
isotig00681	0.928776	0.0712241
isotig00683	0.970264	0.0297362
isotig00684	0.989594	0.0104064
isotig00685	0.939254	0.0607457
isotig00686	0.977105	0.0228955
isotig00690	0.996868	0.00313153
isotig00691	0.996791	0.00320888
isotig00692	0.997757	0.002243
isotig00693	0.996852	0.00314765
isotig00694	0.996775	0.00322522
isotig00695	0.997747	0.00225314
isotig00696	0.994937	0.00506307
isotig00697	0.995736	0.00426399
isotig00698	0.997646	0.00235398
isotig00699	0.995874	0.0041257
isotig00700	0.997587	0.00241279
isotig00701	0.997044	0.00295577
isotig00702	0.997636	0.00236389
isotig00703	0.997577	0.00242281
isotig00704	0.997028	0.00297183
isotig00705	0.997388	0.00261178
isotig00706	0.997494	0.00250587
isotig00707	0.99734	0.00266027
isotig00708	0.998012	0.00198821
isotig00709	0.994643	0.00535749
isotig00710	0.996015	0.00398458
isotig00711	0.99482	0.0051798
isotig00712	0.996734	0.00326584
isotig00713	0.997977	0.00202322
isotig00714	0.963338	0.0366625
isotig00715	0.962641	0.0373586
isotig00716	0.992965	0.00703499
isotig00717	0.993043	0.0069574
isotig00718	0.971854	0.0281462
isotig00719	0.971297	0.0287026
isotig00720	0.993724	0.00627565
isotig00721	0.993799	0.00620072
isotig00722	0.995189	0.00481126
isotig00723	0.99514	0.00486038
isotig00724	0.975587	0.0244131
isotig00725	0.975107	0.0248932
isotig00726	0.999264	0.000736442
isotig00727	0.9775	0.0224998
isotig00728	0.996417	0.00358279
isotig00729	0.975131	0.0248695
isotig00730	0.996557	0.00344251
isotig00731	0.979707	0.020293
isotig00732	0.995182	0.0048179
isotig00733	0.925636	0.0743639
isotig00734	0.992207	0.00779313
isotig00735	0.917271	0.0827288
isotig00736	0.992228	0.0077724
isotig00737	0.965682	0.0343176
isotig00738	0.962644	0.0373557
isotig00739	0.999341	0.000658727
isotig00740	0.999057	0.000943069
isotig00741	0.999162	0.000838347
isotig00742	0.999948	5.20244e-05
isotig00743	0.99797	0.00203024
isotig00744	0.997955	0.00204469
isotig00745	0.99803	0.00197014
isotig00746	0.997745	0.00225524
isotig00747	0.995952	0.00404761
isotig00748	0.996447	0.00355327
isotig00751	0.996307	0.00369294
isotig00754	0.99635	0.00365011
isotig00759	0.994152	0.00584799
isotig00760	0.993613	0.00638741
isotig00761	0.994231	0.00576915
isotig00762	0.994282	0.00571773
contig02658	0.997575	0.00242505
isotig00881	0.999949	5.14247e-05
isotig00882	0.999943	5.6749e-05
isotig00884	0.998723	0.00127713
isotig00887	0.974773	0.0252268
isotig00892	0.98351	0.01649
isotig00893	0.994737	0.00526325
isotig00894	0.96824	0.0317602
isotig00895	0.96199	0.0380104
isotig00899	0.999937	6.28401e-05
contig34620	0.73508	0.26492
isotig00913	0.950125	0.0498751
isotig00919	0.952765	0.0472351
isotig00921	0.949281	0.050719
isotig00922	0.947651	0.0523493
isotig00933	0.949161	0.0508387
isotig00934	0.951923	0.0480773
isotig00937	0.941026	0.0589739
isotig00944	0.942998	0.0570024
isotig00945	0.959932	0.0400677
isotig00946	0.963193	0.0368071
isotig00947	0.945162	0.0548382
isotig00948	0.953029	0.0469708
isotig00949	0.961811	0.0381893
isotig00950	0.951492	0.0485079
isotig00951	0.960736	0.039264
isotig00952	0.947724	0.0522757
isotig00953	0.946953	0.0530471
isotig00954	0.950582	0.0494182
isotig00955	0.950821	0.0491789
isotig00956	0.954345	0.0456546
isotig00957	0.948116	0.0518841
isotig00958	0.95176	0.0482397
isotig00959	0.951426	0.0485738
isotig00960	0.941726	0.0582743
isotig00961	0.948691	0.0513094
isotig00962	0.953525	0.046475
isotig00977	0.961659	0.0383411
isotig00978	0.962441	0.0375591
isotig00979	0.939723	0.0602773
isotig00980	0.960932	0.0390681
isotig00981	0.963773	0.0362273
isotig00983	0.946457	0.0535427
isotig00985	0.95305	0.0469496
isotig00986	0.951914	0.0480859
isotig00987	0.950357	0.0496432
isotig00988	0.943894	0.0561061
isotig00989	0.945716	0.0542843
isotig00990	0.962233	0.0377674
isotig00991	0.958768	0.041232
isotig00992	0.960824	0.0391755
isotig00993	0.952227	0.0477728
isotig00994	0.959579	0.0404214
isotig00995	0.949415	0.0505852
isotig00996	0.95035	0.0496501
isotig00997	0.962851	0.0371485
isotig00998	0.959835	0.0401654
isotig00999	0.961495	0.038505
isotig01000	0.960568	0.0394324
isotig01002	0.998805	0.00119489
isotig01003	0.998886	0.00111367
isotig01004	0.998741	0.00125922
isotig01005	0.997306	0.00269428
isotig01006	0.998874	0.00112621
isotig01007	0.995219	0.00478081
isotig01008	0.99886	0.00114011
isotig01009	0.998964	0.0010357
isotig01010	0.997126	0.0028741
isotig01011	0.997357	0.00264335
isotig01012	0.998813	0.00118664
isotig01013	0.99535	0.00465022
isotig01014	0.994939	0.00506126
isotig01015	0.997173	0.00282741
isotig01016	0.998939	0.00106054
isotig01017	0.885629	0.114371
isotig01018	0.639917	0.360083
isotig01019	0.852581	0.147419
isotig01020	0.997648	0.00235189
isotig01021	0.995062	0.00493834
isotig01022	0.974891	0.0251088
isotig01023	0.656897	0.343103
isotig01024	0.971401	0.0285985
isotig01025	0.52308	0.47692
isotig01026	0.997417	0.0025831
isotig01027	0.97397	0.0260303
isotig01028	0.981422	0.0185785
isotig01029	0.548737	0.451263
isotig01030	0.421815	0.578185
isotig01031	0.388591	0.611409
isotig01032	0.989777	0.010223
isotig01033	0.984135	0.0158651
isotig01034	0.992521	0.00747939
isotig01035	0.992697	0.00730262
isotig01036	0.932265	0.0677348
isotig01037	0.995723	0.00427689
isotig01038	0.988596	0.0114036
isotig01039	0.981802	0.0181976
isotig01040	0.988378	0.0116216
isotig01041	0.911581	0.088419
isotig01042	0.995054	0.0049456
isotig01043	0.990634	0.00936566
isotig01044	0.985773	0.014227
isotig01045	0.994134	0.00586645
isotig01046	0.93562	0.0643801
isotig01047	0.980664	0.0193363
isotig01048	0.972223	0.0277766
isotig01049	0.878457	0.121543
isotig01050	0.994758	0.0052424
isotig01051	0.909465	0.0905348
isotig01052	0.867377	0.132623
isotig01053	0.973617	0.0263829
isotig01054	0.930999	0.0690006
isotig01055	0.90862	0.0913797
isotig01056	0.993713	0.00628733
isotig01057	0.997556	0.00244369
isotig01058	0.938555	0.0614454
isotig01059	0.985234	0.0147657
isotig01060	0.992801	0.00719867
isotig01061	0.969334	0.0306663
isotig01062	0.890286	0.109714
isotig01063	0.931531	0.0684692
isotig01064	0.977898	0.0221024
isotig01065	0.941185	0.0588153
isotig01066	0.903533	0.0964669
isotig01067	0.995514	0.00448635
isotig01068	0.952384	0.0476163
isotig01069	0.878612	0.121388
isotig01070	0.981996	0.0180036
isotig01071	0.96116	0.0388398
isotig01075	0.926153	0.0738469
isotig01078	0.827609	0.172391
isotig01088	0.994695	0.00530506
isotig01089	0.987721	0.0122785
isotig01090	0.982084	0.0179165
isotig01095	0.983304	0.0166957
isotig01101	0.973541	0.0264586
isotig01102	0.974219	0.0257811
isotig01103	0.992515	0.00748482
isotig01106	0.982659	0.0173408
isotig01107	0.876689	0.123311
isotig01108	0.972955	0.0270445
isotig01109	0.998179	0.00182135
isotig01110	0.976078	0.023922
isotig01112	0.998682	0.00131827
isotig01113	0.998603	0.00139706
isotig01114	0.998693	0.00130692
isotig01115	0.998211	0.00178862
isotig01116	0.998201	0.0017994
isotig01117	0.998746	0.00125397
isotig01118	0.998737	0.00126251
isotig01119	0.998471	0.00152872
isotig01120	0.99792	0.0020804
isotig01121	0.997906	0.00209355
isotig01122	0.998222	0.0017783
isotig01123	0.998301	0.00169866
isotig01124	0.998461	0.00153865
isotig01125	0.998093	0.00190655
isotig01126	0.998729	0.00127148
isotig01127	0.99831	0.00168965
isotig01128	0.998391	0.00160851
isotig01129	0.9982	0.00180034
isotig01130	0.99888	0.00111967
isotig01131	0.998842	0.00115775
isotig01132	0.998327	0.00167319
isotig01133	0.998406	0.00159368
isotig01134	0.998448	0.00155193
isotig01135	0.998214	0.00178576
isotig01136	0.998271	0.00172933
isotig01137	0.998404	0.00159571
isotig01138	0.998013	0.00198676
isotig01139	0.99778	0.00221972
isotig01140	0.998366	0.00163385
isotig01141	0.998568	0.00143214
isotig01142	0.998489	0.00151113
isotig01143	0.997766	0.00223433
isotig01144	0.997915	0.00208548
isotig01145	0.998109	0.00189111
isotig01146	0.997998	0.00200163
isotig01147	0.99856	0.00144012
isotig01148	0.998545	0.001455
isotig01149	0.998393	0.00160718
isotig01150	0.998021	0.00197876
isotig01151	0.99804	0.00195977
isotig01152	0.998202	0.00179842
isotig01153	0.998218	0.00178202
isotig01154	0.997955	0.00204524
isotig01155	0.99797	0.00202957
isotig01156	0.997872	0.00212754
isotig01157	0.997321	0.00267879
isotig01158	0.99672	0.00328004
isotig01159	0.996696	0.00330363
isotig01160	0.997423	0.00257655
isotig01161	0.997755	0.00224539
isotig01162	0.998363	0.00163702
isotig01163	0.997852	0.00214796
isotig01164	0.997257	0.00274287
isotig01165	0.997354	0.00264604
isotig01166	0.996736	0.00326417
isotig01167	0.996763	0.00323739
isotig01168	0.997459	0.00254095
isotig01169	0.996455	0.00354453
isotig01170	0.996489	0.00351132
isotig01171	0.996535	0.00346476
isotig01172	0.993607	0.00639316
isotig01173	0.715327	0.284673
isotig01174	0.994853	0.00514675
isotig01175	0.997122	0.00287821
isotig01176	0.995401	0.0045994
isotig01177	0.995876	0.00412384
isotig01178	0.995812	0.00418755
isotig01179	0.995546	0.00445403
isotig01180	0.995875	0.00412476
isotig01181	0.995436	0.00456367
isotig01182	0.995059	0.0049414
isotig01183	0.697862	0.302138
isotig01184	0.990571	0.00942882
isotig01187	0.990348	0.00965172
isotig01188	0.99587	0.00413037
isotig01189	0.996026	0.00397425
isotig01190	0.995939	0.00406134
isotig01191	0.996063	0.00393732
isotig01192	0.99597	0.00402972
isotig01193	0.995943	0.00405659
isotig01194	0.751798	0.248202
isotig01195	0.947499	0.0525014
isotig01206	0.973708	0.0262919
isotig01211	0.975506	0.0244939
isotig01213	0.993549	0.00645149
isotig01214	0.992963	0.00703656
isotig01216	0.995111	0.00488852
isotig01217	0.993848	0.00615246
isotig01219	0.99767	0.00232999
isotig01220	0.997723	0.00227747
isotig01221	0.98501	0.0149897
isotig01222	0.985767	0.0142334
contig09959	0.990157	0.00984315
isotig01225	0.999868	0.00013229
isotig01226	0.999852	0.000147546
isotig01227	0.999854	0.000145884
isotig01228	0.999835	0.00016523
isotig01229	0.99985	0.00015038
isotig01230	0.999827	0.000172717
isotig01231	0.999859	0.000141022
isotig01232	0.999831	0.000168507
isotig01233	0.999858	0.000141557
isotig01234	0.999841	0.000159173
isotig01235	0.999857	0.000142576
isotig01236	0.999874	0.00012647
isotig01237	0.99973	0.000269775
isotig01238	0.999687	0.000313
isotig01239	0.999727	0.000272938
isotig01240	0.999717	0.000282698
isotig01241	0.999729	0.000271213
isotig01242	0.999679	0.000320551
isotig01243	0.999668	0.000331947
isotig01244	0.99962	0.000380137
isotig01245	0.999665	0.0003351
isotig01246	0.999956	4.41518e-05
isotig01247	0.999615	0.000385278
isotig01248	0.99966	0.000339738
isotig01249	0.999649	0.000350548
isotig01250	0.999957	4.31943e-05
isotig01251	0.99995	4.97966e-05
isotig01252	0.999957	4.27364e-05
isotig01253	0.999952	4.81438e-05
isotig01254	0.999959	4.11274e-05
isotig01255	0.999726	0.000274437
isotig01269	0.998937	0.00106277
isotig01270	0.81332	0.18668
contig22843	0.984347	0.0156535
contig01787	0.999772	0.000228422
contig20353	0.997514	0.0024861
isotig01299	0.537149	0.462851
isotig01301	0.998191	0.00180863
isotig01302	0.998191	0.00180863
isotig01304	0.998356	0.00164415
isotig01305	0.997835	0.00216524
isotig01306	0.998356	0.00164415
isotig01310	0.989875	0.0101246
isotig01319	0.999409	0.000590556
isotig01320	0.999436	0.000563699
isotig01321	0.999473	0.00052651
isotig01322	0.996148	0.00385163
isotig01323	0.996911	0.00308859
isotig01324	0.99864	0.00135969
isotig01325	0.997753	0.00224719
isotig01326	0.996263	0.00373717
isotig01327	0.997027	0.00297291
isotig01328	0.996811	0.00318869
isotig01329	0.996198	0.00380168
isotig01330	0.997925	0.00207495
isotig01331	0.996319	0.00368128
isotig01332	0.998586	0.00141394
isotig01333	0.996939	0.00306092
isotig01334	0.997357	0.00264266
isotig01335	0.998985	0.00101516
isotig01336	0.999016	0.000984001
isotig01337	0.997576	0.00242353
isotig01338	0.988707	0.0112927
isotig01339	0.99782	0.00218015
isotig01340	0.997428	0.00257242
isotig01341	0.998932	0.00106777
isotig01342	0.999095	0.000904882
isotig01343	0.998657	0.00134253
isotig01344	0.997649	0.00235146
isotig01345	0.989158	0.0108422
isotig01346	0.997827	0.00217322
isotig01347	0.99897	0.00102989
isotig01348	0.996966	0.00303404
isotig01349	0.993311	0.00668871
isotig01350	0.993539	0.00646143
isotig01352	0.999779	0.000221212
isotig01353	0.999701	0.000299114
isotig01354	0.996844	0.00315571
isotig01355	0.99873	0.00126996
isotig01356	0.997261	0.00273864
isotig01359	0.998645	0.00135513
isotig01360	0.997578	0.00242169
isotig01361	0.999212	0.000787934
isotig01362	0.998287	0.00171326
isotig01363	0.999583	0.000417035
isotig01364	0.983578	0.0164222
isotig01365	0.998442	0.00155835
isotig01366	0.99928	0.000720012
isotig01367	0.983494	0.0165055
isotig01368	0.999667	0.000333399
contig00230	0.990415	0.00958519
contig21671	0.998589	0.00141144
contig21738	0.998595	0.00140546
contig35381	0.9862	0.0138001
isotig01407	0.996104	0.00389592
isotig01411	0.996706	0.00329372
isotig01412	0.994797	0.0052034
isotig01414	0.996056	0.00394421
isotig01418	0.869392	0.130608
isotig01420	0.479261	0.520739
isotig01421	0.640106	0.359894
isotig01422	0.682357	0.317643
isotig01423	0.565437	0.434563
isotig01426	0.824268	0.175732
isotig01427	0.644356	0.355644
isotig01432	0.5	0.5
isotig01433	0.619227	0.380773
isotig01434	0.467515	0.532485
isotig01435	0.544575	0.455425
isotig01438	0.345747	0.654253
isotig01440	0.381934	0.618066
isotig01441	0.590574	0.409426
isotig01442	0.527404	0.472596
isotig01448	0.30511	0.69489
isotig01451	0.999485	0.000514571
isotig01452	0.999564	0.000436457
isotig01453	0.999487	0.000513453
isotig01454	0.999499	0.000501359
isotig01455	0.999342	0.000658005
isotig01456	0.999494	0.000506442
isotig01457	0.999391	0.00060921
isotig01458	0.99946	0.000540288
isotig01459	0.99939	0.000609542
isotig01460	0.999499	0.000501252
isotig01461	0.999575	0.000425297
isotig01462	0.999501	0.000499468
isotig01463	0.99966	0.000339549
isotig01464	0.999705	0.000294657
isotig01465	0.999651	0.000349215
isotig01466	0.999668	0.000331853
isotig01467	0.999555	0.000444587
isotig01468	0.999655	0.000345176
isotig01469	0.999597	0.000402526
isotig01470	0.999635	0.000365319
isotig01471	0.999585	0.000415154
isotig01472	0.999629	0.000371004
isotig01473	0.999686	0.000314358
isotig01474	0.999639	0.000361456
isotig01475	0.999845	0.000154823
isotig01476	0.999458	0.000542297
isotig01477	0.999587	0.000413114
contig17689	0.913332	0.0866682
contig19853	0.999511	0.000489124
contig29873	0.374	0.626
isotig01478	0.961307	0.0386934
isotig01479	0.961505	0.0384947
isotig01480	0.961338	0.0386619
isotig01481	0.966404	0.0335963
isotig01482	0.966708	0.0332916
isotig01483	0.960779	0.0392209
isotig01484	0.960985	0.0390154
isotig01485	0.963939	0.0360614
isotig01486	0.964313	0.0356867
isotig01487	0.961104	0.0388964
isotig01488	0.966802	0.0331985
isotig01489	0.960774	0.0392263
isotig01490	0.96396	0.03604
isotig01491	0.96646	0.0335404
isotig01492	0.960532	0.0394683
isotig01493	0.96354	0.03646
isotig01494	0.972569	0.0274306
isotig01495	0.972346	0.0276539
isotig01496	0.973899	0.0261011
isotig01497	0.994004	0.00599573
isotig01498	0.972658	0.0273424
isotig01499	0.993286	0.0067142
isotig01512	0.954767	0.0452331
isotig01513	0.955188	0.0448116
isotig01525	0.99713	0.00286975
isotig01528	0.998872	0.00112834
isotig01529	0.999255	0.000745157
isotig01530	0.999149	0.00085109
isotig01531	0.999329	0.000670821
isotig01532	0.999377	0.000623375
isotig01533	0.998964	0.00103558
isotig01534	0.998825	0.00117504
isotig01535	0.998772	0.00122755
isotig01536	0.99943	0.000569824
isotig01537	0.998902	0.00109842
isotig01538	0.999383	0.000616716
isotig01539	0.998538	0.00146244
isotig01540	0.999238	0.000762411
isotig01541	0.999157	0.000842565
isotig01542	0.999384	0.000616314
isotig01543	0.999028	0.00097218
isotig01544	0.999377	0.000622621
isotig01545	0.999262	0.000737822
isotig01546	0.999289	0.000710756
isotig01547	0.99914	0.000860487
isotig01548	0.999456	0.000544254
isotig01549	0.999384	0.000616468
isotig01550	0.999325	0.000674838
isotig01551	0.999086	0.000913774
isotig01552	0.999383	0.000616943
isotig01553	0.998794	0.00120597
isotig01554	0.998975	0.00102504
isotig01555	0.998816	0.00118375
isotig01556	0.999407	0.00059315
isotig01557	0.999195	0.000805138
isotig01558	0.999098	0.000901878
isotig01559	0.999331	0.000669191
isotig01560	0.998859	0.00114133
isotig01561	0.999248	0.000752213
isotig01562	0.999015	0.000984691
isotig01563	0.999241	0.000758745
isotig01564	0.998951	0.00104931
isotig01565	0.99872	0.00128013
isotig01566	0.998945	0.00105506
isotig01567	0.999033	0.00096709
isotig01568	0.999469	0.000531005
isotig01569	0.99844	0.00155955
isotig01570	0.998553	0.00144659
isotig01571	0.998322	0.00167841
isotig01572	0.998963	0.00103746
isotig01573	0.998921	0.00107904
isotig01574	0.998854	0.00114648
isotig01575	0.999131	0.000868823
isotig01576	0.999048	0.00095169
isotig01577	0.999042	0.000958211
isotig01578	0.999183	0.000817344
isotig01579	0.999416	0.000584326
isotig01580	0.999474	0.000526166
isotig01581	0.998838	0.00116197
isotig01582	0.998885	0.00111545
isotig01583	0.998977	0.00102325
isotig01584	0.998212	0.00178773
isotig01585	0.998938	0.00106161
isotig01586	0.998606	0.00139444
isotig01587	0.998378	0.00162188
isotig01588	0.998807	0.00119304
isotig01589	0.999069	0.000930664
isotig01590	0.998945	0.00105459
isotig01591	0.995763	0.00423654
isotig01592	0.998875	0.001125
isotig01593	0.999094	0.000906296
isotig01594	0.99571	0.00428987
isotig01595	0.998422	0.00157813
isotig01596	0.993768	0.00623201
isotig01597	0.989915	0.0100848
isotig01598	0.99827	0.00173038
isotig01599	0.999439	0.000560591
isotig01600	0.999533	0.000467367
isotig01601	0.998121	0.00187866
isotig01602	0.994039	0.00596051
isotig01603	0.998167	0.00183344
isotig01604	0.999636	0.000364412
isotig01605	0.998213	0.00178737
isotig01606	0.987656	0.0123441
isotig01607	0.999324	0.000675804
isotig01608	0.997175	0.00282509
isotig01609	0.999208	0.000792284
isotig01610	0.999132	0.000867758
isotig01611	0.999364	0.000635986
isotig01612	0.997528	0.00247232
isotig01613	0.98375	0.0162504
isotig01614	0.998083	0.00191719
isotig01615	0.996409	0.00359088
isotig01616	0.997393	0.00260663
isotig01617	0.99937	0.000629887
isotig01618	0.997532	0.00246772
isotig01619	0.984676	0.0153241
isotig01620	0.997871	0.00212901
isotig01621	0.997891	0.00210934
isotig01622	0.996671	0.00332854
isotig01623	0.997594	0.00240599
isotig01624	0.998873	0.00112726
isotig01625	0.997921	0.00207911
isotig01626	0.998327	0.00167322
isotig01627	0.995685	0.00431471
isotig01630	0.784787	0.215213
isotig01631	0.801071	0.198929
isotig01636	0.808844	0.191156
isotig01637	0.824949	0.175051
isotig01642	0.986564	0.0134364
isotig01643	0.980132	0.0198679
isotig01655	0.980279	0.0197207
isotig01656	0.842532	0.157468
isotig01657	0.945973	0.0540272
isotig01658	0.965362	0.0346382
isotig01659	0.949716	0.0502839
isotig01660	0.967116	0.0328837
isotig01661	0.937044	0.0629561
isotig01662	0.937416	0.0625836
isotig01663	0.948356	0.0516438
isotig01664	0.878212	0.121788
isotig01665	0.810311	0.189689
isotig01666	0.690535	0.309465
isotig01670	0.981425	0.018575
isotig01671	0.942377	0.0576225
isotig01869	0.78275	0.21725
isotig01870	0.696996	0.303004
isotig01908	0.801164	0.198836
isotig01911	0.944681	0.0553191
isotig01912	0.851632	0.148368
isotig01916	0.803865	0.196135
isotig01918	0.861964	0.138036
isotig01923	0.947396	0.0526038
isotig01928	0.993736	0.00626389
isotig01929	0.944545	0.0554554
isotig01930	0.965989	0.0340105
isotig01931	0.939672	0.0603285
isotig01932	0.929179	0.0708207
isotig01933	0.927489	0.0725114
isotig01934	0.93357	0.0664295
isotig01935	0.927638	0.0723623
isotig01936	0.960579	0.0394214
isotig01937	0.963548	0.0364519
isotig01938	0.91577	0.08423
isotig01939	0.939745	0.0602551
isotig01940	0.966584	0.0334164
isotig01941	0.917492	0.0825077
isotig01942	0.970449	0.0295505
isotig01943	0.934305	0.065695
isotig01944	0.958169	0.0418311
isotig01945	0.961791	0.038209
isotig01946	0.895122	0.104878
isotig01947	0.905476	0.0945235
isotig01948	0.895422	0.104578
isotig01949	0.899714	0.100286
isotig01950	0.878314	0.121686
isotig01951	0.965715	0.0342845
isotig01952	0.939034	0.0609656
isotig01953	0.94122	0.05878
isotig01954	0.949256	0.0507438
isotig01955	0.950351	0.0496494
isotig01956	0.943242	0.0567578
isotig01957	0.945451	0.0545495
isotig01958	0.883113	0.116887
isotig01959	0.91986	0.0801402
isotig01960	0.921907	0.0780932
isotig01961	0.928013	0.0719871
isotig01962	0.927997	0.0720031
isotig01963	0.915052	0.084948
isotig01964	0.913931	0.0860688
isotig01972	0.982816	0.0171836
isotig01973	0.985578	0.0144225
isotig01974	0.986917	0.0130835
isotig01975	0.985616	0.0143836
isotig01976	0.98818	0.0118203
isotig01977	0.986822	0.0131779
isotig01978	0.986038	0.0139623
isotig01979	0.988919	0.0110811
isotig01980	0.983654	0.016346
isotig01981	0.988161	0.011839
isotig01982	0.992337	0.00766272
isotig01983	0.986715	0.0132855
isotig01984	0.992835	0.00716525
isotig01985	0.986697	0.0133028
isotig01986	0.991005	0.00899492
isotig01987	0.988822	0.0111784
isotig01988	0.989917	0.0100828
isotig01989	0.990353	0.00964716
isotig01992	0.998093	0.00190743
isotig01994	0.998577	0.0014232
isotig01995	0.979802	0.0201981
isotig01996	0.979102	0.0208981
isotig01997	0.98656	0.0134403
isotig01998	0.989972	0.0100282
isotig01999	0.984783	0.0152167
isotig02000	0.98184	0.0181596
isotig02001	0.98871	0.0112904
isotig02002	0.990506	0.00949446
isotig02003	0.990046	0.00995365
isotig02004	0.989629	0.0103711
isotig02005	0.988454	0.011546
isotig02006	0.989099	0.0109013
isotig02007	0.991007	0.00899269
isotig02008	0.992653	0.00734705
isotig02009	0.990236	0.00976439
isotig02010	0.991724	0.00827578
isotig02018	0.997775	0.00222549
isotig02019	0.999741	0.000259126
isotig02020	0.997822	0.00217811
isotig02021	0.996826	0.0031744
isotig02022	0.983395	0.0166053
isotig02024	0.999742	0.000258118
isotig02025	0.999614	0.000386018
isotig02026	0.998285	0.00171507
isotig02030	0.998591	0.00140871
isotig02031	0.999605	0.000395273
isotig02032	0.999828	0.000171727
isotig02034	0.983267	0.0167329
isotig02035	0.99903	0.000970377
isotig02036	0.998547	0.00145304
isotig02042	0.998881	0.00111947
isotig02043	0.89346	0.10654
isotig02046	0.99288	0.00712003
isotig02048	0.980185	0.019815
isotig02049	0.995483	0.00451708
isotig02050	0.995483	0.00451708
isotig02051	0.994756	0.00524389
isotig02052	0.994756	0.00524389
isotig02053	0.99546	0.00454041
isotig02054	0.994884	0.005116
isotig02055	0.994884	0.005116
isotig02056	0.99546	0.00454041
isotig02073	0.993181	0.0068186
isotig02074	0.994933	0.00506677
isotig02077	0.995952	0.00404824
isotig02078	0.976096	0.0239037
isotig02079	0.982509	0.0174913
isotig02082	0.978167	0.021833
isotig02083	0.977778	0.0222218
isotig02087	0.977618	0.0223822
isotig02088	0.575393	0.424607
isotig02089	0.562329	0.437671
isotig02090	0.978198	0.0218024
isotig02091	0.977628	0.0223718
isotig02092	0.990627	0.00937274
isotig02093	0.990299	0.00970069
isotig02095	0.966743	0.033257
isotig02099	0.999843	0.00015721
isotig02100	0.905904	0.0940956
isotig02101	0.999876	0.000124482
isotig02102	0.933946	0.0660536
isotig02104	0.999005	0.000995395
isotig02106	0.980011	0.0199892
isotig02107	0.977775	0.0222252
isotig02108	0.977767	0.0222333
isotig02109	0.975454	0.0245457
isotig02110	0.973466	0.0265344
isotig02111	0.969654	0.0303464
isotig02112	0.980121	0.0198791
isotig02113	0.977435	0.0225646
isotig02114	0.977767	0.0222333
isotig02115	0.975454	0.0245457
isotig02116	0.980121	0.0198791
isotig02117	0.977435	0.0225646
isotig02122	0.980582	0.0194176
isotig02123	0.978443	0.0215575
isotig02124	0.980563	0.0194367
isotig02125	0.979717	0.0202828
isotig02126	0.977598	0.0224019
isotig02127	0.978598	0.0214021
isotig02128	0.988715	0.0112849
isotig02129	0.988316	0.0116843
isotig02130	0.985325	0.0146754
isotig02131	0.988483	0.011517
isotig02132	0.978938	0.0210623
isotig02133	0.98111	0.0188901
isotig02134	0.988956	0.0110436
isotig02135	0.989579	0.0104212
isotig02136	0.980272	0.0197282
isotig02137	0.981145	0.0188555
isotig02138	0.979108	0.0208921
isotig02139	0.978015	0.0219846
isotig02140	0.990306	0.00969351
isotig02141	0.989973	0.0100275
isotig02142	0.987208	0.0127919
isotig02143	0.990159	0.00984142
isotig02144	0.990649	0.00935063
isotig02145	0.991138	0.00886161
isotig02146	0.928168	0.0718316
isotig02147	0.905823	0.0941771
isotig02148	0.898027	0.101973
isotig02149	0.943897	0.056103
isotig02150	0.952546	0.0474536
isotig02151	0.935754	0.064246
isotig02152	0.863531	0.136469
isotig02153	0.89466	0.10534
isotig02154	0.904997	0.0950027
isotig02155	0.930002	0.0699978
isotig02156	0.918434	0.0815659
isotig02157	0.855036	0.144964
isotig02186	0.983755	0.0162454
isotig02187	0.982246	0.017754
isotig02188	0.997495	0.00250524
isotig02189	0.993344	0.00665605
isotig02190	0.952058	0.0479422
isotig02191	0.970718	0.0292819
isotig02192	0.985599	0.014401
isotig02193	0.986563	0.0134365
isotig02194	0.988467	0.011533
isotig02195	0.999303	0.000696965
isotig02196	0.999275	0.000724812
isotig02197	0.999016	0.000984182
isotig02198	0.998865	0.00113509
isotig02199	0.999055	0.000944967
isotig02200	0.999263	0.000736964
isotig02201	0.999522	0.000477969
isotig02202	0.999289	0.000711193
isotig02203	0.999518	0.000482135
isotig02204	0.999413	0.000587267
isotig02205	0.999545	0.000455462
isotig02206	0.999393	0.000607036
isotig02207	0.999481	0.000518937
isotig02208	0.999261	0.000738506
isotig02209	0.999396	0.000604151
isotig02210	0.999045	0.000955457
isotig02211	0.999351	0.000649217
isotig02212	0.999164	0.000836327
isotig02213	0.999682	0.000318069
isotig02214	0.999541	0.000458504
isotig02215	0.999634	0.000365832
isotig02216	0.999407	0.000593138
isotig02217	0.999615	0.000384963
isotig02218	0.999492	0.000507684
isotig02219	0.999598	0.000401832
isotig02220	0.999572	0.000427726
isotig02221	0.999762	0.000238328
isotig02222	0.999491	0.000508605
isotig02223	0.999483	0.000517205
isotig02224	0.999701	0.000298895
isotig02225	0.999738	0.000261535
isotig02226	0.999687	0.000313221
isotig02233	0.993384	0.00661613
isotig02234	0.996805	0.00319507
isotig02235	0.997329	0.00267137
isotig02236	0.993412	0.0065884
isotig02237	0.993053	0.00694743
isotig02238	0.993907	0.00609325
isotig02242	0.996168	0.00383245
isotig02243	0.997967	0.00203273
isotig02273	0.936035	0.0639647
isotig02274	0.945204	0.0547964
isotig02277	0.943758	0.0562417
isotig02278	0.94041	0.0595901
isotig02279	0.97664	0.0233602
isotig02280	0.977615	0.0223848
isotig02281	0.97505	0.02495
isotig02282	0.976108	0.0238919
isotig02283	0.976184	0.0238162
isotig02284	0.977152	0.0228483
isotig02285	0.944377	0.0556232
isotig02286	0.941078	0.0589216
isotig02287	0.940298	0.0597016
isotig02288	0.940178	0.0598216
isotig02289	0.990214	0.00978573
isotig02291	0.89441	0.10559
isotig02292	0.972405	0.0275955
isotig02293	0.957992	0.0420076
isotig02294	0.9888	0.0112001
isotig02295	0.992444	0.0075559
isotig02296	0.988845	0.0111547
isotig02297	0.971487	0.0285133
isotig02298	0.96361	0.0363903
isotig02299	0.959069	0.0409307
isotig02300	0.991406	0.00859394
isotig02301	0.989725	0.0102752
isotig02302	0.973717	0.0262831
isotig02303	0.976348	0.0236521
isotig02304	0.994748	0.005252
isotig02305	0.588876	0.411124
isotig02306	0.597106	0.402894
isotig02307	0.962679	0.0373212
isotig02309	0.993828	0.00617183
isotig02310	0.970271	0.0297292
isotig02311	0.996011	0.0039893
isotig02312	0.995585	0.00441531
isotig02313	0.995473	0.00452681
isotig02314	0.994189	0.00581142
isotig02315	0.994376	0.00562413
isotig02316	0.99525	0.00475007
isotig02317	0.995604	0.00439573
isotig02318	0.996268	0.00373165
isotig02319	0.97652	0.0234799
isotig02320	0.979966	0.0200338
isotig02321	0.979563	0.020437
isotig02322	0.980101	0.0198994
isotig02323	0.976817	0.0231832
isotig02324	0.981377	0.0186231
isotig02325	0.981278	0.0187225
isotig02326	0.980691	0.0193086
isotig02327	0.994818	0.00518196
isotig02328	0.9825	0.0175004
isotig02329	0.981406	0.0185938
isotig02330	0.996403	0.00359673
isotig02331	0.995474	0.00452573
isotig02332	0.982448	0.0175522
isotig02333	0.978166	0.0218337
isotig02334	0.996622	0.00337785
isotig02335	0.978972	0.0210282
isotig02336	0.995695	0.00430484
isotig02337	0.981313	0.0186875
isotig02338	0.995872	0.00412823
isotig02339	0.981687	0.0183127
isotig02340	0.995001	0.00499862
isotig02341	0.98242	0.0175799
isotig02342	0.995886	0.0041139
isotig02343	0.995788	0.00421178
isotig02344	0.98028	0.0197202
isotig02345	0.997123	0.00287677
isotig02346	0.981874	0.018126
isotig02347	0.995901	0.00409875
isotig02348	0.983702	0.0162985
isotig02349	0.996296	0.00370369
isotig02350	0.983756	0.016244
isotig02351	0.995982	0.0040176
isotig02352	0.984842	0.0151582
isotig02353	0.99706	0.00294021
isotig02354	0.984203	0.015797
isotig02355	0.996277	0.00372288
isotig02356	0.98386	0.0161402
isotig02357	0.995852	0.00414799
isotig02358	0.983137	0.0168625
isotig02365	0.998612	0.00138838
isotig02366	0.997727	0.00227346
isotig02367	0.998606	0.00139425
isotig02368	0.998492	0.00150822
isotig02369	0.998138	0.00186241
isotig02370	0.99849	0.00150996
isotig02371	0.991999	0.00800054
isotig02372	0.991179	0.00882138
isotig02373	0.998985	0.00101512
isotig02374	0.999212	0.000788032
isotig02375	0.998971	0.00102935
isotig02376	0.999118	0.000881606
isotig02377	0.992373	0.00762689
isotig02378	0.999125	0.000875173
isotig02379	0.999107	0.000892797
isotig02380	0.993549	0.00645127
isotig02381	0.991985	0.00801545
isotig02382	0.991191	0.00880945
isotig02383	0.984638	0.0153617
isotig02384	0.98774	0.01226
isotig02385	0.990059	0.00994137
isotig02386	0.989667	0.0103333
isotig02387	0.9901	0.00990031
isotig02388	0.989661	0.0103393
isotig02389	0.999784	0.000215938
isotig02390	0.999648	0.000352121
isotig02391	0.999214	0.000785779
isotig02392	0.998245	0.00175538
isotig02393	0.999832	0.000168479
isotig02394	0.999787	0.000213084
isotig02395	0.997727	0.00227305
isotig02396	0.997637	0.0023633
isotig02402	0.965279	0.0347208
isotig02403	0.884191	0.115809
isotig02404	0.857754	0.142246
isotig02405	0.852459	0.147541
isotig02406	0.891668	0.108332
isotig02407	0.870226	0.129774
isotig02408	0.69313	0.30687
isotig02409	0.707711	0.292289
isotig02410	0.861456	0.138544
isotig02411	0.89466	0.10534
isotig02412	0.895423	0.104577
isotig02413	0.861766	0.138234
isotig02414	0.900676	0.0993235
isotig02415	0.914374	0.0856258
isotig02416	0.857445	0.142555
isotig02417	0.855368	0.144632
isotig02418	0.87951	0.12049
isotig02419	0.872933	0.127067
isotig02420	0.71442	0.28558
isotig02421	0.699983	0.300017
isotig02422	0.893942	0.106058
isotig02423	0.903929	0.0960715
isotig02424	0.901835	0.0981654
isotig02425	0.915376	0.0846241
isotig02426	0.770567	0.229433
isotig02427	0.816194	0.183806
isotig02428	0.897172	0.102828
isotig02429	0.860655	0.139345
isotig02430	0.882263	0.117737
isotig02431	0.863927	0.136073
isotig02432	0.772037	0.227963
isotig02433	0.817439	0.182561
isotig02434	0.905497	0.094503
isotig02435	0.895593	0.104407
isotig02436	0.972484	0.0275155
isotig02437	0.991405	0.00859505
isotig02438	0.98486	0.0151397
isotig02439	0.985072	0.0149277
isotig02440	0.989141	0.0108591
isotig02442	0.989753	0.0102466
isotig02443	0.997502	0.00249786
isotig02445	0.986767	0.0132333
isotig02446	0.998496	0.0015037
isotig02447	0.997657	0.00234331
isotig02448	0.996087	0.00391326
isotig02449	0.974547	0.0254532
isotig02450	0.998949	0.00105075
isotig02451	0.999872	0.000127908
isotig02452	0.999902	9.8405e-05
isotig02453	0.999889	0.00011066
isotig02454	0.999875	0.000125218
isotig02455	0.999904	9.57425e-05
isotig02456	0.999921	7.93222e-05
isotig02457	0.999902	9.8405e-05
isotig02458	0.999881	0.000118964
isotig02459	0.999875	0.000125473
isotig02460	0.999921	7.93222e-05
isotig02461	0.999904	9.57425e-05
isotig02462	0.999915	8.53045e-05
isotig02463	0.999898	0.00010194
isotig02464	0.999915	8.53045e-05
isotig02465	0.999901	9.93575e-05
isotig02466	0.999877	0.000122974
isotig02467	0.999905	9.51484e-05
isotig02468	0.999891	0.000108619
isotig02469	0.999883	0.000116943
isotig02470	0.999898	0.000102003
isotig02486	0.97318	0.0268202
isotig02489	0.999802	0.00019839
isotig02490	0.999802	0.000197605
isotig02491	0.999782	0.000218065
isotig02492	0.999784	0.000216096
isotig02493	0.999782	0.000218065
isotig02494	0.999754	0.00024593
isotig02495	0.999746	0.000253718
isotig02496	0.999746	0.000253718
isotig02497	0.999725	0.000275498
isotig02498	0.999818	0.000181781
isotig02499	0.999796	0.000203952
isotig02500	0.999778	0.000222123
isotig02501	0.999803	0.000196501
isotig02502	0.999778	0.000222123
isotig02503	0.999802	0.000197605
isotig02504	0.999884	0.00011624
isotig02505	0.999887	0.000113097
isotig02506	0.999888	0.000112204
isotig02507	0.999887	0.000113097
isotig02508	0.999874	0.000126245
isotig02509	0.999756	0.000243979
isotig02510	0.999725	0.000275498
isotig02511	0.999329	0.000670836
isotig02512	0.999773	0.000226773
isotig02513	0.999354	0.000646065
isotig02514	0.999874	0.000126245
isotig02515	0.999773	0.000226773
isotig02516	0.999418	0.000581542
isotig02517	0.999297	0.000702972
isotig02518	0.999719	0.000280681
isotig02519	0.999743	0.000257149
isotig02520	0.999418	0.000581542
isotig02521	0.999739	0.000261219
isotig02522	0.999896	0.00010432
isotig02523	0.999882	0.000118443
isotig02524	0.999796	0.000203952
isotig02525	0.99981	0.000190282
isotig02526	0.999872	0.00012779
isotig02527	0.999812	0.000187516
isotig02528	0.999896	0.00010432
isotig02529	0.99981	0.000190282
isotig02530	0.999822	0.000178166
isotig02531	0.999883	0.000117075
isotig02532	0.999811	0.000188953
isotig02533	0.999893	0.000106727
isotig02534	0.999772	0.000227738
isotig02535	0.999872	0.00012779
isotig02536	0.999811	0.000188953
isotig02537	0.999782	0.000217971
isotig02538	0.999896	0.000104313
isotig02539	0.999719	0.000280681
isotig02540	0.999782	0.000217971
isotig02541	0.999901	9.85709e-05
isotig02542	0.999362	0.000638197
isotig02543	0.999771	0.000229013
isotig02544	0.999893	0.000106565
isotig02545	0.999434	0.000566344
isotig02546	0.999354	0.000646065
isotig02547	0.999901	9.85709e-05
isotig02548	0.999346	0.000654119
isotig02549	0.999768	0.000232246
isotig02550	0.999346	0.000654119
isotig02551	0.999291	0.000708531
isotig02552	0.999768	0.000232246
isotig02553	0.999505	0.000495494
isotig02554	0.999508	0.000492081
isotig02555	0.999503	0.000497063
isotig02556	0.999472	0.000528054
isotig02557	0.999503	0.000497063
isotig02558	0.999434	0.000566344
isotig02559	0.999893	0.000106565
isotig02560	0.999508	0.000492081
isotig02562	0.984164	0.0158364
isotig02564	0.980686	0.0193135
isotig02566	0.967962	0.0320381
isotig02567	0.982378	0.017622
isotig02569	0.984855	0.0151449
isotig02572	0.963434	0.0365656
isotig02574	0.988543	0.0114574
isotig02604	0.994903	0.00509657
isotig02605	0.964692	0.0353078
isotig02606	0.982331	0.0176691
isotig02607	0.997858	0.00214173
isotig02608	0.998203	0.00179716
isotig02609	0.998968	0.00103231
isotig02610	0.999191	0.000808902
isotig02611	0.999041	0.000958806
isotig02613	0.991681	0.00831864
isotig02615	0.855995	0.144005
isotig02617	0.997077	0.00292344
isotig02618	0.987273	0.0127274
isotig02619	0.98622	0.0137804
isotig02620	0.986857	0.0131431
isotig02621	0.987843	0.0121569
isotig02622	0.977537	0.0224626
isotig02623	0.978593	0.0214066
isotig02624	0.997716	0.00228412
isotig02625	0.997251	0.00274887
isotig02626	0.997801	0.00219874
isotig02627	0.996748	0.00325236
isotig02628	0.996851	0.00314865
isotig02629	0.993607	0.00639297
isotig02630	0.993945	0.00605547
isotig02631	0.998903	0.00109666
isotig02632	0.999348	0.000651988
isotig02640	0.895	0.105
isotig02641	0.882809	0.117191
isotig02642	0.892731	0.107269
isotig02643	0.903691	0.0963093
isotig02644	0.911408	0.0885918
isotig02645	0.899006	0.100994
isotig02646	0.908291	0.0917087
isotig02647	0.920325	0.079675
isotig02648	0.829384	0.170616
isotig02649	0.830946	0.169054
isotig02650	0.83459	0.16541
isotig02651	0.832932	0.167068
isotig02652	0.908201	0.0917989
isotig02653	0.897638	0.102362
isotig02654	0.887039	0.112961
isotig02655	0.917587	0.082413
isotig02656	0.837142	0.162858
isotig02657	0.837278	0.162722
isotig02658	0.988332	0.0116684
isotig02659	0.916129	0.0838708
isotig02660	0.83558	0.16442
isotig02661	0.904326	0.0956744
isotig02662	0.906211	0.0937886
isotig02663	0.984711	0.0152892
isotig02664	0.987865	0.0121346
isotig02665	0.835275	0.164725
isotig02666	0.985448	0.0145525
isotig02667	0.914445	0.0855552
isotig02668	0.9874	0.0126004
isotig02669	0.937107	0.0628935
isotig02670	0.915047	0.0849528
isotig02671	0.985003	0.0149974
isotig02672	0.98683	0.0131703
isotig02673	0.984162	0.0158381
isotig02674	0.984305	0.015695
isotig02675	0.982081	0.0179187
isotig02676	0.934166	0.0658335
isotig02677	0.950082	0.0499183
isotig02678	0.758332	0.241668
isotig02679	0.697042	0.302958
isotig02680	0.993196	0.00680353
isotig02681	0.991093	0.00890747
isotig02682	0.987956	0.0120444
isotig02683	0.985325	0.0146752
isotig02684	0.998847	0.00115341
isotig02685	0.994352	0.00564804
isotig02686	0.998137	0.00186335
isotig02687	0.994588	0.00541213
isotig02688	0.995834	0.00416639
isotig02689	0.992803	0.00719703
isotig02690	0.995361	0.00463863
isotig02691	0.991193	0.00880663
isotig02692	0.993985	0.00601461
isotig02693	0.998741	0.00125927
isotig02694	0.995409	0.00459139
isotig02695	0.999211	0.000788832
isotig02696	0.991796	0.00820398
isotig02697	0.994188	0.00581165
isotig02698	0.997942	0.00205824
isotig02699	0.992616	0.00738431
isotig02700	0.997802	0.00219768
isotig02701	0.994771	0.00522921
isotig02702	0.98981	0.0101902
isotig02703	0.992036	0.00796449
isotig02704	0.987488	0.0125124
isotig02705	0.999229	0.000770998
isotig02707	0.999113	0.000886514
isotig02710	0.999129	0.000870531
isotig02712	0.985723	0.0142772
isotig02727	0.99985	0.0001504
isotig02728	0.999977	2.34871e-05
isotig02729	0.999846	0.000154451
isotig02730	0.999978	2.21374e-05
isotig02731	0.999838	0.000162164
isotig02732	0.999983	1.74137e-05
isotig02733	0.999988	1.23554e-05
isotig02734	0.999916	8.36565e-05
isotig02735	0.999987	1.30003e-05
isotig02736	0.99992	7.97242e-05
isotig02737	0.99999	1.02632e-05
isotig02738	0.999659	0.000340717
isotig02739	0.999987	1.29022e-05
isotig02740	0.999909	9.13415e-05
isotig02746	0.992453	0.00754673
isotig02747	0.992453	0.00754673
isotig02748	0.992803	0.0071971
isotig02749	0.992852	0.00714785
isotig02750	0.992852	0.00714785
isotig02751	0.992803	0.0071971
isotig02752	0.991644	0.00835568
isotig02753	0.992972	0.0070282
isotig02754	0.992972	0.0070282
isotig02755	0.991521	0.00847883
isotig02756	0.99166	0.00834046
isotig02757	0.991877	0.0081232
isotig02758	0.999469	0.000530504
isotig02759	0.999415	0.000584501
isotig02760	0.99948	0.000520365
isotig02761	0.999507	0.0004927
isotig02762	0.999501	0.000498603
isotig02763	0.999443	0.000556619
isotig02764	0.999572	0.000428241
isotig02765	0.999467	0.00053337
isotig02766	0.999333	0.000667359
isotig02767	0.999517	0.000482693
isotig02768	0.999387	0.000613423
isotig02769	0.999563	0.000436999
isotig02770	0.999558	0.000442027
isotig02771	0.999439	0.000561367
isotig02772	0.999601	0.000399362
isotig02773	0.999474	0.000525785
isotig02774	0.999634	0.000365945
isotig02775	0.999174	0.000825605
isotig02776	0.999314	0.000685553
isotig02777	0.999571	0.000428692
isotig02778	0.99964	0.000359648
isotig02779	0.999406	0.000593915
isotig02780	0.999212	0.000788095
isotig02781	0.999542	0.000457862
isotig02782	0.999693	0.000307351
isotig02783	0.999401	0.000598637
isotig02784	0.999478	0.00052213
isotig02785	0.999586	0.000414335
isotig02786	0.999585	0.000414778
isotig02787	0.999474	0.000526196
isotig02788	0.999691	0.000308755
isotig02789	0.998918	0.00108182
isotig02790	0.999487	0.000513171
isotig02791	0.999319	0.000680702
isotig02792	0.999393	0.000606548
isotig02793	0.999277	0.000723219
isotig02794	0.999414	0.000585947
isotig02795	0.999061	0.000938636
isotig02796	0.999496	0.000504251
isotig02797	0.999063	0.000937208
isotig02798	0.999327	0.000673073
isotig02799	0.99956	0.000439935
isotig02800	0.9995	0.000499633
isotig02801	0.999172	0.000827823
isotig02802	0.999146	0.000853788
isotig02803	0.999641	0.000358831
isotig02804	0.999421	0.000578906
isotig02805	0.999289	0.000711476
isotig02905	0.859178	0.140822
isotig02906	0.858372	0.141628
isotig02908	0.859579	0.140421
isotig02909	0.858724	0.141276
isotig02910	0.99961	0.00038988
isotig02911	0.9996	0.00039983
isotig02912	0.998586	0.00141377
isotig02913	0.998563	0.0014374
isotig02914	0.999531	0.000469368
isotig02915	0.999663	0.000336579
isotig02916	0.99957	0.000430315
isotig02917	0.999509	0.00049092
isotig02918	0.998409	0.00159061
isotig02919	0.998072	0.00192818
isotig02920	0.999624	0.000375867
isotig02921	0.999615	0.000384844
isotig02922	0.999557	0.000443109
isotig02923	0.999666	0.000333825
isotig02924	0.998667	0.00133343
isotig02925	0.998648	0.00135208
isotig02926	0.999545	0.000454548
isotig02927	0.999478	0.000522159
isotig02928	0.999534	0.000466374
isotig02929	0.999596	0.000404384
isotig02930	0.998507	0.00149307
isotig02931	0.999529	0.000471301
isotig02932	0.998192	0.00180753
isotig02933	0.999587	0.000413453
isotig02934	0.992894	0.00710617
isotig02935	0.99027	0.00973039
isotig02936	0.999603	0.000396881
isotig02937	0.999609	0.000391006
isotig02938	0.999618	0.000382362
isotig02939	0.999621	0.000379256
isotig02940	0.99961	0.000390426
isotig02941	0.999695	0.00030465
isotig02942	0.999689	0.000310573
isotig02943	0.999405	0.000594675
isotig02944	0.999417	0.000583446
isotig02945	0.999417	0.000583244
isotig02946	0.999624	0.000375977
isotig02947	0.999686	0.000314332
isotig02948	0.999701	0.000298612
isotig02949	0.996572	0.00342762
isotig02950	0.996596	0.00340358
isotig02951	0.999459	0.000540578
isotig02952	0.999705	0.000294751
isotig02953	0.999454	0.000546366
isotig02954	0.99691	0.00309024
isotig02955	0.996601	0.00339897
isotig02956	0.999464	0.00053569
isotig02957	0.999696	0.00030438
isotig02958	0.996899	0.00310129
isotig02959	0.996926	0.00307408
isotig02960	0.996754	0.00324591
isotig02961	0.996607	0.00339288
isotig02962	0.304593	0.695407
isotig02988	0.997528	0.00247184
isotig02989	0.997347	0.00265348
isotig02990	0.997391	0.00260919
isotig02991	0.997191	0.00280946
isotig02992	0.990828	0.00917198
isotig02993	0.988373	0.0116272
isotig02994	0.997813	0.00218698
isotig02995	0.99777	0.0022296
isotig02996	0.924853	0.0751474
isotig02997	0.92448	0.0755198
isotig02999	0.99418	0.00582032
isotig03000	0.988602	0.0113984
isotig03001	0.988396	0.0116041
isotig03002	0.990778	0.0092223
isotig03003	0.990599	0.00940143
isotig03004	0.988318	0.0116817
isotig03005	0.991187	0.00881282
isotig03006	0.988326	0.0116742
isotig03007	0.99053	0.00946988
isotig03021	0.999977	2.31113e-05
isotig03022	0.999965	3.47897e-05
isotig03023	0.999979	2.06397e-05
isotig03024	0.999957	4.28272e-05
isotig03029	0.999957	4.2764e-05
isotig03030	0.999965	3.49384e-05
isotig03031	0.999979	2.07874e-05
isotig03032	0.999977	2.28446e-05
isotig03035	0.999975	2.53469e-05
isotig03036	0.999941	5.93634e-05
isotig03038	0.999972	2.83431e-05
isotig03039	0.99996	4.01113e-05
isotig03041	0.99998	2.04846e-05
isotig03042	0.999948	5.17066e-05
isotig03043	0.999949	5.14431e-05
isotig03044	0.999955	4.5011e-05
isotig03045	0.999976	2.41064e-05
isotig03046	0.99998	2.04032e-05
isotig03050	0.996595	0.00340526
isotig03051	0.984901	0.0150989
isotig03052	0.986373	0.0136269
isotig03053	0.996365	0.00363532
isotig03054	0.987489	0.0125111
isotig03055	0.984623	0.0153767
isotig03056	0.996058	0.00394231
isotig03057	0.992001	0.00799855
isotig03058	0.984073	0.0159273
isotig03059	0.984135	0.0158652
isotig03060	0.975844	0.0241556
isotig03061	0.993716	0.00628439
isotig03063	0.9909	0.00910027
isotig03064	0.989095	0.0109054
isotig03065	0.98923	0.0107702
isotig03066	0.987052	0.0129478
isotig03067	0.980859	0.0191405
isotig03068	0.983764	0.0162358
isotig03069	0.983715	0.016285
isotig03070	0.985515	0.0144855
isotig03071	0.995731	0.00426857
isotig03072	0.983424	0.0165759
isotig03073	0.989553	0.010447
isotig03074	0.977717	0.0222833
isotig03076	0.963379	0.0366213
isotig03078	0.981118	0.0188824
isotig03080	0.987199	0.0128014
isotig03081	0.985269	0.0147305
isotig03082	0.976196	0.0238038
isotig03083	0.971671	0.0283287
isotig03084	0.992868	0.00713239
isotig03085	0.988842	0.0111584
isotig03086	0.988749	0.0112506
isotig03087	0.9886	0.0113997
isotig03088	0.977929	0.0220714
isotig03089	0.959845	0.0401555
isotig03090	0.95841	0.0415902
isotig03092	0.972107	0.0278926
isotig03095	0.988234	0.0117663
isotig03096	0.954293	0.0457073
isotig03097	0.985323	0.0146768
isotig03099	0.877754	0.122246
isotig03100	0.880513	0.119487
isotig03101	0.872508	0.127492
isotig03102	0.886439	0.113561
isotig03111	0.919609	0.0803913
isotig03113	0.993124	0.00687584
isotig03114	0.912186	0.0878143
contig00018	0.997613	0.0023875
isotig03122	0.903414	0.096586
isotig03123	0.903414	0.096586
isotig03124	0.884323	0.115677
isotig03125	0.893988	0.106012
isotig03126	0.893988	0.106012
isotig03127	0.914702	0.0852983
isotig03134	0.926482	0.0735179
isotig03135	0.907982	0.0920183
isotig03136	0.907982	0.0920183
isotig03137	0.899637	0.100363
isotig03138	0.916377	0.0836225
isotig03139	0.916377	0.0836225
isotig03140	0.909682	0.0903179
isotig03141	0.886956	0.113044
isotig03142	0.886956	0.113044
isotig03159	0.902518	0.0974825
isotig03160	0.902518	0.0974825
isotig03161	0.922755	0.0772447
isotig03170	0.997809	0.00219055
isotig03171	0.998741	0.00125903
isotig03172	0.997188	0.00281183
isotig03173	0.998115	0.00188466
isotig03174	0.997304	0.00269587
isotig03175	0.995851	0.00414853
isotig03176	0.997365	0.00263455
isotig03177	0.997814	0.00218615
isotig03179	0.998337	0.00166255
isotig03180	0.998577	0.00142259
isotig03182	0.948893	0.0511075
isotig03183	0.994712	0.00528809
isotig03184	0.942009	0.0579908
isotig03185	0.992792	0.00720803
isotig03186	0.927818	0.0721821
isotig03187	0.933798	0.0662016
isotig03188	0.990715	0.0092849
isotig03189	0.993404	0.00659584
isotig03190	0.999941	5.94246e-05
isotig03191	0.999888	0.000111895
isotig03192	0.999801	0.000199468
isotig03193	0.999818	0.000182052
isotig03194	0.999801	0.000198972
isotig03195	0.999818	0.000182426
isotig03196	0.977541	0.0224586
isotig03197	0.982074	0.0179264
isotig03198	0.998979	0.00102064
isotig03199	0.97777	0.0222298
isotig03200	0.982534	0.0174665
isotig03201	0.997402	0.00259838
contig09037	0.995956	0.00404438
isotig03202	0.997662	0.00233763
isotig03203	0.997753	0.00224667
isotig03204	0.997545	0.00245537
isotig03205	0.997776	0.00222435
isotig03206	0.997838	0.00216152
isotig03207	0.99641	0.00358982
isotig03208	0.99778	0.00221976
isotig03209	0.997741	0.00225886
isotig03210	0.997153	0.00284667
isotig03211	0.997948	0.00205189
isotig03212	0.996322	0.00367772
isotig03213	0.996761	0.00323918
isotig03214	0.997889	0.00211105
isotig03215	0.997452	0.00254802
isotig03216	0.997933	0.00206729
isotig03217	0.997725	0.00227481
isotig03218	0.996682	0.00331827
isotig03219	0.99697	0.00302982
isotig03220	0.997637	0.002363
isotig03221	0.99794	0.0020595
isotig03222	0.997634	0.00236563
isotig03223	0.997994	0.00200573
isotig03224	0.997909	0.00209115
isotig03225	0.997363	0.00263726
isotig03226	0.997991	0.00200872
isotig03227	0.997784	0.00221593
isotig03228	0.997164	0.00283623
isotig03229	0.998147	0.00185278
isotig03230	0.997882	0.00211812
isotig03231	0.99717	0.00283009
isotig03232	0.999548	0.000451547
isotig03233	0.997879	0.00212116
isotig03234	0.999645	0.000355078
isotig03235	0.999593	0.000407241
isotig03236	0.997432	0.00256792
isotig03237	0.999178	0.000822411
isotig03238	0.999075	0.000925271
isotig03239	0.999124	0.000875984
isotig03240	0.999761	0.000238652
isotig03241	0.999485	0.000515011
isotig03242	0.997752	0.00224805
isotig03243	0.998303	0.00169731
isotig03244	0.998366	0.00163404
isotig03245	0.998341	0.00165901
isotig03246	0.997843	0.00215674
isotig03247	0.98186	0.0181396
isotig03248	0.997531	0.00246869
isotig03249	0.9975	0.00249988
isotig03250	0.977976	0.0220238
isotig03251	0.981762	0.0182385
isotig03252	0.998074	0.00192611
isotig03253	0.983158	0.0168419
isotig03254	0.971911	0.0280887
isotig03255	0.998335	0.00166507
isotig03257	0.962571	0.0374291
isotig03258	0.983075	0.0169247
isotig03259	0.989947	0.0100529
isotig03260	0.963151	0.0368491
isotig03263	0.991198	0.00880233
isotig03264	0.992813	0.00718738
isotig03271	0.990536	0.00946425
isotig03272	0.985759	0.0142413
isotig03273	0.987791	0.0122093
isotig03274	0.987287	0.0127129
isotig03275	0.988732	0.0112679
isotig03276	0.991542	0.00845807
isotig03277	0.981736	0.0182643
isotig03278	0.985086	0.0149145
isotig03279	0.98298	0.01702
isotig03280	0.989062	0.0109377
isotig03281	0.984393	0.0156074
isotig03282	0.988588	0.0114121
isotig03283	0.986592	0.0134078
isotig03284	0.981061	0.0189393
isotig03285	0.939331	0.0606691
isotig03286	0.978228	0.0217718
isotig03287	0.963711	0.0362894
isotig03288	0.97809	0.0219097
isotig03290	0.943178	0.056822
isotig03291	0.933738	0.0662623
isotig03295	0.933361	0.0666391
isotig03297	0.928002	0.0719975
isotig03300	0.932479	0.0675205
isotig03301	0.988469	0.0115305
isotig03305	0.965196	0.0348042
isotig03306	0.978906	0.0210938
isotig03307	0.965379	0.0346213
isotig03308	0.980363	0.0196371
isotig03309	0.96535	0.03465
isotig03310	0.965654	0.034346
contig38313	0.738289	0.261711
isotig03331	0.998776	0.00122352
isotig03332	0.998734	0.00126618
isotig03333	0.998629	0.00137126
isotig03334	0.998667	0.00133254
isotig03335	0.998219	0.00178077
isotig03336	0.998445	0.00155471
isotig03337	0.999132	0.000867676
isotig03338	0.998145	0.00185494
isotig03339	0.99788	0.00212008
isotig03340	0.997184	0.00281646
isotig03341	0.99793	0.00207013
isotig03342	0.997716	0.00228368
isotig03343	0.997992	0.00200816
isotig03344	0.998598	0.00140194
isotig03345	0.998631	0.00136853
isotig03346	0.998708	0.00129175
isotig03347	0.998078	0.00192239
isotig03348	0.998953	0.0010465
isotig03349	0.99907	0.000930313
isotig03350	0.998315	0.00168488
isotig03351	0.995937	0.00406297
isotig03352	0.997315	0.00268465
isotig03353	0.998368	0.00163246
isotig03354	0.998483	0.00151682
isotig03355	0.998511	0.00148914
isotig03356	0.998608	0.00139162
isotig03357	0.999042	0.000958442
isotig03358	0.995185	0.00481535
isotig03359	0.996809	0.00319089
isotig03360	0.998874	0.00112607
isotig03361	0.998969	0.00103145
isotig03362	0.997965	0.00203471
isotig03363	0.996804	0.00319571
isotig03364	0.997633	0.00236677
isotig03365	0.997495	0.00250488
isotig03366	0.99924	0.000760456
isotig03367	0.999284	0.000715756
isotig03368	0.998147	0.00185279
isotig03369	0.998927	0.00107347
isotig03370	0.999636	0.000364306
isotig03371	0.998648	0.00135236
isotig03372	0.999479	0.000521436
isotig03373	0.999427	0.000572973
isotig03374	0.998982	0.0010185
isotig03375	0.96144	0.0385597
isotig03376	0.999439	0.000560995
isotig03377	0.979696	0.0203038
isotig03395	0.997038	0.00296169
isotig03396	0.997219	0.00278142
isotig03397	0.996474	0.00352611
isotig03398	0.996258	0.00374206
isotig03399	0.991389	0.00861098
isotig03400	0.992123	0.00787703
isotig03401	0.994825	0.00517538
isotig03402	0.995204	0.00479648
isotig03403	0.997543	0.00245706
isotig03404	0.995759	0.00424106
isotig03405	0.997873	0.00212665
isotig03406	0.997798	0.00220165
isotig03407	0.998465	0.00153475
isotig03408	0.993709	0.00629141
isotig03409	0.995853	0.00414707
isotig03410	0.996472	0.00352837
isotig03411	0.995376	0.00462414
isotig03412	0.997946	0.00205412
isotig03413	0.997202	0.00279762
isotig03414	0.997062	0.00293827
isotig03415	0.996265	0.0037346
isotig03416	0.998384	0.00161645
isotig03417	0.986526	0.0134737
isotig03418	0.998001	0.00199921
isotig03419	0.996004	0.00399604
isotig03420	0.997702	0.00229803
isotig03421	0.995716	0.00428355
isotig03422	0.995294	0.00470555
isotig03423	0.997677	0.00232296
isotig03424	0.998021	0.00197862
isotig03425	0.997237	0.00276313
isotig03426	0.997559	0.00244103
isotig03427	0.997256	0.00274374
isotig03428	0.994655	0.00534517
isotig03429	0.993852	0.00614819
isotig03430	0.993357	0.00664328
isotig03431	0.998537	0.00146312
isotig03432	0.997057	0.00294302
isotig03433	0.99682	0.00317997
isotig03434	0.998182	0.00181784
isotig03435	0.998224	0.00177583
isotig03436	0.997982	0.00201791
isotig03437	0.997117	0.00288313
isotig03438	0.996366	0.00363383
isotig03439	0.991495	0.00850473
isotig03440	0.99667	0.00333011
isotig03441	0.995255	0.00474496
isotig03442	0.998052	0.00194765
isotig03443	0.999469	0.000531092
isotig03444	0.99944	0.000559778
isotig03445	0.999799	0.000201005
isotig03446	0.99979	0.000210412
isotig03447	0.999542	0.000458241
isotig03448	0.999826	0.00017377
isotig03449	0.999752	0.000247669
isotig03450	0.999739	0.000261192
isotig03451	0.999695	0.000305097
isotig03455	0.999373	0.000627204
isotig03456	0.998783	0.00121723
isotig03521	0.984166	0.0158335
isotig03526	0.978449	0.0215507
isotig03576	0.979537	0.0204626
isotig03577	0.988289	0.0117105
isotig03578	0.896686	0.103314
isotig03579	0.81952	0.18048
isotig03580	0.998751	0.0012492
isotig03581	0.999144	0.000856376
isotig03582	0.999422	0.000578065
isotig03583	0.996836	0.00316368
isotig03584	0.997002	0.00299816
isotig03585	0.99805	0.00194999
isotig03586	0.986646	0.0133543
isotig03587	0.997808	0.00219158
isotig03588	0.949053	0.0509474
isotig03589	0.948384	0.0516164
isotig03593	0.977583	0.0224168
isotig03594	0.985354	0.0146457
isotig03598	0.97891	0.0210896
isotig03605	0.976921	0.023079
isotig03608	0.975528	0.024472
isotig03612	0.974753	0.025247
isotig03613	0.98397	0.0160304
isotig03625	0.968489	0.0315114
isotig03628	0.967151	0.0328494
isotig03629	0.96885	0.03115
isotig03630	0.976484	0.0235161
isotig03646	0.956825	0.0431755
contig04601	0.989234	0.0107655
isotig03671	0.999405	0.000595387
isotig03672	0.999258	0.000742015
isotig03673	0.999271	0.000729204
isotig03674	0.999177	0.000823087
isotig03675	0.999472	0.000527694
isotig03676	0.999162	0.000837694
isotig03677	0.999244	0.000756173
isotig03678	0.999384	0.000616459
isotig03679	0.999256	0.00074402
isotig03680	0.999491	0.000509443
isotig03681	0.999501	0.000499257
isotig03682	0.999149	0.000850562
isotig03683	0.999303	0.00069697
isotig03684	0.999163	0.000836722
isotig03685	0.999425	0.000575005
isotig03686	0.999437	0.000562865
isotig03687	0.999319	0.000680778
isotig03688	0.999518	0.000482372
isotig03689	0.999456	0.000543998
isotig03690	0.999396	0.000603594
isotig03691	0.994646	0.00535441
isotig03692	0.993175	0.0068245
isotig03693	0.9938	0.00620029
[truncated: 43,300 more rows]
