# Supplementary material for: Transcriptome analyses of primitively eusocial wasps reveal novel insights into the evolution of sociality and the origin of alternative phenotypes
Source: Genome Biol. 2013 Feb 26;14(2):R20. doi: 10.1186/gb-2013-14-2-r20 (PMC4053794; doi:10.1186/gb-2013-14-2-r20)
Supplement: Additional file 5 — Information on functional analyses and comparison with existing caste expression data from other species. Tabs are as follows. 'Toth2010_Pmetricus_Pcan', mappings between P. metricus and P. canadensis transcripts and their respective expression levels and whether they are significantly differentially expressed in P. canadensis. 'Whitfield2003_50cDNAS', mappings between 50 most discriminative cDNAs for worker behaviors in A. mellifera from Whitfield et al. [18] and P. canadensis, with respective expression values. 'GO-Enrichment Differential Expressed (DE) Genes', list of over/under-represented GO terms for genes significantly up- and down-regulated in each caste comparison. Genes were categorized according to biological processes (P), molecular function (F) and cellular component (C). Most specific terms were retrieved with Blast2GO and correspond to the leaf nodes in the GO tree, this excludes cases where parent and child nodes may be included. Column labels are: Test (number of genes in the test set annotated with this GO term); Ref (number of genes in the ref set annotated with this GO term); notAnnotTest (number of genes in the test set NOT annotated with this GO term); notAnnotRef (number of genes in the reference set NOT annotated with this GO term), where 'test' set is the set of genes up-regulated in queens, and the 'ref' set those up-regulated genes in workers, and vice-versa. 'GO-Enrichment', list of over/under-represented GO terms for the P. canandensis genes that are conserved across the genomes of 6 eusocial insects. 'genes_with_Behavior_GOterm', genes classified with GO term thought to be relevant to behavior, their respective descriptions and direction of differential expression in P. canadensis. 'genes_accelerated_Pol_Bee_Ants', genes found accelerated in Polistes, bee and ants, and direction of differential expression in P. canadensis. 'genes_accelerated_polistes', genes found accelerated only in Polistes; and direction of differential expression in [file gb-2013-14-2-r20-S5.XLS]

## Sheet: Toth2010_Pmetricus_Pcan
Pmetricus					Pcanadensis							Q_vs_W
acc	Foundress	Gyne	Queen	Worker	transcript	gene	W(avg)	Q(avg)	Fo(avg)	Callow(avg)	4casteComparison
AAB25860.1	2.04029	1.82349	2.30534	2.08684	isotig31981	isogroup13484	1.69996	0.52941	0.790038	1.73873	-	-
AAB31097.1	2.24041	1.70359	1.97548	1.94156	isotig21306	isogroup04474	24.4965	8.36766	25.4912	10.0614	-	-
AAC32024.1	-1.45677	-0.966723	-0.40017	-1.77296	isotig24172	isogroup05993	50.4996	399.032	284.773	360.347	-	Q_gt_W
AAD40004.1	0.968674	0.901328	1.15481	1.04817	isotig15800	isogroup02105	4.03329	1.47135	2.52925	2.15294	-	-
AAG44630.1	3.91614	3.72535	3.70831	3.89119	isotig31809	isogroup13312	48.6424	30.1015	31.039	62.2541	-	-
AAH22172.1	2.01453	1.97534	2.03771	2.18405	isotig35826	isogroup17329	29.4102	13.1445	3.4744	3.93871	upW	-
AAH72289.1	0.646504	0.9288	0.838168	0.719955	isotig36837	isogroup18340	23.3704	15.3764	6.06717	10.16	-	-
AAH72918.1	-0.0903701	-0.390885	-0.197244	-0.222725	isotig32148	isogroup13651	6.38572	4.70019	11.8568	12.7439	-	-
AAH73291.1	3.96416	3.82699	4.09989	4.06191	isotig41480	isogroup22983	6.88259	2.52481	7.00016	3.25187	-	-
AAH73436.1	2.98357	2.88206	3.01017	3.06139	isotig41869	isogroup23372	18.1512	12.8079	22.4558	32.9872	-	-
AAH73439.1	-2.10679	-1.66987	-2.2988	-2.06921	isotig13353	isogroup01434	27.9713	27.7289	10.1438	33.4944	-	-
AAH73612.1	0.928865	0.796401	0.991587	1.09621	isotig38616	isogroup20119	11.7841	8.59862	13.0732	23.9042	-	-
AAH76759.1	1.50648	1.53132	1.55436	1.40757	isotig43508	isogroup25011	31.7805	17.5136	12.5702	43.07	-	-
AAL25316.1	0.189463	-0.150968	-0.0485714	-0.000106521	isotig36370	isogroup17873	28.1059	24.1195	2.98932	13.0514	-	-
AAL28172.1	-1.27672	-1.12828	-1.24177	-1.40633	isotig36978	isogroup18481	27.089	19.069	33.5309	48.3631	-	-
AAL39990.1	1.72961	1.39129	1.6647	1.68677	isotig39002	isogroup20505	15.8416	6.29731	18.619	10.8498	-	-
AAM46785.1	2.38756	1.68112	2.41467	2.69906	isotig23982	isogroup05887	337.075	1580.66	415.887	1466.48	-	Q_gt_W
AAM80557.1	-0.118426	0.0738622	-0.0168534	-0.114129	isotig44494	isogroup25997	14.7885	7.9495	13.9422	24.0353	-	-
AAN31393.1	-0.720607	-0.651407	-0.505424	-0.461385	isotig34909	isogroup16412	26.5402	53.3845	46.4569	51.232	-	-
AAN73309.1	2.39288	2.08723	2.39849	2.43317	isotig20980	isogroup04311	38.2213	21.9742	18.8141	18.9079	-	-
AAP20831.1	1.64705	1.79544	1.80481	1.93821	isotig39746	isogroup21249	28.4453	33.024	12.4141	20.8664	-	-
AAP72552.1	3.5263	3.45803	4.06083	3.68318	isotig37969	isogroup19472	1.76134	1.00462	0.140756	2.07096	-	-
AAP93586.1	1.48645	0.943621	1.40824	1.65291	isotig22981	isogroup05342	64.041	79.3574	62.9734	30.5621	-	-
AAP94098.1	1.29745	1.20833	1.51387	1.57816	isotig13329	isogroup01427	159.901	230.912	177.735	500.766	-	-
AAP94663.1	-0.124902	-0.450751	-0.190173	0.0773535	isotig42866	isogroup24369	75.7808	48.0529	60.0141	127.807	-	-
AAQ23611.1	-1.74799	-1.18535	-1.65591	-1.63058	isotig19075	isogroup03351	15.3351	7.38008	3.23301	2.86273	-	-
AAR01316.1	5.52675	5.97442	5.71633	5.66303	isotig41098	isogroup22601	11.6205	16.592	20.5682	28.4932	-	-
AAR09751.1	-1.51975	-1.32948	-1.61623	-1.43446	isotig39166	isogroup20669	10.9751	10.108	2.74936	6.54678	-	-
AAR10208.1	1.38078	1.28743	1.51115	1.54048	isotig41773	isogroup23276	17.5537	11.2259	6.63618	14.7872	-	-
AAS15665.1	1.54297	1.24573	1.51748	1.3674	isotig22042	isogroup04845	28.2335	17.0924	24.7472	19.5216	-	-
AAS55708.1	4.47102	4.29888	4.43953	4.49436	isotig27102	isogroup08605	48.0968	85.4695	58.5908	152.221	-	-
AAS57867.1	1.02827	1.02701	1.1225	0.927053	isotig37702	isogroup19205	20.1339	10.1469	23.0939	26.7602	-	-
AAT73203.1	0.306321	-0.0733183	0.647118	0.489638	isotig43897	isogroup25400	2.23363	6.58019	5.57329	4.06318	-	-
AAT94413.1	-1.58216	-1.72583	-1.43797	-1.43348	isotig38045	isogroup19548	34.0257	19.5137	14.6337	31.2344	-	-
AAT94484.1	-1.38874	-1.01411	-1.37263	-1.49954	isotig42291	isogroup23794	12.2067	6.59886	4.17429	7.89929	-	-
AAU09451.1	2.55334	2.74517	2.46343	2.505	isotig38262	isogroup19765	85.628	65.2528	55.8692	220.905	upC	-
AAU12750.1	1.48151	1.57391	1.97808	1.65036	isotig43897	isogroup25400	2.23363	6.58019	5.57329	4.06318	-	-
AAU84933.1	4.12853	4.48231	4.28572	4.28719	isotig41098	isogroup22601	11.6205	16.592	20.5682	28.4932	-	-
AAU93877.1	1.13754	1.03642	1.09084	0.941171	isotig39102	isogroup20605	14.4529	7.62061	24.4775	30.7582	-	-
AAY63978.1	4.31629	4.26035	4.29932	4.44455	isotig37493	isogroup18996	5.98442	11.7512	4.51357	16.0683	-	-
AAY63983.1	5.38738	5.05277	5.30609	5.31267	isotig34160	isogroup15663	13.8534	6.14798	14.3678	7.06891	-	-
ABC86902.1	4.22484	4.43581	4.42595	4.66562	isotig13329	isogroup01427	159.901	230.912	177.735	500.766	-	-
ABD36161.1	2.3494	2.08059	2.33527	2.31668	isotig16102	isogroup02190	24.2064	14.8904	36.0865	69.9906	upC	-
ABD36234.1	0.198371	0.107524	0.387727	0.39994	isotig38016	isogroup19519	23.738	8.46399	26.6459	15.889	-	-
ABD76365.1	2.31793	2.18567	2.32513	2.48787	isotig38262	isogroup19765	85.628	65.2528	55.8692	220.905	upC	-
ABD76373.1	1.51568	1.41226	1.30549	1.24797	isotig38238	isogroup19741	20.7516	12.6789	16.9769	22.4993	-	-
ABE01157.1	-2.09631	-1.86767	-1.96305	-2.2417	isotig42936	isogroup24439	21.2561	13.4939	7.36009	22.0409	-	-
ABF18333.1	1.77162	1.33776	1.60945	1.75285	isotig40746	isogroup22249	87.4112	89.5851	130.769	106.756	-	-
ABF51305.1	2.13132	2.02402	1.99037	2.09002	isotig40997	isogroup22500	34.1177	26.1089	34.1706	64.8916	-	-
ABF51434.1	0.570806	0.249911	0.558691	0.403188	isotig40895	isogroup22398	39.3592	19.0586	33.0011	7.88311	-	-
BAA87893.1	1.72263	1.68481	1.59535	1.54157	isotig44117	isogroup25620	4.75512	6.55815	5.25315	7.94186	-	-
BAB78525.1	-0.0565945	-0.143045	0.186902	0.200072	isotig38484	isogroup19987	4.49274	2.458	0.719902	1.47477	-	-
BAD52258.1	2.17263	1.9688	2.2363	2.2146	isotig37716	isogroup19219	47.4035	33.1378	72.6331	87.4942	-	-
BAE00010.1	-0.335479	-0.321056	-0.220999	-0.173828	isotig41060	isogroup22563	34.1132	26.8071	11.9416	31.0271	-	-
BAE44969.1	2.9199	3.19535	3.50893	3.25678	isotig43897	isogroup25400	2.23363	6.58019	5.57329	4.06318	-	-
CAB59967.1	-0.962531	-1.18034	-0.796711	-0.798734	isotig39958	isogroup21461	5.84611	3.0228	1.38946	0.616691	-	-
CAB64684.1	2.54847	2.47634	2.55364	2.69921	isotig39239	isogroup20742	261.707	463.885	371.791	713.248	-	-
CAD51796.1	3.00981	3.22112	3.06739	2.90622	isotig39862	isogroup21365	6.9588	1.19103	0.238082	1.80116	upW	W_gt_Q
CAE58813.1	0.576824	1.02559	0.663928	0.707384	isotig14536	isogroup01742	52.1413	51.2156	10.9706	39.7751	-	-
CAF98885.1	0.403308	0.251512	0.443453	0.217344	isotig08984	isogroup00624	1.60383	1.8403	2.07386	2.78924	-	-
CAF99410.1	0.0657707	0.767025	0.475633	0.197009	isotig40279	isogroup21782	27.0874	28.7405	4.95721	17.8728	-	-
CAG03646.1	3.73153	3.5013	3.59957	3.78961	isotig16072	isogroup02183	16.7148	10.2439	18.099	20.8366	-	-
CAH04344.1	2.50617	1.94175	2.40049	2.25965	isotig10701	isogroup00889	27.7214	20.3238	43.8393	17.466	-	-
CAH90721.1	-1.63736	-1.3842	-1.50951	-1.62052	isotig44151	isogroup25654	4.7474	1.85529	1.63495	0.528417	-	-
CAI26307.1	-0.896555	-0.31598	-0.65249	-0.833043	isotig28655	isogroup10158	5.14901	5.28924	3.80418	5.94782	-	-
CAI42843.1	-0.52179	-0.865809	-0.641131	-0.721479	isotig33641	isogroup15144	11.1259	6.48847	4.11991	3.6216	-	-
CAI95631.1	0.0298961	0.168334	0.257426	0.383036	isotig43483	isogroup24986	13.778	7.3937	9.94897	14.7169	-	-
EAL27884.1	2.26731	2.31849	2.46126	2.55599	isotig39746	isogroup21249	28.4453	33.024	12.4141	20.8664	-	-
EAL29952.1	1.1719	0.937707	1.013	1.27861	isotig37402	isogroup18905	71.488	74.255	107.191	163.545	-	-
EAL33561.1	1.43355	1.62573	1.4226	1.30731	isotig14380	isogroup01696	23.025	31.3778	14.5035	36.2388	-	-
NP_001011581.1	0.058757	-0.162184	0.0628965	0.175194	isotig44117	isogroup25620	4.75512	6.55815	5.25315	7.94186	-	-
NP_001011585.1	2.45525	2.29282	2.11635	2.17981	contig20353	isogroup00089	56.2603	56.1731	34.9929	89.7437	-	-
NP_001011597.1	4.02373	4.36614	4.18032	4.33588	isotig22455	isogroup05053	76.8438	53.0547	36.0103	95.0921	-	-
NP_001011604.2	2.4037	2.66799	2.56456	2.37257	isotig06102	isogroup00331	57.0439	88.2613	96.7922	160.381	-	-
NP_001011630.1	4.78691	4.55964	4.64166	4.46368	isotig14704	isogroup01791	334.071	227.156	429.697	484.133	-	-
NP_001014430.1	-0.433925	-0.0842443	-0.221134	-0.660724	isotig38018	isogroup19521	34.7799	38.16	27.7764	90.0178	-	-
NP_001014994.1	2.32041	2.10193	2.36896	2.23342	isotig19062	isogroup03345	112.536	91.8985	62.8962	157.819	-	-
NP_001035357.1	0.958081	1.12394	0.961097	0.83782	isotig21236	isogroup04439	44.6559	52.4598	15.5261	53.5468	-	-
NP_001035357.1	2.16853	2.4024	2.16858	2.10281	isotig21236	isogroup04439	44.6559	52.4598	15.5261	53.5468	-	-
NP_523988.2	0.890681	0.823059	1.0126	1.11183	isotig13329	isogroup01427	159.901	230.912	177.735	500.766	-	-
NP_608806.2	1.8264	1.89628	1.94504	1.72191	isotig43557	isogroup25060	3.17031	0.893118	1.0681	3.24661	-	-
NP_608806.2	3.37278	3.55065	3.55235	3.2541	isotig43557	isogroup25060	3.17031	0.893118	1.0681	3.24661	-	-
NP_722852.1	0.233041	0.116316	0.405995	0.286045	isotig44380	isogroup25883	6.48542	3.67005	2.63313	1.31156	-	-
NP_775328.2	0.402297	0.734501	0.498881	0.580129	isotig41278	isogroup22781	7.01492	3.47524	1.10191	2.58377	-	-
NP_998957.1	0.949164	0.730808	0.817211	0.697491	isotig27533	isogroup09036	42.5343	49.0721	59.9281	70.3294	-	-
XP_309332.2	-0.274031	-0.484437	-0.370827	-0.147216	isotig22929	isogroup05313	35.7522	20.242	9.38133	35.5975	-	-
XP_310627.2	-0.591468	-0.341402	-0.404518	-0.477884	isotig41902	isogroup23405	51.8877	48.796	48.6858	62.8695	-	-
XP_310715.2	1.62172	1.88698	1.66176	1.55447	isotig37435	isogroup18938	18.8638	14.7345	7.00219	14.7698	-	-
XP_311723.2	0.485672	0.343816	0.532885	0.33199	isotig39209	isogroup20712	54.6269	56.3761	37.7103	86.7314	-	-
XP_312367.2	2.69196	2.5266	2.66799	2.85579	isotig10781	isogroup00905	19.5351	17.3135	19.1795	42.9102	-	-
XP_314018.2	4.12197	4.09781	4.14023	4.28544	isotig38262	isogroup19765	85.628	65.2528	55.8692	220.905	upC	-
XP_315499.1	3.95437	3.68706	3.43559	3.90669	isotig40554	isogroup22057	27.3816	26.9154	40.391	70.7163	-	-
XP_320148.2	0.726915	0.484488	0.823043	0.732424	isotig42339	isogroup23842	9.7408	3.39755	3.03028	2.42685	-	-
XP_320545.1	-0.291099	0.0251927	-0.0646501	-0.152046	isotig44117	isogroup25620	4.75512	6.55815	5.25315	7.94186	-	-
XP_321394.2	4.55427	4.35498	4.53889	4.63986	isotig28567	isogroup10070	93.9707	63.6274	128.102	200.227	-	-
XP_391857.2	0.852157	1.07951	0.923285	0.921875	isotig41807	isogroup23310	2.54521	0.78731	1.25137	2.01367	-	-
XP_391882.2	-0.64071	-1.0009	-0.868036	-0.591533	isotig37982	isogroup19485	22.1738	10.2612	21.7168	14.2023	-	-
XP_391918.2	0.607516	0.305623	0.477915	0.698048	isotig21064	isogroup04353	9.06038	7.32189	6.05448	6.75423	-	-
XP_392024.2	1.18263	1.01502	1.22012	1.41829	isotig41921	isogroup23424	67.2617	138.426	191.499	182.044	-	-
XP_392043.2	0.252865	0.0274762	0.0267446	0.0786039	isotig41265	isogroup22768	22.7031	17.6248	7.7187	21.3525	-	-
XP_392063.2	1.17623	1.29338	1.34061	1.21231	isotig43501	isogroup25004	13.6024	11.5804	13.4675	27.3329	-	-
XP_392063.2	0.874695	0.932922	1.04707	0.780406	isotig43501	isogroup25004	13.6024	11.5804	13.4675	27.3329	-	-
XP_392071.2	2.01853	1.72435	2.02897	1.93309	isotig20773	isogroup04206	76.4948	142.697	136.84	235.437	-	-
XP_392071.2	2.88245	3.00829	3.10676	2.98975	isotig20773	isogroup04206	76.4948	142.697	136.84	235.437	-	-
XP_392073.2	-0.686241	-0.467702	-0.656971	-0.77353	isotig44290	isogroup25793	10.9859	5.71069	9.25686	5.7977	-	-
XP_392111.2	1.31507	1.44245	1.38443	1.21937	isotig38862	isogroup20365	6.49371	18.6631	7.50503	18.3771	-	-
XP_392127.1	0.00378383	-0.114563	0.128354	0.108396	isotig19986	isogroup03809	21.135	9.97608	28.4093	15.5622	-	-
XP_392137.2	0.141726	-0.0687494	0.106119	0.05201	isotig43889	isogroup25392	85.6343	197.798	22.7751	84.4991	-	-
XP_392154.2	0.347836	0.443425	0.404203	0.19835	isotig40769	isogroup22272	20.4269	7.57543	9.19753	9.6586	-	-
XP_392164.2	0.838709	0.449928	0.793377	0.754042	isotig43508	isogroup25011	31.7805	17.5136	12.5702	43.07	-	-
XP_392192.2	1.82699	1.71734	1.66755	1.52389	isotig41804	isogroup23307	23.3581	24.4727	12.606	19.9185	-	-
XP_392199.2	0.328082	0.310329	0.0271294	0.176989	isotig43241	isogroup24744	14.4639	8.11748	6.47976	11.913	-	-
XP_392206.2	3.51661	3.42506	3.57079	3.30314	isotig14767	isogroup01811	42.5693	125.684	86.0336	133.675	-	Q_gt_W
XP_392231.1	3.97324	4.22626	4.07712	4.00891	isotig24172	isogroup05993	50.4996	399.032	284.773	360.347	-	Q_gt_W
XP_392236.2	0.713792	0.556936	0.555509	0.450972	isotig40812	isogroup22315	27.6514	42.9715	9.60498	11.3374	-	-
XP_392236.2	-0.573696	-0.283493	-0.351474	-0.420597	isotig40812	isogroup22315	27.6514	42.9715	9.60498	11.3374	-	-
XP_392241.2	2.3642	2.66445	2.52726	2.42249	isotig16793	isogroup02407	37.9661	26.5716	12.0011	32.4406	-	-
XP_392254.2	-1.29494	-1.5275	-1.9953	-1.7094	isotig43961	isogroup25464	18.4233	12.4867	3.21297	8.94395	-	-
XP_392257.1	2.84936	3.16556	2.89093	2.89297	isotig37825	isogroup19328	5.86294	1.63502	1.79645	9.8462	-	-
XP_392320.1	2.0037	1.81298	1.96614	2.06123	isotig31866	isogroup13369	8.40967	12.4452	1.05121	3.2839	-	-
XP_392322.2	0.552988	0.878714	0.471134	0.334852	isotig27230	isogroup08733	9.63474	17.0269	7.53072	12.6002	-	-
XP_392328.2	3.01849	3.34935	3.31628	3.19232	isotig43696	isogroup25199	0.58403	0.845356	0.370155	0.356614	-	-
XP_392335.2	-0.331481	-0.837761	-0.571504	-0.583613	isotig37394	isogroup18897	19.7252	30.7643	16.2501	22.0132	-	-
XP_392335.2	1.5059	0.740661	0.964671	1.01531	isotig37394	isogroup18897	19.7252	30.7643	16.2501	22.0132	-	-
XP_392359.1	-0.190938	-0.488162	-0.139038	-0.135272	isotig34734	isogroup16237	5.72471	10.0921	5.44695	7.82394	-	-
XP_392380.2	-1.30845	-1.21005	-0.756662	-1.29795	isotig36528	isogroup18031	9.80872	3.78195	9.54038	4.71695	-	-
XP_392436.2	0.342324	0.237987	0.179636	0.10834	isotig37943	isogroup19446	3.32274	2.94879	0.868914	2.43817	-	-
XP_392436.2	0.213537	-0.244305	-0.119326	-0.0309748	isotig37943	isogroup19446	3.32274	2.94879	0.868914	2.43817	-	-
XP_392436.2	0.710636	0.606991	0.496247	0.474758	isotig37943	isogroup19446	3.32274	2.94879	0.868914	2.43817	-	-
XP_392436.2	2.08589	1.96404	1.89055	1.80799	isotig37943	isogroup19446	3.32274	2.94879	0.868914	2.43817	-	-
XP_392439.2	-1.11332	-1.07824	-1.22573	-1.48117	isotig42858	isogroup24361	23.421	8.39432	24.4883	17.4995	-	-
XP_392453.2	1.02651	0.954722	1.12393	0.990982	isotig41451	isogroup22954	6.13233	2.02494	5.16801	2.56047	-	-
XP_392454.2	3.84832	4.32995	3.76031	3.77423	isotig38037	isogroup19540	66.721	55.0893	13.4406	23.9536	-	-
XP_392454.2	-0.132956	-0.0279836	-0.248671	-0.262052	isotig38037	isogroup19540	66.721	55.0893	13.4406	23.9536	-	-
XP_392454.2	0.805912	0.034836	0.14053	0.392972	isotig38037	isogroup19540	66.721	55.0893	13.4406	23.9536	-	-
XP_392454.2	-0.802011	-0.325168	-0.640589	-0.790756	isotig38037	isogroup19540	66.721	55.0893	13.4406	23.9536	-	-
XP_392454.2	-0.607244	-0.210728	-0.521811	-0.508982	isotig38037	isogroup19540	66.721	55.0893	13.4406	23.9536	-	-
XP_392463.2	1.92321	2.08648	1.79331	1.76357	isotig37098	isogroup18601	4.90331	3.59349	1.85095	2.85462	-	-
XP_392466.2	2.94157	3.30763	3.06751	3.2029	isotig34783	isogroup16286	121.138	168.363	111.839	685.927	upC	-
XP_392466.2	3.0494	3.38695	3.11951	3.2375	isotig34783	isogroup16286	121.138	168.363	111.839	685.927	upC	-
XP_392475.2	-0.539543	-0.201448	-0.331896	-0.297718	isotig43138	isogroup24641	9.6586	3.98641	5.98154	5.99143	-	-
XP_392481.2	2.51814	2.69072	2.63181	2.54263	isotig20602	isogroup04120	98.4645	63.4364	60.9593	67.7774	-	-
XP_392483.1	4.00747	3.78581	3.66083	4.05824	isotig44114	isogroup25617	0.384778	4.99363	2.64767	3.48747	-	Q_gt_W
XP_392510.2	0.53252	0.502401	0.474786	0.323383	isotig22086	isogroup04867	8.89791	3.00279	4.43069	1.92772	-	-
XP_392519.1	-1.95624	-1.69726	-2.0031	-1.94007	isotig42267	isogroup23770	69.2868	55.4056	11.9888	26.5704	-	-
XP_392521.2	0.284776	0.476018	0.404862	0.327056	isotig38668	isogroup20171	8.41327	8.6347	11.8529	19.0134	-	-
XP_392577.2	-1.40133	-1.29732	-1.09264	-1.23449	isotig40440	isogroup21943	5.77499	7.77775	3.9481	5.22187	-	-
XP_392588.2	0.445586	0.690005	0.69386	0.630883	isotig38930	isogroup20433	11.6224	9.12307	12.3776	23.456	-	-
XP_392601.1	1.25887	1.01969	1.29365	1.30136	isotig15070	isogroup01894	94.6636	115.498	101.079	141.942	-	-
XP_392603.2	-0.563044	-0.357502	-0.253664	-0.456718	isotig33502	isogroup15005	14.3195	26.6987	23.7915	21.5559	-	-
XP_392660.2	0.718707	0.394613	0.718808	0.617203	isotig42142	isogroup23645	34.6484	26.0962	34.0586	54.8988	-	-
XP_392664.2	1.31377	1.42816	1.30858	1.15419	isotig38747	isogroup20250	49.9449	19.0909	48.8141	63.9355	-	-
XP_392667.2	-0.203794	-0.477608	-0.435071	-0.177434	isotig21496	isogroup04569	14.1	7.45488	11.2163	14.4272	-	-
XP_392670.2	1.10376	1.08377	1.19947	1.31512	isotig37132	isogroup18635	5.44006	2.03531	0.708419	3.17094	-	-
XP_392688.2	2.36347	2.14333	2.24945	2.31516	isotig38116	isogroup19619	4.14819	6.93468	7.87174	64.128	upC	-
XP_392731.2	3.59745	3.81525	3.56009	3.47696	isotig41895	isogroup23398	45.6597	31.2656	54.6604	62.4236	-	-
XP_392759.2	2.61392	2.47651	2.46351	2.66037	isotig44808	isogroup26311	4.13132	7.31817	3.32889	2.24741	-	-
XP_392767.2	-0.639409	-0.286685	-0.494294	-0.61981	isotig39958	isogroup21461	5.84611	3.0228	1.38946	0.616691	-	-
XP_392775.2	-2.04338	-1.70458	-1.9819	-2.0847	isotig38518	isogroup20021	9.29079	7.19503	4.06921	11.8371	-	-
XP_392795.2	-1.4482	-1.3367	-1.67089	-1.24281	isotig37220	isogroup18723	10.2939	4.60734	1.60814	2.92723	-	-
XP_392798.2	2.38831	2.40073	2.46227	2.5654	isotig21299	isogroup04471	5.43106	3.33315	2.0196	4.69732	-	-
XP_392822.2	2.27381	1.93795	2.41438	2.53328	isotig37830	isogroup19333	51.0208	31.64	45.707	49.5798	-	-
XP_392822.2	0.519928	0.212797	0.720488	0.921753	isotig37830	isogroup19333	51.0208	31.64	45.707	49.5798	-	-
XP_392822.2	1.20745	0.908206	1.43122	1.62191	isotig37830	isogroup19333	51.0208	31.64	45.707	49.5798	-	-
XP_392826.1	1.37129	1.0887	1.34747	1.3345	isotig24400	isogroup06120	7.41248	3.38637	4.56814	6.80987	-	-
XP_392867.2	-1.51322	0.0681841	-1.60659	-1.53086	isotig44189	isogroup25692	8.163	2.96533	8.62316	12.5818	-	-
XP_392867.2	-1.64513	-0.833998	-1.47396	-1.82656	isotig44189	isogroup25692	8.163	2.96533	8.62316	12.5818	-	-
XP_392878.2	0.150384	0.139182	0.289102	0.295013	isotig43363	isogroup24866	19.5236	11.5061	9.47363	27.2317	-	-
XP_392882.1	0.434425	-0.0806006	0.392478	0.332693	isotig43817	isogroup25320	6.61684	6.00465	7.19077	8.1451	-	-
XP_392911.2	0.519541	0.707144	0.739236	0.718	isotig38854	isogroup20357	31.9138	26.5585	18.3275	48.5083	-	-
XP_392915.2	1.80665	1.98524	1.80377	1.72017	isotig16667	isogroup02364	98.645	100.228	16.8817	87.7268	-	-
XP_392983.1	2.85977	2.52353	2.70582	2.68326	isotig16810	isogroup02415	24.1843	10.7883	28.3699	14.709	-	-
XP_393000.2	-0.183182	-0.508409	-0.200416	-0.25249	isotig44151	isogroup25654	4.7474	1.85529	1.63495	0.528417	-	-
XP_393044.2	0.669982	0.442239	0.636035	0.744685	isotig34643	isogroup16146	19.1537	6.49244	9.71886	9.15153	-	-
XP_393099.2	-1.82664	-1.58814	-1.80838	-1.80849	isotig37031	isogroup18534	7.39219	7.36414	9.65967	13.7194	-	-
XP_393137.1	-0.414892	-0.209313	-0.423717	-0.504984	isotig16081	isogroup02185	2.56817	1.45357	0.565652	1.73884	-	-
XP_393147.2	2.56212	2.34604	2.50785	2.7196	isotig38557	isogroup20060	30.0599	50.6536	54.7646	70.0401	-	-
XP_393153.2	0.351283	0.513658	0.578962	0.596517	isotig43972	isogroup25475	11.5732	6.1471	4.00986	9.01466	-	-
XP_393153.2	0.472696	0.441473	0.357692	0.162296	isotig43972	isogroup25475	11.5732	6.1471	4.00986	9.01466	-	-
XP_393280.2	-0.702642	-1.29822	-1.06334	-0.870575	isotig43607	isogroup25110	8.15728	15.4105	6.33686	12.4951	-	-
XP_393282.2	-0.543182	-0.20601	-0.586568	-0.658089	isotig44224	isogroup25727	9.57953	4.9899	14.289	8.06198	-	-
XP_393293.2	3.50896	2.94726	3.0531	3.13019	isotig42936	isogroup24439	21.2561	13.4939	7.36009	22.0409	-	-
XP_393307.2	2.42432	2.1909	2.64844	2.38167	isotig37682	isogroup19185	3.05419	2.05075	1.79153	1.84245	-	-
XP_393332.1	2.51095	2.56181	2.69329	2.60925	isotig10590	isogroup00868	1.92394	2.17278	2.41418	3.44494	-	-
XP_393372.2	1.03368	1.29105	1.00976	0.869115	isotig40910	isogroup22413	0.926961	0.118373	0.222559	0.903414	-	-
XP_393372.2	-0.623767	-0.819422	-0.918068	-0.861433	isotig40910	isogroup22413	0.926961	0.118373	0.222559	0.903414	-	-
XP_393383.2	1.48203	1.92838	1.80589	1.80984	isotig39763	isogroup21266	14.2462	12.2053	9.00766	30.1274	-	-
XP_393410.2	2.73913	3.15341	2.77177	2.93157	isotig22455	isogroup05053	76.8438	53.0547	36.0103	95.0921	-	-
XP_393456.2	0.764949	0.698839	1.13471	0.67808	isotig17727	isogroup02771	9.71866	4.21208	10.5844	7.85327	-	-
XP_393458.2	-0.224839	-0.179561	-0.0229189	-0.190108	isotig15850	isogroup02122	12.9017	11.3555	19.2828	21.7875	-	-
XP_393589.2	-0.654064	-1.21207	-1.11216	-1.03616	isotig42018	isogroup23521	3.49938	1.21904	0.627851	0.447061	-	-
XP_393650.2	-0.29552	-0.38322	-0.193185	-0.178259	isotig30764	isogroup12267	9.99583	11.4597	12.0988	21.6202	-	-
XP_393654.2	-1.37572	-1.03784	-1.28615	-1.26408	isotig42029	isogroup23532	48.062	27.7796	13.9324	35.9554	-	-
XP_393675.2	-1.27276	-1.07154	-1.06699	-1.2068	isotig41241	isogroup22744	32.5838	58.8486	5.99867	15.252	-	-
XP_393677.2	0.662004	0.470681	0.482814	0.451783	isotig31109	isogroup12612	7.66931	3.53223	4.8927	7.21642	-	-
XP_393696.2	1.51795	1.07919	1.42469	1.30649	isotig22493	isogroup05074	3.70959	1.83741	3.20152	0.864738	-	-
XP_393702.2	-0.308154	-0.551308	-0.408683	-0.389403	isotig22995	isogroup05349	10.6969	13.4952	10.5157	16.228	-	-
XP_393706.2	0.632479	0.735095	0.820304	0.6744	isotig21380	isogroup04511	6.49462	2.93682	2.66147	1.4565	-	-
XP_393754.2	0.0562996	0.213364	0.268864	-0.00920568	isotig43550	isogroup25053	1.69566	0.86623	0.471682	0.452479	-	-
XP_393761.1	0.0166707	-0.0804275	0.174483	0.191969	isotig41773	isogroup23276	17.5537	11.2259	6.63618	14.7872	-	-
XP_393777.2	-2.08637	-1.70057	-1.91611	-1.98609	isotig38509	isogroup20012	2.51871	1.01212	1.18419	3.23304	-	-
XP_393853.1	-0.0280591	-0.415634	-0.432526	-0.42306	isotig42699	isogroup24202	27.6713	7.61998	7.635	5.90659	upW	W_gt_Q
XP_393876.1	2.90517	2.79796	2.92168	3.02766	isotig23079	isogroup05395	34.8267	25.6218	33.2377	82.0125	-	-
XP_393883.2	0.596987	0.337589	0.584131	0.603143	isotig26507	isogroup08010	27.4833	11.0521	11.8485	7.13857	-	-
XP_393907.2	-0.0872934	0.174253	0.0211383	-0.100358	isotig44117	isogroup25620	4.75512	6.55815	5.25315	7.94186	-	-
XP_393947.2	4.16814	3.92912	4.18204	4.16187	isotig43889	isogroup25392	85.6343	197.798	22.7751	84.4991	-	-
XP_393947.2	1.3303	1.03677	1.33076	1.29709	isotig43889	isogroup25392	85.6343	197.798	22.7751	84.4991	-	-
XP_394049.1	0.966048	0.895558	1.08638	1.12007	isotig44380	isogroup25883	6.48542	3.67005	2.63313	1.31156	-	-
XP_394195.2	-0.745975	-1.08051	-0.808339	-0.944492	isotig44666	isogroup26169	29.7251	43.059	16.5787	31.6015	-	-
XP_394208.2	-0.32477	-0.289998	-0.105448	-0.18117	isotig43961	isogroup25464	18.4233	12.4867	3.21297	8.94395	-	-
XP_394217.1	2.35966	2.15878	2.2919	2.554	isotig40947	isogroup22450	20.3274	8.31151	17.4517	18.835	-	-
XP_394267.2	3.97964	4.32971	4.12298	4.00866	isotig42714	isogroup24217	20.8641	8.52464	23.4767	21.5307	-	-
XP_394279.2	1.0432	1.36077	1.04819	0.984543	isotig35164	isogroup16667	8.71667	5.97016	5.66143	10.4647	-	-
XP_394291.2	1.84765	1.91593	1.95788	2.10151	isotig37635	isogroup19138	135.665	101.536	64.5598	266.745	-	-
XP_394297.2	1.74684	1.62074	1.82638	1.98814	isotig43601	isogroup25104	17.7178	15.7153	9.62778	18.9709	-	-
XP_394332.2	1.82377	1.79744	1.73716	1.56147	isotig20482	isogroup04059	56.7484	41.5379	73.1513	75.2404	-	-
XP_394333.2	2.09674	2.51456	2.15236	1.86195	isotig41039	isogroup22542	30.887	39.9632	22.5593	87.5978	-	-
XP_394381.2	1.36809	1.29607	1.22398	1.528	isotig37825	isogroup19328	5.86294	1.63502	1.79645	9.8462	-	-
XP_394399.2	1.37354	1.61406	1.49252	1.41681	isotig39132	isogroup20635	18.7289	7.34931	11.3811	14.1188	-	-
XP_394404.2	2.84737	2.45066	2.83446	2.92748	isotig42936	isogroup24439	21.2561	13.4939	7.36009	22.0409	-	-
XP_394467.1	1.62346	1.43738	1.71406	1.55617	isotig40997	isogroup22500	34.1177	26.1089	34.1706	64.8916	-	-
XP_394542.2	-1.56835	-0.832521	-1.60326	-0.776938	isotig44474	isogroup25977	17.9734	19.1627	20.341	25.974	-	-
XP_394629.2	-1.45357	-1.26098	-1.39196	-1.56393	isotig37070	isogroup18573	24.1373	24.6392	5.71658	18.2768	-	-
XP_394629.2	-0.632864	-0.298606	-0.533955	-0.593871	isotig37070	isogroup18573	24.1373	24.6392	5.71658	18.2768	-	-
XP_394650.1	4.30505	4.20638	4.19906	4.09071	isotig44287	isogroup25790	4.64129	5.54151	1.67531	3.72073	-	-
XP_394701.2	1.22403	1.43729	1.33278	1.34348	isotig43847	isogroup25350	10.1419	6.01798	4.49067	12.3459	-	-
XP_394723.2	1.15588	1.52121	1.33497	1.24063	isotig43965	isogroup25468	7.46553	3.45425	1.81047	3.49874	-	-
XP_394821.2	-0.912091	-1.27515	-0.948241	-0.769552	isotig31124	isogroup12627	39.5175	45.0271	13.2356	37.922	-	-
XP_394969.2	-0.371623	-0.179175	-0.258346	-0.479187	isotig43089	isogroup24592	12.5415	10.6364	13.83	14.5756	-	-
XP_395025.2	1.25709	1.45	1.18738	1.27123	isotig38575	isogroup20078	6.21268	4.48574	3.54575	2.0808	-	-
XP_395070.2	-1.62566	-1.41662	-1.46337	-1.5629	isotig34753	isogroup16256	6.50526	2.9462	3.34132	4.16937	-	-
XP_395115.2	2.39524	2.44568	2.36085	2.06608	isotig38637	isogroup20140	30.4147	27.5616	10.2574	23.4898	-	-
XP_395119.2	-0.554685	-0.796812	-0.495535	-0.637288	isotig20726	isogroup04184	1.08341	0.23691	0.477716	0.228491	-	-
XP_395128.2	-0.610999	-0.872605	-0.730529	-0.687814	isotig34113	isogroup15616	16.5967	23.5818	14.0214	17.1658	-	-
XP_395143.2	1.02733	1.11928	1.05075	0.853012	isotig36138	isogroup17641	9.32777	10.0438	4.72803	6.34523	-	-
XP_395294.2	-0.122339	-0.247615	-0.405153	-0.39709	isotig43116	isogroup24619	36.1694	27.9338	26.5954	55.9288	-	-
XP_395321.2	-0.329385	-0.719571	-0.513954	-0.629996	isotig06303	isogroup00345	1.56944	0.861144	0.766494	1.47497	-	-
XP_395364.2	2.94546	2.68917	2.81348	2.96953	isotig21993	isogroup04820	10.7718	14.0207	8.48281	19.9425	-	-
XP_395386.2	1.2363	1.05846	1.03572	1.00295	isotig41348	isogroup22851	15.844	11.5577	4.59616	3.11699	-	-
XP_395512.2	-0.643458	-0.349353	-0.690678	-0.743444	isotig36727	isogroup18230	16.4818	21.1794	8.5941	12.3874	-	-
XP_395745.2	0.324882	0.0566136	0.0795396	0.0910605	isotig33715	isogroup15218	13.2079	3.63968	4.5457	4.99356	-	W_gt_Q
XP_395788.2	0.375909	-0.168669	-0.0325228	0.0554106	isotig44762	isogroup26265	11.9564	2.0612	1.92953	1.3849	upW	W_gt_Q
XP_395823.2	-1.17428	-1.33442	-1.09525	-1.17619	isotig16979	isogroup02489	7.06675	4.27481	4.98352	4.43927	-	-
XP_395856.2	1.05691	1.25607	1.37702	1.41888	isotig42893	isogroup24396	61.1624	83.0604	48.9845	111.664	-	-
XP_395922.2	3.39054	3.72451	3.45074	3.45653	isotig43601	isogroup25104	17.7178	15.7153	9.62778	18.9709	-	-
XP_395927.2	1.67729	1.95971	1.68685	1.54874	isotig43961	isogroup25464	18.4233	12.4867	3.21297	8.94395	-	-
XP_395927.2	-0.306448	0.00224469	-0.182317	-0.284349	isotig43961	isogroup25464	18.4233	12.4867	3.21297	8.94395	-	-
XP_396063.2	-1.01285	-0.719998	-1.07643	-1.03905	isotig44117	isogroup25620	4.75512	6.55815	5.25315	7.94186	-	-
XP_396101.2	2.52711	2.80873	2.52129	2.47829	isotig11148	isogroup00968	9.14698	8.24674	4.41297	12.4912	-	-
XP_396263.2	1.7061	1.91548	1.70749	1.92471	isotig35720	isogroup17223	44.9104	25.3542	34.6004	14.205	-	-
XP_396295.2	1.0865	1.95687	1.32162	0.544051	isotig24269	isogroup06047	6.8412	9.39066	11.0378	6.81893	-	-
XP_396295.2	0.809092	1.64334	1.04237	0.479686	isotig24269	isogroup06047	6.8412	9.39066	11.0378	6.81893	-	-
XP_396295.2	0.280804	1.16615	0.600408	-0.184154	isotig24269	isogroup06047	6.8412	9.39066	11.0378	6.81893	-	-
XP_396410.2	-0.901204	-1.19106	-1.1076	-1.16058	isotig40361	isogroup21864	7.56204	11.7609	3.44925	19.3067	-	-
XP_396522.2	1.20144	0.0214296	0.361417	0.643464	isotig38371	isogroup19874	0.529115	0.374927	0.0327832	0.116507	-	-
XP_396578.2	-0.0546819	-0.0323193	-0.177171	-0.332247	isotig40468	isogroup21971	11.3192	4.21709	3.32917	4.50698	-	-
XP_396592.2	1.19992	1.21869	1.43209	1.48617	isotig39356	isogroup20859	16.435	9.40516	12.2022	12.7751	-	-
XP_396657.2	0.680921	0.386306	0.350892	0.327556	isotig38046	isogroup19549	31.2281	81.3829	46.248	90.9149	-	-
XP_396692.1	1.50068	1.53907	1.39632	1.36922	isotig41773	isogroup23276	17.5537	11.2259	6.63618	14.7872	-	-
XP_396763.2	1.01058	0.989913	1.00207	0.815338	isotig39255	isogroup20758	10.2088	6.64372	4.98858	8.79251	-	-
XP_396769.2	5.90793	6.22089	6.25655	6.1996	isotig40320	isogroup21823	11.1085	3.65545	4.80153	2.13079	-	-
XP_396769.2	2.38027	2.61389	2.65937	2.60316	isotig40320	isogroup21823	11.1085	3.65545	4.80153	2.13079	-	-
XP_396817.2	-1.83902	-1.53148	-1.64633	-1.7534	isotig43624	isogroup25127	0.287509	0	0	0	-	-
XP_396832.2	-1.20497	-0.872995	-1.02898	-1.12158	isotig43774	isogroup25277	3.61163	3.42329	4.95802	4.34562	-	-
XP_396843.2	-1.22747	-1.54447	-1.57669	-1.48577	isotig37921	isogroup19424	14.7958	10.5978	2.55142	5.8836	-	-
XP_396866.2	1.08297	1.15849	1.31844	1.2215	isotig34690	isogroup16193	81.4336	42.6854	102.545	78.3333	-	-
XP_396869.2	0.84557	1.14242	0.906769	0.773679	isotig42539	isogroup24042	1.1165	2.5811	3.5785	1.80518	-	-
XP_396901.2	-2.23242	-1.9735	-2.09357	-2.18819	isotig44494	isogroup25997	14.7885	7.9495	13.9422	24.0353	-	-
XP_396917.2	1.59468	1.49101	1.64551	1.42829	isotig43729	isogroup25232	5.39869	6.16598	2.00281	5.59208	-	-
XP_396922.2	2.54908	2.30421	2.40932	2.51872	isotig41138	isogroup22641	21.8574	12.806	40.0537	29.3833	-	-
XP_396966.2	-0.862886	-1.1249	-0.986355	-1.10121	isotig44474	isogroup25977	17.9734	19.1627	20.341	25.974	-	-
XP_397073.2	0.553159	0.567787	0.555906	0.396536	isotig37245	isogroup18748	121.985	107.856	175.624	481.22	upC	-
XP_397089.2	-0.442764	-0.597494	-0.529124	-0.648247	isotig35343	isogroup16846	9.65261	4.87109	8.76114	9.29883	-	-
XP_397131.2	-2.43852	-2.17024	-2.35725	-2.1729	isotig35870	isogroup17373	4.81909	1.53418	2.27914	1.63123	-	-
XP_397161.2	1.33208	1.44164	1.28917	1.13817	isotig25627	isogroup07130	60.1637	33.3059	79.9284	130.028	-	-
XP_397161.2	0.962772	1.04749	0.88739	0.825516	isotig25627	isogroup07130	60.1637	33.3059	79.9284	130.028	-	-
XP_397196.2	1.37148	0.950252	1.1998	1.14728	isotig37716	isogroup19219	47.4035	33.1378	72.6331	87.4942	-	-
XP_397223.2	1.1172	0.906453	0.939863	1.15398	isotig38198	isogroup19701	13.1642	5.72513	11.9462	10.0048	-	-
XP_397223.2	3.3766	3.27451	3.26089	3.4195	isotig38198	isogroup19701	13.1642	5.72513	11.9462	10.0048	-	-
XP_397255.2	1.66884	1.24752	1.48674	1.58322	isotig43546	isogroup25049	3.77171	10.3792	5.74134	5.79279	-	-
XP_397279.2	-0.0164719	-0.303322	-0.110439	-0.107352	isotig14008	isogroup01585	8.59044	3.34677	11.4827	10.8969	-	-
XP_397353.2	4.79409	4.83306	4.9017	4.97288	isotig35846	isogroup17349	0.758262	0.214354	0.789295	1.57481	-	-
XP_397353.2	2.92667	2.88024	3.02347	3.01314	isotig35846	isogroup17349	0.758262	0.214354	0.789295	1.57481	-	-
XP_397429.2	0.805584	0.898682	0.881943	0.652931	isotig09653	isogroup00717	3.6747	4.19657	1.58148	1.86759	-	-
XP_397439.2	-1.4808	-1.38377	-1.6045	-1.66022	isotig40524	isogroup22027	16.8157	8.0719	5.53579	3.33723	-	-
XP_397439.2	-1.13943	-0.962416	-1.14839	-1.2735	isotig40524	isogroup22027	16.8157	8.0719	5.53579	3.33723	-	-
XP_397457.2	-0.763763	-0.569863	-0.682735	-0.819801	isotig39311	isogroup20814	6.18202	4.94933	6.01432	12.0503	-	-
XP_397488.1	2.79571	3.36127	2.86566	3.13989	isotig20452	isogroup04044	88.6153	255.63	62.8741	82.4646	upQ	Q_gt_W
XP_397561.2	2.35516	2.41594	2.32426	2.24019	isotig20378	isogroup04007	33.2807	22.4476	28.6411	41.576	-	-
XP_397595.2	0.728557	0.457138	0.325556	0.203541	isotig43961	isogroup25464	18.4233	12.4867	3.21297	8.94395	-	-
XP_529984.1	0.642046	1.0052	0.933298	0.894935	isotig21647	isogroup04644	75.1581	57.2097	38.1552	126.043	-	-
XP_556135.1	0.341332	1.01789	0.724606	0.452367	isotig40554	isogroup22057	27.3816	26.9154	40.391	70.7163	-	-
XP_558510.1	-0.212975	0.0754995	-0.0646102	-0.0915528	isotig41278	isogroup22781	7.01492	3.47524	1.10191	2.58377	-	-
XP_562549.1	2.42942	1.27624	1.59028	1.61022	isotig44664	isogroup26167	25.5886	18.5677	5.93556	24.7207	-	-
XP_564442.1	1.24693	0.593494	0.452316	0.423651	isotig41987	isogroup23490	0.635466	0.549155	0.609377	0.311827	-	-
XP_623084.1	1.6519	1.68614	1.89877	1.85065	isotig41278	isogroup22781	7.01492	3.47524	1.10191	2.58377	-	-
XP_623142.1	2.09879	1.71887	2.2208	2.03304	isotig29510	isogroup11013	37.0846	24.2721	51.6392	70.847	-	-
XP_623150.1	1.33357	1.15736	1.21554	1.07077	isotig44224	isogroup25727	9.57953	4.9899	14.289	8.06198	-	-
XP_623158.1	1.48816	1.27373	1.5206	1.46177	isotig44439	isogroup25942	19.1986	13.6485	24.4447	39.5189	-	-
XP_623177.1	-1.49961	-1.57836	-1.45469	-1.42311	isotig34990	isogroup16493	11.8741	7.07847	9.39234	13.6926	-	-
XP_623192.1	2.14285	2.12603	2.22882	2.27558	isotig39014	isogroup20517	112.241	111.888	150.335	226.661	-	-
XP_623207.1	3.21241	3.40301	3.33891	3.19303	isotig39067	isogroup20570	0.985826	2.69418	1.00538	1.35005	-	-
XP_623243.1	4.4602	4.13355	4.74437	4.52324	isotig31981	isogroup13484	1.69996	0.52941	0.790038	1.73873	-	-
XP_623243.1	3.25338	3.03026	3.56789	3.40289	isotig31981	isogroup13484	1.69996	0.52941	0.790038	1.73873	-	-
XP_623255.1	0.531915	0.586487	0.571506	0.372828	isotig44664	isogroup26167	25.5886	18.5677	5.93556	24.7207	-	-
XP_623313.1	-1.51685	-0.976735	-1.58199	-1.40513	isotig38849	isogroup20352	27.8257	50.9004	18.8486	35.0321	-	-
XP_623327.1	0.395972	0.648976	0.484728	0.487832	isotig42291	isogroup23794	12.2067	6.59886	4.17429	7.89929	-	-
XP_623368.1	-0.00184538	0.0460564	0.146136	0.231412	isotig39004	isogroup20507	37.4007	24.6892	29.2688	62.3495	-	-
XP_623379.1	2.41461	2.02605	2.40814	2.55219	isotig13329	isogroup01427	159.901	230.912	177.735	500.766	-	-
XP_623403.1	0.421626	0.599552	0.429724	0.305498	isotig09635	isogroup00715	15.7558	13.6732	6.9212	16.7182	-	-
XP_623440.1	-0.433254	-0.236029	-0.378889	-0.219889	isotig38668	isogroup20171	8.41327	8.6347	11.8529	19.0134	-	-
XP_623472.1	-0.671321	-0.475394	-0.542325	-0.736876	isotig20627	isogroup04133	43.2285	25.3529	36.4602	61.5757	-	-
XP_623472.1	0.100743	0.361887	0.225471	0.00418021	isotig20627	isogroup04133	43.2285	25.3529	36.4602	61.5757	-	-
XP_623506.1	3.84007	3.90513	3.98397	3.80001	isotig24154	isogroup05983	127.192	91.9425	222.972	231.52	-	-
XP_623518.1	2.05301	1.73081	2.05758	1.99618	contig05759	isogroup00006	21.7624	9.68591	19.6738	16.8739	-	-
XP_623542.1	0.656528	0.901569	0.669264	0.213286	isotig36709	isogroup18212	208.403	106.22	321.05	83.0447	-	-
XP_623542.1	1.82343	2.39005	1.88159	1.61959	isotig36709	isogroup18212	208.403	106.22	321.05	83.0447	-	-
XP_623564.1	-1.31663	-1.72412	-1.66449	-1.62697	isotig44664	isogroup26167	25.5886	18.5677	5.93556	24.7207	-	-
XP_623597.1	0.157391	0.239676	-0.256434	-0.235529	isotig21908	isogroup04778	17.2019	11.4939	14.5448	18.9229	-	-
XP_623678.1	1.33732	1.20694	1.32935	1.41117	isotig16434	isogroup02277	19.8597	30.7807	26.5397	73.5085	upC	-
XP_623681.1	0.638269	0.410234	0.673275	0.621379	isotig28530	isogroup10033	2.24279	1.3702	1.20189	1.93958	-	-
XP_623682.1	4.31007	4.19593	4.13502	4.01795	isotig38678	isogroup20181	97.1011	164.213	161.229	148.18	-	-
XP_623720.1	1.21294	1.47986	1.29728	1.12539	isotig10074	isogroup00784	27.5263	24.2998	9.44436	34.6546	-	-
XP_623720.1	0.072246	0.272464	0.112634	0.0065683	isotig10074	isogroup00784	27.5263	24.2998	9.44436	34.6546	-	-
XP_623745.1	1.7165	2.07644	1.97453	1.75358	isotig43567	isogroup25070	17.6115	19.2198	14.6537	18.721	-	-
XP_623753.1	2.48473	2.27468	2.46538	2.49748	isotig19088	isogroup03358	24.7012	19.1438	25.1201	36.8611	-	-
XP_623762.1	0.730727	0.931141	0.444272	0.452925	isotig38930	isogroup20433	11.6224	9.12307	12.3776	23.456	-	-
XP_623773.1	-0.0597357	0.151829	-0.0775338	-0.0804673	isotig43847	isogroup25350	10.1419	6.01798	4.49067	12.3459	-	-
XP_623782.1	-0.333997	-0.625116	-0.413067	-0.39614	isotig22143	isogroup04896	10.2516	4.83248	4.64145	3.986	-	-
XP_623789.1	-0.424071	-0.40639	-0.17455	-0.183398	isotig41852	isogroup23355	19.7105	11.7017	26.5213	29.393	-	-
XP_623795.1	-0.91783	-1.09409	-1.32677	-1.32008	isotig43154	isogroup24657	7.18251	2.9009	3.17092	2.31537	-	-
XP_623805.1	-1.17223	-0.904699	-1.14822	-1.07959	isotig21951	isogroup04800	19.1094	18.294	28.222	39.0083	-	-
XP_623825.1	-1.33153	-0.978149	-1.00738	-1.2338	isotig37034	isogroup18537	42.2625	61.4447	65.2969	110.764	-	-
XP_623834.1	0.209086	-0.0136817	0.241492	0.307733	isotig37702	isogroup19205	20.1339	10.1469	23.0939	26.7602	-	-
XP_623928.1	-1.23563	-0.824243	-1.15408	-1.25558	isotig37817	isogroup19320	7.5694	9.34672	1.08511	4.00871	-	-
XP_623954.1	4.05435	3.65843	3.92962	3.98572	isotig29002	isogroup10505	29.9696	22.2493	48.7615	93.7738	upC	-
XP_623996.1	-0.0788979	0.24287	0.0394716	0.0988915	isotig41388	isogroup22891	49.5209	32.0207	62.4192	60.2986	-	-
XP_624022.1	2.08036	2.24199	2.19229	2.304	isotig42249	isogroup23752	32.4139	39.1098	9.96322	61.2428	-	-
XP_624064.1	1.13966	1.19547	0.899111	0.838189	isotig09544	isogroup00696	4.2568	2.35954	3.03154	3.16052	-	-
XP_624078.1	0.227705	0.130937	0.158676	0.365512	isotig20563	isogroup04101	7.92543	4.32606	4.23303	8.27931	-	-
XP_624094.1	0.863344	0.734778	0.758519	0.689781	isotig05799	isogroup00306	0	0	0	0	-	-
XP_624104.1	-0.0789083	-0.090506	-0.0643748	-0.25636	isotig21993	isogroup04820	10.7718	14.0207	8.48281	19.9425	-	-
XP_624180.1	-1.67416	-1.28069	-1.4397	-1.5814	isotig43939	isogroup25442	9.92907	4.97638	3.87769	4.46478	-	-
XP_624210.1	-1.00052	-0.7694	-0.760165	-0.843955	isotig43965	isogroup25468	7.46553	3.45425	1.81047	3.49874	-	-
XP_624241.1	0.251657	0.195021	0.332549	0.364346	isotig20283	isogroup03958	15.7177	10.8367	9.79283	13.0761	-	-
XP_624257.1	0.233107	0.620807	0.509849	0.486803	isotig39120	isogroup20623	0.848659	0.781811	0.375338	1.05038	-	-
XP_624273.1	-1.20933	-0.891555	-1.21557	-1.28547	isotig40216	isogroup21719	13.6112	6.8068	10.123	9.49557	-	-
XP_624279.1	3.09131	2.99954	3.18214	3.35599	isotig10781	isogroup00905	19.5351	17.3135	19.1795	42.9102	-	-
XP_624330.1	3.23506	2.84849	3.12965	3.09041	isotig36978	isogroup18481	27.089	19.069	33.5309	48.3631	-	-
XP_624411.1	0.260987	-0.586755	-0.323894	-0.23863	isotig43483	isogroup24986	13.778	7.3937	9.94897	14.7169	-	-
XP_624414.1	-1.31024	-1.0737	-1.41958	-1.49417	isotig42068	isogroup23571	16.5778	8.99326	10.2025	14.1988	-	-
XP_624437.1	-1.6647	-1.55253	-1.79368	-1.82443	isotig37937	isogroup19440	124.008	79.1323	144.271	285.002	-	-
XP_624475.1	0.237686	-0.0782323	0.138197	0.396083	isotig35863	isogroup17366	7.85041	4.67554	2.80149	6.67697	-	-
XP_624491.1	1.7214	2.01147	1.84692	1.7687	isotig35231	isogroup16734	19.4296	36.3425	34.4851	38.8762	-	-
XP_624491.1	1.01025	1.23221	1.09775	1.02563	isotig35231	isogroup16734	19.4296	36.3425	34.4851	38.8762	-	-
XP_624507.1	0.789207	0.591317	0.942078	0.961955	isotig43601	isogroup25104	17.7178	15.7153	9.62778	18.9709	-	-
XP_624527.1	-0.308439	0.0532597	-0.168605	-0.13663	isotig10658	isogroup00882	22.1023	11.3624	14.0187	11.7692	-	-
XP_624561.1	-0.306212	-0.436689	-0.251494	-0.174385	isotig15995	isogroup02162	12.1708	5.8124	10.8349	8.67266	-	-
XP_624603.1	0.767802	0.446062	0.592812	0.640458	isotig38238	isogroup19741	20.7516	12.6789	16.9769	22.4993	-	-
XP_624613.1	2.1935	2.00918	2.157	2.25523	isotig12594	isogroup01258	8.87946	5.24894	7.59184	7.27306	-	-
XP_624673.1	-0.0976833	-0.340693	-0.0915909	0.0162891	isotig43269	isogroup24772	16.0774	18.5589	4.1329	7.79781	-	-
XP_624704.1	1.98173	1.43753	1.90465	2.18146	isotig39500	isogroup21003	0.872395	0.353832	0.37633	0.257136	-	-
XP_624721.1	2.18896	2.0282	2.3699	2.27218	isotig01071	isogroup00080	0.0117681	0.00705449	0.00881604	0.0201614	-	-
XP_624724.1	1.64779	1.8825	1.52299	1.51209	isotig43557	isogroup25060	3.17031	0.893118	1.0681	3.24661	-	-
XP_624780.1	-0.261284	0.0381426	-0.463518	-0.4841	isotig43330	isogroup24833	16.3826	9.33467	7.50582	11.218	-	-
XP_624782.1	0.566144	0.611787	0.616304	0.282211	isotig39383	isogroup20886	16.7697	6.4451	4.45142	4.4803	-	-
XP_624833.1	0.651604	0.932991	0.905571	0.829627	isotig34333	isogroup15836	37.5934	27.5882	8.82441	27.16	-	-
XP_624898.1	-0.659421	-1.35105	-1.18269	-1.00559	isotig38000	isogroup19503	10.3656	13.6931	1.59944	12.9124	-	-
XP_624906.1	-0.455248	-0.270767	-0.492327	-0.62214	isotig19306	isogroup03469	15.5233	18.3556	12.7337	23.3784	-	-
XP_624930.1	2.7729	2.64218	2.81186	2.83251	isotig06367	isogroup00349	1.54224	0.872637	1.11946	1.45693	-	-
XP_624951.1	1.9115	1.50144	1.83831	1.81317	isotig19516	isogroup03573	27.7756	16.8495	24.1293	49.5327	-	-
XP_624981.1	-0.328212	-0.0941623	-0.17278	-0.198509	isotig43508	isogroup25011	31.7805	17.5136	12.5702	43.07	-	-
XP_624982.1	0.297957	0.0177771	-0.0253879	-0.0703684	isotig44181	isogroup25684	7.62113	2.82388	1.49785	3.07639	-	-
XP_625155.1	-0.841465	-0.535019	-0.697279	-0.934539	isotig10040	isogroup00778	0.745954	0.235129	0.775435	0.446159	-	-
XP_625340.1	2.44945	2.91693	2.68885	2.16804	isotig34838	isogroup16341	5.49818	1.2004	0.481459	0.840829	upW	-
XP_625703.1	0.180745	0.407897	0.0576576	-0.0401665	isotig20882	isogroup04260	1.00177	0.147225	0.141238	0.0764995	-	-
XP_629763.1	2.57361	3.32067	2.71065	2.30589	isotig34838	isogroup16341	5.49818	1.2004	0.481459	0.840829	upW	-
XP_827469.1	2.06206	2.53888	2.28207	1.93598	isotig34368	isogroup15871	3.85577	2.50554	1.28541	1.46876	-	-
XP_966406.1	0.0443686	0.339323	0.290614	0.182354	isotig38862	isogroup20365	6.49371	18.6631	7.50503	18.3771	-	-
XP_966517.1	3.22875	3.24589	3.39501	3.40731	isotig06400	isogroup00351	0.141534	0.0413392	0.00226027	0.00732443	-	-
XP_966740.1	1.40246	1.20373	1.20068	1.11387	isotig06903	isogroup00395	1.63057	2.20443	0.610347	1.8118	-	-
XP_966888.1	0.0442499	-0.191733	-0.220112	-0.270141	isotig44117	isogroup25620	4.75512	6.55815	5.25315	7.94186	-	-
XP_967001.1	4.13887	3.79679	3.95686	4.12219	isotig36967	isogroup18470	2.3467	1.03442	0.513778	2.42494	-	-
XP_967217.1	-1.4788	-1.0123	-1.31326	-1.24369	isotig42699	isogroup24202	27.6713	7.61998	7.635	5.90659	upW	W_gt_Q
XP_967577.1	3.99949	4.23474	4.26729	4.14396	isotig43184	isogroup24687	4.59327	0.980052	1.51447	0.664722	-	-
XP_968097.1	-1.36891	-1.29639	-1.51944	-1.59887	isotig41732	isogroup23235	11.3356	5.87036	2.54756	11.4234	-	-
XP_968291.1	1.85563	1.54073	1.81944	1.85176	isotig42936	isogroup24439	21.2561	13.4939	7.36009	22.0409	-	-
XP_968516.1	-0.153701	0.130007	-0.0242157	-0.113848	isotig44117	isogroup25620	4.75512	6.55815	5.25315	7.94186	-	-
XP_968647.1	-0.623584	-0.290533	-0.543053	-0.542169	isotig37096	isogroup18599	4.83892	4.10351	2.63704	4.17048	-	-
XP_968658.1	0.452177	0.241977	0.426484	0.13415	isotig44224	isogroup25727	9.57953	4.9899	14.289	8.06198	-	-
XP_969008.1	3.49104	3.55065	3.34078	3.34309	isotig44765	isogroup26268	21.0847	19.5521	13.8418	19.279	-	-
XP_969550.1	3.75814	3.57195	3.96888	3.75175	isotig18075	isogroup02902	16.2318	10.1181	18.5283	21.112	-	-
XP_969643.1	0.531	0.618484	0.54328	0.730668	isotig02487	isogroup00142	12.029	8.28218	12.8279	11.9893	-	-
XP_969702.1	0.270298	-0.0899597	0.225077	0.161442	isotig43972	isogroup25475	11.5732	6.1471	4.00986	9.01466	-	-
XP_969948.1	2.22659	1.62703	1.97345	2.22202	isotig42539	isogroup24042	1.1165	2.5811	3.5785	1.80518	-	-
XP_970266.1	-0.168112	-0.145192	-0.00864577	-0.119213	isotig44439	isogroup25942	19.1986	13.6485	24.4447	39.5189	-	-
XP_970439.1	-0.101199	0.106536	0.230068	0.0538122	isotig38729	isogroup20232	17.3231	17.9701	7.32167	23.7958	-	-
XP_970491.1	0.0531123	0.344835	0.341303	0.332114	isotig42993	isogroup24496	35.7132	32.2875	8.275	20.0065	-	-
XP_970616.1	0.577137	0.800594	0.640144	0.464054	isotig34124	isogroup15627	26.8632	28.6783	38.8125	53.8727	-	-
XP_970629.1	1.67078	2.39768	1.9221	1.64603	isotig40554	isogroup22057	27.3816	26.9154	40.391	70.7163	-	-
XP_970657.1	0.542337	0.327843	0.596199	0.617039	isotig38976	isogroup20479	149.456	174.459	264.192	455.055	-	-
XP_970790.1	1.16152	0.954755	1.1808	1.0532	isotig29052	isogroup10555	22.642	25.8705	13.5614	31.6859	-	-
XP_971019.1	-1.33887	-0.991929	-1.21486	-1.28745	isotig43535	isogroup25038	12.0547	7.1581	3.12941	10.1053	-	-
XP_971022.1	0.749985	0.619278	0.751045	0.899555	isotig39958	isogroup21461	5.84611	3.0228	1.38946	0.616691	-	-
XP_971028.1	5.29939	4.88135	5.10262	5.33819	isotig44765	isogroup26268	21.0847	19.5521	13.8418	19.279	-	-
XP_971264.1	4.20811	4.37379	4.09583	4.29908	isotig34535	isogroup16038	7.74471	6.27923	15.4783	18.309	-	-
XP_971315.1	-0.0854408	-0.158928	0.0490845	-0.100956	isotig35042	isogroup16545	9.9455	6.38991	10.0466	2.44573	-	-
XP_971407.1	-0.201799	-0.326774	-0.0783812	-0.27718	isotig44747	isogroup26250	35.6618	21.4834	17.7926	19.2091	-	-
XP_971530.1	0.0475058	-0.454689	-0.0561591	-0.0125913	isotig43375	isogroup24878	20.3222	10.3419	10.5311	22.5303	-	-
XP_971560.1	1.16347	0.614539	0.809591	0.816301	isotig38797	isogroup20300	11.6849	5.31425	6.07102	5.83367	-	-
XP_971800.1	4.88219	4.9137	4.88707	5.12395	isotig13329	isogroup01427	159.901	230.912	177.735	500.766	-	-
XP_972884.1	3.28391	3.19755	3.28933	3.41873	isotig37483	isogroup18986	106.812	70.1525	139.272	233.519	-	-
XP_973481.1	1.92422	1.82394	1.68005	1.6506	contig20353	isogroup00089	56.2603	56.1731	34.9929	89.7437	-	-
XP_973769.1	0.138055	-0.358681	0.0316237	0.157988	isotig38786	isogroup20289	11.1616	5.47798	2.90892	3.5045	-	-
XP_973909.1	1.34538	0.858965	1.4633	1.22883	isotig39622	isogroup21125	38.0398	103.041	17.132	145.559	-	-
XP_974254.1	0.977735	1.13684	1.16485	1.19274	isotig14338	isogroup01680	10.1437	4.45658	9.63279	9.05472	-	-
XP_974381.1	-1.20567	-0.969778	-1.31843	-1.3497	isotig37686	isogroup19189	6.13422	6.71138	1.31238	2.44083	-	-
XP_974547.1	1.56588	1.32011	1.46134	1.34852	isotig11443	isogroup01023	6.40696	10.3268	3.98516	8.0464	-	-
XP_975371.1	-1.41608	-0.823228	-1.27605	-1.29389	isotig29057	isogroup10560	4.69114	7.20386	1.71414	0.850984	-	-
XP_975464.1	0.36616	0.335493	0.565853	0.419883	isotig41005	isogroup22508	17.0758	17.8299	5.84386	19.4117	-	-
XP_975800.1	-0.243022	-0.361585	-0.21599	-0.335821	isotig42743	isogroup24246	21.7357	49.8249	17.6194	27.6427	-	-
XP_975997.1	-0.314071	0.468324	0.0568249	-0.582956	isotig24269	isogroup06047	6.8412	9.39066	11.0378	6.81893	-	-

## Sheet: Whitfield2003_50cDNAS
Amellifera							Pcanadensis
EST cDNA	Accession	EST contig	F/N	Best Drosophila match*	Best human match	Putative function	transcript	Worker	Queen	Foundress	Callow
		Higher expression in nurses
BB160021B10B04	BI516155	1586	0.24	-	-
BB160022A10D11	BI516303	1111	0.52	BM-40-SPARC (e-45)	SPARC (e-19)	cell adhesion
BB160012B20F12	BI513488	200	0.52	-	-
BB160010B20F04	BI512951	764	0.54	CG14762 (e-13)	GPR48 (e-13)
BB160020B20E06	BI515911	1534	0.56	CG3244 (e-56)	-
BB160013A10H04	BI513545		0.57	-	-
BB160022B20A06	BI516544	1672	0.63	fax (e-28)	-	axonogenesis
BB160013A20G11	BI513637		0.65	-	-		isotig43844	0.281705	0	0	0
BB170007B10D10	BI509098	998	0.65	GlyP (e-115)	PYGL (e-98)	glycogen phosphorylase
BB170001A10D08	BI504916		0.65	fax (e-71)	Q96F61 (e-14)	axonogenesis
BB160020A20G01	BI515746	1505	0.7	CG7322 (e-55)	Q9BTZ3 (e-73)	oxidoreductase
BB170021B20G01	BI503869	2088	0.72	GlyP (e-26)	PYGM (e-22)	glycogen phosphorylase	isotig29363	1.30348	6.32324	4.46253	19.5045
BB170010A20E12	BI503380	2416	0.73	-	-
BB170002B10H10	BI507425		0.75	-	-
BB170029B10B11	BI505587		0.77	Rab10 (e-91)	RAB10 (e-84)	Rho small monomeric GTPase
BB160015B20E11	BI514639		0.78	kek1 (e-18)	MEGF4 (e-14)	protein tyrosine phosphatase
BB160014A10B03	BI513852	1019	0.8	CG3759 (e-08)	-	multicopper ferroxidase iron transport mediator
BB170006A10E10	BI509190		0.82	Sh3B (e-32)	SH3BGR (e-12)
		higher expression in foragers
BB170005B10C01	BI508614	2006	1.18	U2af50 (e-79)	Q96HC5 (e-70)	pre-mRNA splicing factor
BB160019B20E12	BI515551	488	1.28	CG9848 (e-57)	Q9H902 (e-49)
BB160008A10B01	BI512056		1.34	CG5966 (e-25)	PNLIP (e-41)	triacylglycerol lipase
BB160004A20G01	BI511029		1.38	-	-
BB160016B20F04	BI514948	884	1.39	-	-
BB160015A20B11	BI514430	1208	1.43	HLH3B (e-31)	SCL (e-22)	transcription factor
BB170005A10B12	BI508606		1.46	-	-
BB160010A20H10	BI512828	727	1.48	-	-
BB170013B20F08	BI510414	2104	1.5	-	-
BB160015B20E02	BI514588	1168	1.51	-	-
BB160006B10G06	BI511677		1.54	-	-		isotig31680	1.28118	0.699547	0.514862	0.238941
BB160005A10H03	BI511244	247	1.55	Tps1 (e-73)	-
BB170017B20C06	BI506212		1.59	CG16708 (e-12)	CERK (e-15)	D-erythro-sphingosine kinase	isotig44383	0.349154	0	0	0
BB160016A20C10	BI514746	1292	1.6	-	-		isotig30118/isotig35365	0.690367	0	0	0
BB170028A10C03	BI503424		1.63	-	-
BB160005B10C02	BI511363		1.65	CG10365 (e-39)	Q9BUX1 (e-33)	-
BB160011B10C02	BI513193		1.74	Tps1 (e-109)	-	trehalose-6-phosphate synthase 1
BB160014B20G06	BI514297		1.74	-	-		isotig32893	0.107914	0	0.173619	0.123403
BB170006B20B05	BI507373	1165	1.8	CG11334 (e-86)	Q9BV20 (e-61)	translation regulator
BB170013B10D01	BI507581	648	1.84	-	-		isotig41944	0.254445	0	0.173619	0.123403
BB170030A20A08	BI504089	1774	1.86	Eip71CD (e-61)	MSRA (e-21)	peptide methionine sulfoxide reductase
BB160006A10D10	BI511542		1.94	-	-
BB160023B20C05	BI516931		1.98	Inos (e-59)	ISYNA1 (e-61)	inositol-3-phosphate synthase
BB160021B10F12	BI516187		2.02	-	-		isotig43653	0.26183	0	0.135515	0
BB160019B20D08	BI515594		2.21	-	-
BB170022B20B03	BI506765		2.23	-	-
BB170021B10F10	BI509921	752	2.29	-	-
BB160009B10G09	BI512570	1922	2.3	-	-
BB160015A20E02	BI514406		2.35	CAH1 (e-60)	CA13 (e-37)	carbonic anhydrase
BB170027A10E07	BI505369		2.39	-	-
BB170027B20E07	BI506417		2.45	CG32703 (e-60)	Q8TD08 (e-57)	MAP kinase
BB160021B10E12	BI516180	738	2.94	SP558 (e-27)	-

## Sheet: GO_enrichment_DEGenes
QUEEN VS WORKER COMPARISON
upWorker most specific
GO-ID	Term	Category	P-Value	#Test	#Ref	#notAnnotTest	#notAnnotRef
GO:0016020	membrane	C	0.00501915	40	2	177	49
GO:0006464	cellular protein modification process	P	0.0110064	36	2	181	49
GO:0006811	ion transport	P	0.0123015	20	0	197	51
GO:0016788	hydrolase activity, acting on ester bonds	F	0.0243906	17	0	200	51
GO:0035639	purine ribonucleoside triphosphate binding	F	0.0431203	22	1	195	50
upWorker all terms
GO-ID	Term	Category	P-Value	#Test	#Ref	#notAnnotTest	#notAnnotRef
GO:0000166	nucleotide binding	F	0.00390017	48	3	169	48
GO:0016020	membrane	C	0.00501915	40	2	177	49
GO:0043412	macromolecule modification	P	0.00746526	38	2	179	49
GO:0036094	small molecule binding	F	0.00860255	50	4	167	47
GO:0036211	protein modification process	P	0.0110064	36	2	181	49
GO:0006464	cellular protein modification process	P	0.0110064	36	2	181	49
GO:0006811	ion transport	P	0.0123015	20	0	197	51
GO:0003824	catalytic activity	F	0.024199	108	17	109	34
GO:0016788	hydrolase activity, acting on ester bonds	F	0.0243906	17	0	200	51
GO:0035639	purine ribonucleoside triphosphate binding	F	0.0431203	22	1	195	50
GO:0017076	purine nucleotide binding	F	0.0431203	22	1	195	50
GO:0032555	purine ribonucleotide binding	F	0.0431203	22	1	195	50
GO:0032553	ribonucleotide binding	F	0.0431203	22	1	195	50
upQueen most specific
GO-ID	Term	Category	P-Value	#Test	#Ref	#notAnnotTest	#notAnnotRef
GO:0006412	translation	P	0.0022576	8	7	43	210
GO:0007010	cytoskeleton organization	P	0.00517569	9	11	42	206
GO:0005840	ribosome	C	0.00713132	7	7	44	210
GO:0009063	cellular amino acid catabolic process	P	0.0226912	3	1	48	216
GO:0005667	transcription factor complex	C	0.0243477	5	5	46	212
GO:0008483	transaminase activity	F	0.0356364	2	0	49	217
GO:0016620	oxidoreductase activity, acting on the aldehyde or oxo group of donors, NAD or NADP as acceptor	F	0.0356364	2	0	49	217
GO:0009066	aspartate family amino acid metabolic process	P	0.0356364	2	0	49	217
GO:0016459	myosin complex	C	0.0356364	2	0	49	217
GO:0008652	cellular amino acid biosynthetic process	P	0.0356364	2	0	49	217
GO:0005811	lipid particle	C	0.0452031	4	4	47	213
GO:0003700	sequence-specific DNA binding transcription factor activity	F	0.0452031	4	4	47	213
GO:0042254	ribosome biogenesis	P	0.0490803	3	2	48	215
GO:0003735	structural constituent of ribosome	F	0.0490803	3	2	48	215
upQueen all
GO-ID	Term	Category	P-Value	#Test	#Ref	#notAnnotTest	#notAnnotRef
GO:0005198	structural molecule activity	F	5.28394e-06	12	6	39	211
GO:0043232	intracellular non-membrane-bounded organelle	C	0.0012544	17	29	34	188
GO:0043228	non-membrane-bounded organelle	C	0.0012544	17	29	34	188
GO:0032991	macromolecular complex	C	0.00173057	21	43	30	174
GO:0006412	translation	P	0.0022576	8	7	43	210
GO:0034645	cellular macromolecule biosynthetic process	P	0.00279718	10	12	41	205
GO:0007010	cytoskeleton organization	P	0.00517569	9	11	42	206
GO:0005840	ribosome	C	0.00713132	7	7	44	210
GO:0030529	ribonucleoprotein complex	C	0.00713132	7	7	44	210
GO:0071841	cellular component organization or biogenesis at cellular level	P	0.0093718	14	27	37	190
GO:0043229	intracellular organelle	C	0.0102459	29	82	22	135
GO:0043226	organelle	C	0.0120431	29	83	22	134
GO:0009059	macromolecule biosynthetic process	P	0.0163796	10	17	41	200
GO:0010467	gene expression	P	0.0163796	10	17	41	200
GO:0009063	cellular amino acid catabolic process	P	0.0226912	3	1	48	216
GO:0044282	small molecule catabolic process	P	0.0226912	3	1	48	216
GO:0016054	organic acid catabolic process	P	0.0226912	3	1	48	216
GO:0046395	carboxylic acid catabolic process	P	0.0226912	3	1	48	216
GO:0005667	transcription factor complex	C	0.0243477	5	5	46	212
GO:0044451	nucleoplasm part	C	0.0243477	5	5	46	212
GO:0071840	cellular component organization or biogenesis	P	0.0257979	19	49	32	168
GO:0044085	cellular component biogenesis	P	0.0262998	4	3	47	214
GO:0044249	cellular biosynthetic process	P	0.0264557	12	25	39	192
GO:0008483	transaminase activity	F	0.0356364	2	0	49	217
GO:0016620	oxidoreductase activity, acting on the aldehyde or oxo group of donors, NAD or NADP as acceptor	F	0.0356364	2	0	49	217
GO:0009066	aspartate family amino acid metabolic process	P	0.0356364	2	0	49	217
GO:0016903	oxidoreductase activity, acting on the aldehyde or oxo group of donors	F	0.0356364	2	0	49	217
GO:0016459	myosin complex	C	0.0356364	2	0	49	217
GO:0044283	small molecule biosynthetic process	P	0.0356364	2	0	49	217
GO:0015629	actin cytoskeleton	C	0.0356364	2	0	49	217
GO:0016053	organic acid biosynthetic process	P	0.0356364	2	0	49	217
GO:0008652	cellular amino acid biosynthetic process	P	0.0356364	2	0	49	217
GO:0046394	carboxylic acid biosynthetic process	P	0.0356364	2	0	49	217
GO:0006996	organelle organization	P	0.0430111	11	24	40	193
GO:0005811	lipid particle	C	0.0452031	4	4	47	213
GO:0003700	sequence-specific DNA binding transcription factor activity	F	0.0452031	4	4	47	213
GO:0001071	nucleic acid binding transcription factor activity	F	0.0452031	4	4	47	213
GO:0005856	cytoskeleton	C	0.0471192	7	12	44	205
GO:0042254	ribosome biogenesis	P	0.0490803	3	2	48	215
GO:0003735	structural constituent of ribosome	F	0.0490803	3	2	48	215
Comparison between 4 castes
upW
GO-ID	Term	Category	P-Value	#Test	#Ref	#notAnnotTest	#notAnnotRef
GO:0070469	respiratory chain	C	2.36983e-08	8	8	230	6417
GO:0022904	respiratory electron transport chain	P	2.10795e-06	8	18	230	6407
GO:0022900	electron transport chain	P	2.10795e-06	8	18	230	6407
GO:0015980	energy derivation by oxidation of organic compounds	P	9.72241e-06	11	51	227	6374
GO:0045333	cellular respiration	P	1.67849e-05	10	44	228	6381
GO:0042775	mitochondrial ATP synthesis coupled electron transport	P	1.88209e-05	7	18	231	6407
GO:0042773	ATP synthesis coupled electron transport	P	1.88209e-05	7	18	231	6407
upNE
GO-ID	Term	Category	P-Value	#Test	#Ref	#notAnnotTest	#notAnnotRef
GO:0006091	generation of precursor metabolites and energy	P	7.12661e-10	18	161	94	6390
GO:0015077	monovalent inorganic cation transmembrane transporter activity	F	3.16979e-07	11	81	101	6470
GO:0045261	proton-transporting ATP synthase complex, catalytic core F(1)	C	3.73569e-07	4	1	108	6550
GO:0005811	lipid particle	C	9.70066e-07	13	135	99	6416
GO:0015078	hydrogen ion transmembrane transporter activity	F	3.70499e-06	7	33	105	6518
GO:0006811	ion transport	P	3.75968e-06	21	391	91	6160
GO:0042777	plasma membrane ATP synthesis coupled proton transport	P	4.62509e-06	3	0	109	6551
GO:0046933	hydrogen ion transporting ATP synthase activity, rotational mechanism	F	5.02918e-06	4	4	108	6547
GO:0005975	carbohydrate metabolic process	P	8.09349e-06	18	312	94	6239
GO:0022890	inorganic cation transmembrane transporter activity	F	8.65198e-06	11	117	101	6434
GO:0034220	ion transmembrane transport	P	8.8301e-06	5	13	107	6538
GO:0016469	proton-transporting two-sector ATPase complex	C	8.8301e-06	5	13	107	6538
GO:0015986	ATP synthesis coupled proton transport	P	8.8301e-06	5	13	107	6538
GO:0015985	energy coupled proton transport, down electrochemical gradient	P	8.8301e-06	5	13	107	6538
GO:0046961	proton-transporting ATPase activity, rotational mechanism	F	8.93527e-06	4	5	108	6546
GO:0008324	cation transmembrane transporter activity	F	1.1115e-05	12	145	100	6406
GO:0006818	hydrogen transport	P	1.30977e-05	7	41	105	6510
GO:0015992	proton transport	P	1.30977e-05	7	41	105	6510
GO:0005215	transporter activity	F	1.46924e-05	26	614	86	5937
GO:0033178	proton-transporting two-sector ATPase complex, catalytic domain	C	2.28e-05	4	7	108	6544
GO:0045259	proton-transporting ATP synthase complex	C	3.37576e-05	4	8	108	6543
GO:0051234	establishment of localization	P	4.71592e-05	42	1366	70	5185
GO:0006810	transport	P	4.71592e-05	42	1366	70	5185
GO:0051179	localization	P	5.80815e-05	42	1378	70	5173
GO:0009145	purine nucleoside triphosphate biosynthetic process	P	6.31998e-05	6	36	106	6515
GO:0009142	nucleoside triphosphate biosynthetic process	P	6.31998e-05	6	36	106	6515
GO:0009206	purine ribonucleoside triphosphate biosynthetic process	P	6.31998e-05	6	36	106	6515
GO:0009201	ribonucleoside triphosphate biosynthetic process	P	6.31998e-05	6	36	106	6515
GO:0008061	chitin binding	F	6.65117e-05	4	10	108	6541
GO:0006812	cation transport	P	6.71704e-05	12	176	100	6375
GO:0046034	ATP metabolic process	P	7.24522e-05	6	37	106	6514
GO:0015075	ion transmembrane transporter activity	F	7.50654e-05	15	270	97	6281
GO:0022857	transmembrane transporter activity	F	0.000139137	16	320	96	6231
GO:0019829	cation-transporting ATPase activity	F	0.000152092	4	13	108	6538
GO:0009152	purine ribonucleotide biosynthetic process	P	0.000153123	6	43	106	6508
GO:0022891	substrate-specific transmembrane transporter activity	F	0.000185586	15	294	97	6257
GO:0030247	polysaccharide binding	F	0.000193024	4	14	108	6537
GO:0001871	pattern binding	F	0.000193024	4	14	108	6537
GO:0006030	chitin metabolic process	P	0.000193024	4	14	108	6537
GO:0009260	ribonucleotide biosynthetic process	P	0.000213992	6	46	106	6505
GO:0005198	structural molecule activity	F	0.000234532	13	234	99	6317
GO:1901071	glucosamine-containing compound metabolic process	P	0.000241344	4	15	108	6536
GO:0006119	oxidative phosphorylation	P	0.000266384	5	30	107	6521
GO:0008652	cellular amino acid biosynthetic process	P	0.00029251	6	49	106	6502
GO:0015672	monovalent inorganic cation transport	P	0.000292841	8	94	104	6457
GO:0016053	organic acid biosynthetic process	P	0.000310503	7	71	105	6480
GO:0046394	carboxylic acid biosynthetic process	P	0.000310503	7	71	105	6480
GO:0006022	aminoglycan metabolic process	P	0.000348249	5	32	107	6519
GO:0044283	small molecule biosynthetic process	P	0.000490088	7	77	105	6474
GO:0006754	ATP biosynthetic process	P	0.00050505	5	35	107	6516
GO:0022892	substrate-specific transporter activity	F	0.000624439	15	331	97	6220
GO:0044444	cytoplasmic part	C	0.000643336	42	1533	70	5018
GO:0006164	purine nucleotide biosynthetic process	P	0.000727404	6	59	106	6492
GO:0072522	purine-containing compound biosynthetic process	P	0.000855282	6	61	106	6490
downNE
GO-ID	Term	Category	P-Value	#Test	#Ref	#notAnnotTest	#notAnnotRef
GO:0070469	respiratory chain	C	4.91275e-09	8	8	187	6460
GO:0022904	respiratory electron transport chain	P	4.63365e-07	8	18	187	6450
GO:0022900	electron transport chain	P	4.63365e-07	8	18	187	6450
GO:0006119	oxidative phosphorylation	P	4.78512e-07	9	26	186	6442
GO:0006818	hydrogen transport	P	9.08827e-07	10	38	185	6430
GO:0015992	proton transport	P	9.08827e-07	10	38	185	6430
GO:0045333	cellular respiration	P	2.85339e-06	10	44	185	6424
GO:0042775	mitochondrial ATP synthesis coupled electron transport	P	5.07389e-06	7	18	188	6450
GO:0042773	ATP synthesis coupled electron transport	P	5.07389e-06	7	18	188	6450
GO:0015980	energy derivation by oxidation of organic compounds	P	1.0456e-05	10	52	185	6416
GO:0006091	generation of precursor metabolites and energy	P	1.66924e-05	17	162	178	6306
GO:0061024	membrane organization	P	2.32411e-05	4	3	191	6465
GO:0016044	cellular membrane organization	P	2.32411e-05	4	3	191	6465
GO:0005758	mitochondrial intermembrane space	C	9.66377e-05	3	1	192	6467
GO:0031970	organelle envelope lumen	C	9.66377e-05	3	1	192	6467
GO:0015078	hydrogen ion transmembrane transporter activity	F	0.000135578	7	33	188	6435
GO:0005739	mitochondrion	C	0.000213178	27	418	168	6050
GO:0015002	heme-copper terminal oxidase activity	F	0.000292824	4	8	191	6460
GO:0004129	cytochrome-c oxidase activity	F	0.000292824	4	8	191	6460
GO:0016676	oxidoreductase activity, acting on a heme group of donors, oxygen as acceptor	F	0.000292824	4	8	191	6460
GO:0016675	oxidoreductase activity, acting on a heme group of donors	F	0.000292824	4	8	191	6460
GO:0006123	mitochondrial electron transport, cytochrome c to oxygen	P	0.000292824	4	8	191	6460
GO:0045277	respiratory chain complex IV	C	0.000292824	4	8	191	6460
downFo
GO-ID	Term	Category	P-Value	#Test	#Ref	#notAnnotTest	#notAnnotRef
GO:0023052	signaling	P	1.7984e-09	159	1210	349	4945
GO:0007154	cell communication	P	3.99509e-09	161	1245	347	4910
GO:0007610	behavior	P	5.8475e-08	47	225	461	5930
GO:0050896	response to stimulus	P	2.72007e-07	181	1544	327	4611
GO:0016020	membrane	C	4.24972e-07	147	1191	361	4964
GO:0005886	plasma membrane	C	9.62358e-07	85	587	423	5568
GO:0071944	cell periphery	C	2.0371e-06	85	599	423	5556
GO:0007267	cell-cell signaling	P	2.68886e-06	42	221	466	5934
GO:0050794	regulation of cellular process	P	4.68844e-06	152	1298	356	4857
GO:0065007	biological regulation	P	8.09858e-06	247	2382	261	3773
GO:0007165	signal transduction	P	8.21616e-06	132	1099	376	5056
GO:0009653	anatomical structure morphogenesis	P	1.43614e-05	90	682	418	5473
GO:0050789	regulation of biological process	P	2.10966e-05	225	2155	283	4000
GO:0032501	multicellular organismal process	P	2.40304e-05	131	1114	377	5041
GO:0007275	multicellular organismal development	P	2.58025e-05	128	1084	380	5071
GO:0032502	developmental process	P	3.27871e-05	136	1175	372	4980
GO:0051716	cellular response to stimulus	P	4.66686e-05	133	1152	375	5003
GO:0048856	anatomical structure development	P	0.000114569	96	786	412	5369
GO:0048869	cellular developmental process	P	0.000182222	83	664	425	5491
GO:0030154	cell differentiation	P	0.000182222	83	664	425	5491
GO:0005576	extracellular region	C	0.000228756	35	212	473	5943
GO:0055114	oxidation-reduction process	P	0.000330209	39	252	469	5903

## Sheet: genes_with_Behavior_GOterm
gene	Description	Q_vs_W
isogroup00005	Orexin receptor type 2	WgtQ
isogroup00005	PREDICTED: similar to gamma-soluble nsf attachment protein (snap)	WgtQ
isogroup00005	PREDICTED: similar to lethal (3) IX-14 CG3953-PA	WgtQ
isogroup00005	PREDICTED: similar to octopamiCallow receptor 2 CG6919-PA, isoform A	WgtQ
isogroup00005	glutamate-gated chloride chanCallowl	WgtQ
isogroup00006	Craniofacial development protein 2	WgtQ
isogroup00006	PREDICTED: similar to CG12114-PA	WgtQ
isogroup00006	PREDICTED: similar to CG12750-PA	WgtQ
isogroup00006	PREDICTED: similar to CG2145-PA	WgtQ
isogroup00006	PREDICTED: similar to proliCallow synthetase co-transcribed bacterial-like protein	WgtQ
isogroup00006	PREDICTED: similar to pumilio CG9755-PA, isoform A	WgtQ
isogroup00006	PREDICTED: similar to seriCallow protease inhibitor	WgtQ
isogroup00006	Placental protein 11	WgtQ
isogroup00006	Protein TSSC1	WgtQ
isogroup00006	Signal recognition particle 54 kDa protein	WgtQ
isogroup00006	cytochrome P450-like protein	WgtQ
isogroup00006	hypothetical protein	WgtQ
isogroup00006	hypothetical protein EAI_03047	WgtQ
isogroup00006	hypothetical protein EAI_11239	WgtQ
isogroup00006	ORF1	WgtQ
isogroup00006	PREDICTED: similar to Zinc finger, CSL-type containing 3	WgtQ
isogroup00006	unknown	WgtQ
isogroup00037	GPI inositol-deacylase	WgtQ
isogroup00037	PREDICTED: similar to CHIP CG5203-PA isoform 1	WgtQ
isogroup00037	PREDICTED: similar to LDLa domain containing chitin binding protein 1 CG8756-PC, isoform C isoform 1	WgtQ
isogroup00037	STIP1-like proteiny and U box-containing protein 1	WgtQ
isogroup00037	PREDICTED: similar to LDLa domain containing chitin binding protein 1 CG8756-PC, isoform C isoform 1	WgtQ
isogroup00073	Calcium/calmodulin-dependent protein kinase II, isoform C
isogroup00073	calcium/calmodulin-dependent protein kinase II
isogroup00120	Protein kinase C, brain isozyme
isogroup00120	conventional protein kinase C
isogroup00120	protein kinase C
isogroup00194	Calcium-activated potassium chanCallowl slowpoke	WgtQ
isogroup00194	calcium-activated potassium chanCallowl alpha chain	WgtQ
isogroup00194	ecdysteroid-regulated geCallow E74	WgtQ
isogroup00194	slowpoke, isoform B	WgtQ
isogroup00225	Callowurotrypsin	WgtQ
isogroup00280	Calcium-activated potassium chanCallowl slowpoke
isogroup00280	slowpoke
isogroup00280	Calcium-activated potassium chanCallowl slowpoke
isogroup00280	slowpoke
isogroup00324	ELKS/RAB6-interacting/CAST family member 1	WgtQ
isogroup00324	PREDICTED: similar to CG30337-PB, isoform B	WgtQ
isogroup00369	PREDICTED: similar to Ca-1T CG15899-PB, partial
isogroup00369	Voltage-dependent T-type calcium chanCallowl subunit alpha-1H
isogroup00372	PREDICTED: similar to CG31211-PA, isoform A
isogroup00372	PREDICTED: similar to tyrosiCallow-protein kinase btk29a
isogroup00372	Splicing factor, arginiCallow/seriCallow-rich 18
isogroup00372	PREDICTED: similar to CG31211-PA, isoform A
isogroup00574	PREDICTED: similar to Shaker cognate b CG1066-PA, isoform A
isogroup00804	GTP-binding protein alpha subunit, gna
isogroup00804	PREDICTED: similar to G protein 49B CG17759-PH, isoform H
isogroup00804	AGAP005079-PB
isogroup00804	GTP-binding protein alpha subunit, gna
isogroup00968	PREDICTED: similar to Queenuick-to-court CG14039-PA, isoform A, partial
isogroup00968	hypothetical protein EAG_13674
isogroup00968	hypothetical protein EAI_09620
isogroup00971	Protein turtle	WgtQ
isogroup01150	PREDICTED: similar to like-AP180 CG2520-PA
isogroup01150	PREDICTED: similar to phosphatidylinositol-binding clathrin assembly protein
isogroup01164	Microtubule-associated protein futsch
isogroup01285	Cell division protein kinase 5
isogroup01333	TAR DNA-binding protein 43
isogroup01333	TAR DNA-binding protein 43
isogroup01368	DihydrolipoyllysiCallow-residue acetyltransferase compoCallownt of pyruvate dehydrogenase complex, mitochondrial
isogroup01430	hypothetical protein EAG_11163
isogroup01430	hypothetical protein TcasGA2_TC009226
isogroup02047	CREB 1 protein
isogroup02047	PREDICTED: similar to cAMP responsive element binding protein 1 isoform A
isogroup02047	RAS-like protein
isogroup02426	PREDICTED: similar to bendless CG18319-PA	WgtQ
isogroup02525	PREDICTED: similar to fruitless CG14307-PB, isoform B	WgtQ
isogroup02822	Phorbol ester/diacylglycerol-binding protein unc-13
isogroup02822	hypothetical protein TcasGA2_TC004068
isogroup02822	unc-13, putative
isogroup03104	UbiQueenuitin-protein ligase E3A
isogroup03174	resistant to dieldrin, isoform A
isogroup03361	PREDICTED: similar to ether a go-go CG10952-PA
isogroup03361	Potassium voltage-gated chanCallowl protein eag
isogroup03578	Dual oxidase
isogroup03578	Dual oxidase maturation factor 1
isogroup03632	PREDICTED: similar to Shaker CG12348-PC
isogroup03632	potassium chanCallowl
isogroup03882	PREDICTED: similar to maleless CG11680-PA, isoform A
isogroup04125	PREDICTED: similar to Ceramidase CG1471-PA, isoform A
isogroup04125	PREDICTED: similar to Ceramidase CG1471-PA, isoform A
isogroup04323	PREDICTED: similar to Callowmo CG7892-PE, isoform E
isogroup04326	PREDICTED: hypothetical protein
isogroup05036	14-3-3 protein epsilon
isogroup05473	PREDICTED: similar to ENSANGP00000021441
isogroup05571	mitogen-activated protein kinase kinase MKK4, putative
isogroup05571	mitogen-activated protein kinase kinase MKK4, putative
isogroup07650	lola
isogroup12942	PREDICTED: similar to Fkbp13 CG9847-PA, isoform A, partial
isogroup14317	hypothetical protein TcasGA2_TC011247
isogroup16423	Voltage-dependent calcium chanCallowl type A subunit alpha-1
isogroup17610	Double-stranded RNA-binding protein Staufen-like protein 2
isogroup18865	Probable Ras GTPase-activating protein

## Sheet: PhylogeneticMarkers
PhylomeDB
Phy000XQ24_ACYPI
Phy000XPY5_ACYPI
Phy000XPND_ACYPI
Phy000XPMT_ACYPI
Phy000XPHB_ACYPI
Phy000XPGU_ACYPI
Phy000XPGG_ACYPI
Phy000XPE0_ACYPI
Phy000XPBI_ACYPI
Phy0010I6A_ACYPI
Phy0010I60_ACYPI
Phy0010HZA_ACYPI
Phy0010HYE_ACYPI
Phy0010HV2_ACYPI
Phy0010HTZ_ACYPI
Phy0010HSQ_ACYPI
Phy0010HL1_ACYPI
Phy0010HKQ_ACYPI
Phy0010HJ6_ACYPI
Phy0010HJ0_ACYPI
Phy0010HGP_ACYPI
Phy0010HGH_ACYPI
Phy0010H9I_ACYPI
Phy0010H39_ACYPI
Phy0010H1R_ACYPI
Phy0010GK2_ACYPI
Phy0010GJL_ACYPI
Phy0010G5P_ACYPI
Phy0010G5I_ACYPI
Phy0010G4N_ACYPI
Phy0010G0X_ACYPI
Phy0010G0M_ACYPI
Phy0010FV0_ACYPI
Phy0010FR9_ACYPI
Phy0010FR7_ACYPI
Phy0010FOY_ACYPI
Phy0010FL2_ACYPI
Phy0010FI9_ACYPI
Phy0010FHN_ACYPI
Phy0010FGK_ACYPI
Phy0010FCG_ACYPI
Phy0010F9X_ACYPI
Phy0010F8G_ACYPI
Phy0010F79_ACYPI
Phy0010F72_ACYPI
Phy0010F5R_ACYPI
Phy0010F42_ACYPI
Phy0010EZ2_ACYPI
Phy0010EXU_ACYPI
Phy0010ESU_ACYPI
Phy0010ES8_ACYPI
Phy0010EKJ_ACYPI
Phy0010EEB_ACYPI
Phy0010EDR_ACYPI
Phy0010E7B_ACYPI
Phy0010E28_ACYPI
Phy0010E1V_ACYPI
Phy0010E08_ACYPI
Phy0010DTW_ACYPI
Phy0010DQK_ACYPI
Phy0010DND_ACYPI
Phy0010DLR_ACYPI
Phy0010DJH_ACYPI
Phy0010DH6_ACYPI
Phy0010DGN_ACYPI
Phy0010D9U_ACYPI
Phy0010D99_ACYPI
Phy0010D7P_ACYPI
Phy0010D6C_ACYPI
Phy0010D5D_ACYPI
Phy0010D1B_ACYPI
Phy0010CZD_ACYPI
Phy0010CZA_ACYPI
Phy0010CW2_ACYPI
Phy0010CV8_ACYPI
Phy0010CUW_ACYPI
Phy0010CS2_ACYPI
Phy0010CLG_ACYPI
Phy0010CHS_ACYPI
Phy0010CGQ_ACYPI
Phy0010CEY_ACYPI
Phy0010CD2_ACYPI
Phy0010CB3_ACYPI
Phy0010C9E_ACYPI
Phy0010C6B_ACYPI
Phy0010C5F_ACYPI
Phy0010BS3_ACYPI
Phy0010BRC_ACYPI
Phy0010BOX_ACYPI
Phy0010BKC_ACYPI
Phy000YPY4_ACYPI
Phy000YKPK_ACYPI
Phy000YER9_ACYPI

## Sheet: genes_accelerated_Pol_bees_ants
transcript	gene	W(avg)	Q(avg)	Fo(avg)	Callow(avg)	Q_vs_W	4castesComparison
isotig10916	isogroup00928	9.96563	5.07848	8.90042	23.4966	-	-
isotig13352	isogroup01434	27.9136	27.6832	10.1116	33.388	-	-
isotig22861	isogroup05275	24.8584	116.938	30.2945	63.0373	Q_gt_W	upQ
isotig29667	isogroup11170	2.56054	2.80159	1.29632	4.87547	-	-
isotig37167	isogroup18670	17.279	9.65699	2.1905	3.33231	-	-
isotig38262	isogroup19765	85.628	65.2528	55.8692	220.905	-	upC
isotig38854	isogroup20357	31.9138	26.5585	18.3275	48.5083	-	-
isotig39678	isogroup21181	133.593	161.86	79.7692	256.146	-	-
isotig40524	isogroup22027	16.8157	8.0719	5.53579	3.33723	-	-
isotig01451	isogroup00101	0.00284067	0	0	0	-	-
isotig02746	isogroup00153	13.4781	9.04187	7.18985	7.90185	-	-
isotig02988	isogroup00161	2.5078	1.79613	1.03489	2.15513	-	-
isotig03609	isogroup00189	0	0	0	0	-	-
isotig03763	isogroup00198	0.131106	0.0671527	0.40932	0.267453	-	-
isotig04218	isogroup00216	9.47294	9.7172	3.39882	9.96887	-	-
isotig04519	isogroup00232	0.808262	0.750716	0.342138	0.685944	-	-
isotig05150	isogroup00271	12.439	12.4527	5.22203	13.3081	-	-
isotig05313	isogroup00281	5.004	2.89631	1.84246	3.01331	-	-
isotig06190	isogroup00338	3.41773	3.76469	0.957109	3.40993	-	-
isotig07886	isogroup00488	0.0285087	0.00380505	0.00699382	0.00210934	-	-
isotig07919	isogroup00491	36.5943	36.432	17.8573	42.3346	-	-
isotig08437	isogroup00555	2.87998	1.64164	1.84062	3.1267	-	-
isotig08695	isogroup00590	25.9316	11.1487	14.5486	16.05	-	-
isotig09045	isogroup00633	3.31562	1.48965	1.33876	2.79672	-	-
isotig09053	isogroup00634	6.95051	9.79465	2.69461	7.65294	-	-
isotig09122	isogroup00645	2.62354	3.19506	0.82771	2.2806	-	-
isotig09484	isogroup00689	1.41022	1.34667	0.539191	1.72114	-	-
isotig09656	isogroup00718	2.34006	1.26832	1.06848	1.0954	-	-
isotig09934	isogroup00764	2.43534	3.09364	1.15167	4.13873	-	-
isotig10102	isogroup00789	6.08901	8.00802	1.73116	2.98115	-	-
isotig11672	isogroup01066	8.17122	3.20213	6.34386	14.2111	-	-
isotig12720	isogroup01287	12.4768	15.3314	13.9433	24.4529	-	-
isotig13210	isogroup01398	20.1231	11.2611	5.24115	9.32417	-	-
isotig14014	isogroup01588	23.9961	35.9471	11.7353	38.869	-	-
isotig14329	isogroup01677	6.4911	7.78288	2.31228	5.66654	-	-
isotig14554	isogroup01749	16.5783	9.37215	18.2616	15.9298	-	-
isotig15906	isogroup02139	3.05288	1.29566	0.881712	0.742337	-	-
isotig15929	isogroup02145	6.7144	3.29884	0.938963	4.2886	-	-
isotig16001	isogroup02164	2.26399	2.50816	1.1217	2.98547	-	-
isotig16026	isogroup02171	7.25698	4.59263	2.31031	9.96996	-	-
isotig16229	isogroup02224	1.42789	1.27837	0.397782	0.778969	-	-
isotig16271	isogroup02235	3.96055	3.88953	1.17494	3.31234	-	-
isotig16310	isogroup02245	7.47794	6.11603	8.02511	10.3588	-	-
isotig16540	isogroup02320	12.6767	14.1063	7.76251	20.3728	-	-
isotig16543	isogroup02321	6.2607	5.52941	2.51308	6.20015	-	-
isotig16594	isogroup02339	7.23329	2.93184	2.23812	4.68926	-	-
isotig16946	isogroup02478	1.22673	0.510834	0.139035	0.15412	-	-
isotig17155	isogroup02555	8.16098	6.84799	2.4433	3.31543	-	-
isotig17576	isogroup02714	7.68278	4.35589	4.52358	5.26414	-	-
isotig17604	isogroup02725	8.31711	4.6013	5.37841	7.10138	-	-
isotig17839	isogroup02814	11.9438	10.8173	12.6458	16.2074	-	-
isotig17846	isogroup02816	126.959	119.521	257.705	397.561	-	-
isotig18386	isogroup03027	2.13281	1.49849	0.490644	0.479843	-	-
isotig18568	isogroup03098	12.4542	6.83236	14.5163	12.9595	-	-
isotig18718	isogroup03174	15.5661	10.2498	6.06164	14.8529	-	-
isotig18795	isogroup03211	29.0842	20.425	8.32839	17.5559	-	-
isotig18922	isogroup03275	67.0194	72.6169	16.2931	47.9779	-	-
isotig19377	isogroup03503	18.2072	10.5878	14.6315	19.8243	-	-
isotig19719	isogroup03675	1.32445	0.62989	0.330735	0.627987	-	-
isotig19738	isogroup03684	14.0015	10.4371	4.56579	10.201	-	-
isotig19881	isogroup03757	3.6175	4.72931	0.967197	1.8667	-	-
isotig20595	isogroup04117	5.06464	5.56402	1.46649	1.53586	-	-
isotig20892	isogroup04266	7.95574	11.413	5.08122	10.047	-	-
isotig20916	isogroup04278	52.8539	57.7419	37.6498	64.1209	-	-
isotig21109	isogroup04377	22.4796	33.6544	15.7681	42.3392	-	-
isotig21218	isogroup04431	11.2499	10.3662	2.39037	11.2386	-	-
isotig21883	isogroup04765	10.8287	4.82209	7.4095	7.5142	-	-
isotig22730	isogroup05205	8.50894	4.79796	2.83466	4.9744	-	-
isotig25792	isogroup07295	40.871	31.8562	11.9631	30.2029	-	-
isotig25989	isogroup07492	70.0648	48.3337	44.9591	103.175	-	-
isotig26174	isogroup07677	10.8992	9.30349	2.91425	7.01686	-	-
isotig26340	isogroup07843	26.6042	24.3085	11.6399	40.0742	-	-
isotig26492	isogroup07995	2.31888	1.87436	0.697851	3.6285	-	-
isotig26643	isogroup08146	31.204	20.2558	23.7463	40.1294	-	-
isotig26957	isogroup08460	7.9387	2.96172	3.77021	5.36404	-	-
isotig28015	isogroup09518	33.8267	23.809	21.0806	41.8748	-	-
isotig28037	isogroup09540	22.3957	23.6331	2.60717	7.62594	-	-
isotig28295	isogroup09798	8.50288	7.4019	1.62503	3.92263	-	-
isotig28833	isogroup10336	9.12386	6.69701	2.75725	8.8129	-	-
isotig28853	isogroup10356	7.53025	11.5676	3.69038	13.787	-	-
isotig29069	isogroup10572	22.0067	17.8242	12.2892	29.7202	-	-
isotig29467	isogroup10970	24.1179	23.0167	8.51435	25.6328	-	-
isotig30262	isogroup11765	25.7237	30.2022	9.64544	24.3455	-	-
isotig33168	isogroup14671	16.3492	22.2511	11.7137	16.0866	-	-
isotig34285	isogroup15788	17.2794	9.80889	10.5969	17.5929	-	-
isotig34354	isogroup15857	11.0036	7.99521	7.38112	15.9038	-	-
isotig34815	isogroup16318	42.0695	88.8764	49.6584	106.344	-	-
isotig34895	isogroup16398	3.62432	3.54618	2.96284	6.91164	-	-
isotig35039	isogroup16542	3.61846	5.12001	3.73185	7.90263	-	-
isotig35056	isogroup16559	17.5247	10.4472	5.48	5.33553	-	-
isotig35201	isogroup16704	6.47574	9.93422	5.47096	8.66244	-	-
isotig35253	isogroup16756	16.0796	8.45227	5.93779	17.1571	-	-
isotig35340	isogroup16843	6.52076	7.96376	2.12377	3.57338	-	-
isotig35741	isogroup17244	9.99859	3.76718	5.16027	7.90811	-	-
isotig35784	isogroup17287	4.26616	9.52571	4.63558	1.3528	-	-
isotig35929	isogroup17432	13.7415	9.6969	5.42082	22.6889	-	-
isotig36839	isogroup18342	18.0438	8.78007	11.5189	21.8273	-	-
isotig36970	isogroup18473	2.21351	1.18034	0.430671	0.218123	-	-
isotig37302	isogroup18805	35.0102	41.4847	25.3524	59.589	-	-
isotig37362	isogroup18865	28.7781	37.1269	8.5442	25.2308	-	-
isotig37378	isogroup18881	74.6178	51.1319	115.352	166.46	-	-
isotig37479	isogroup18982	21.1501	15.0667	8.35887	14.1781	-	-
isotig37526	isogroup19029	20.275	7.70332	18.3803	6.13962	-	-
isotig37708	isogroup19211	19.6463	10.3202	22.8351	23.9441	-	-
isotig37897	isogroup19400	69.0296	122.94	17.1298	59.3237	-	-
isotig37909	isogroup19412	49.2886	62.9291	12.6332	48.2234	-	-
isotig37975	isogroup19478	4.6396	3.98513	1.8614	3.3421	-	-
isotig37990	isogroup19493	33.8504	28.4557	15.3682	43.9576	-	-
isotig38008	isogroup19511	12.9376	6.35031	11.6687	4.75118	-	-
isotig38015	isogroup19518	27.7971	27.0611	42.0331	46.8373	-	-
isotig38252	isogroup19755	11.7431	12.5695	2.40632	4.34237	-	-
isotig38605	isogroup20108	7.52861	4.8875	1.04352	1.9742	-	-
isotig38652	isogroup20155	7.2469	4.47607	3.39973	4.18538	-	-
isotig38904	isogroup20407	7.05019	4.3591	3.47565	5.48926	-	-
isotig39626	isogroup21129	37.8669	15.2081	36.8529	23.2773	-	-
isotig40393	isogroup21896	5.39684	2.15748	4.07475	9.03838	-	-
isotig40642	isogroup22145	3.24934	2.29946	0.57643	0.0739092	-	-
isotig40691	isogroup22194	18.4373	16.2763	7.78978	19.2011	-	-
isotig40844	isogroup22347	25.6359	35.636	8.13362	21.9747	-	-
isotig41098	isogroup22601	11.6205	16.592	20.5682	28.4932	-	-
isotig41184	isogroup22687	13.6561	11.0295	3.3136	7.38854	-	-
isotig41199	isogroup22702	28.1611	31.0686	4.71152	11.5912	-	-
isotig41860	isogroup23363	13.1466	20.4847	5.37296	7.64284	-	-
isotig41902	isogroup23405	51.8877	48.796	48.6858	62.8695	-	-
isotig42068	isogroup23571	16.5778	8.99326	10.2025	14.1988	-	-
isotig42209	isogroup23712	5.05996	4.717	0.949301	2.37464	-	-
isotig42332	isogroup23835	4.65108	4.82587	0.620229	1.46816	-	-
isotig42778	isogroup24281	5.68113	3.05412	1.78899	4.8371	-	-
isotig42838	isogroup24341	7.59945	3.49378	1.82554	1.81764	-	-
isotig42858	isogroup24361	23.421	8.39432	24.4883	17.4995	-	-
isotig42931	isogroup24434	29.3832	52.471	69.203	116.915	-	-
isotig43036	isogroup24539	17.8804	25.5752	19.2405	27.5404	-	-
isotig44180	isogroup25683	7.56971	2.06717	2.04743	1.26421	-	-
isotig44474	isogroup25977	17.9734	19.1627	20.341	25.974	-	-

## Sheet: genes_accelerated_polistes
transcript	gene	W(avg)	Q(avg)	Fo(avg)	Callow(avg)	Q_vs_W	4castesComparison
contig11515	isogroup01181	23.5157	19.375	24.4457	22.6415	-	-
contig23587	isogroup00801	102.217	72.5145	44.4058	161.543	-	-
contig44366	isogroup00049	190.748	144.091	74.6252	351.955	-	-
isotig02007	isogroup00119	0.50803	0.334726	0.377708	0.426498	-	-
isotig03230	isogroup00171	0	0	0	0	-	-
isotig03505	isogroup00185	0	0	0	0	-	-
isotig03609	isogroup00189	0	0	0	0	-	-
isotig03691	isogroup00193	1.59744	0.784819	0.11329	0.816399	-	-
isotig03886	isogroup00202	2.88486	1.13393	0.689073	1.21857	-	-
isotig04180	isogroup00212	3.52141	3.82136	1.42149	3.99567	-	-
isotig04419	isogroup00230	0.276972	0.467405	0.153074	0.436822	-	-
isotig05127	isogroup00269	11.8463	12.3353	12.049	16.7844	-	-
isotig05150	isogroup00271	12.439	12.4527	5.22203	13.3081	-	-
isotig05673	isogroup00300	0.0136806	0.0342881	0.013552	0.0225213	-	-
isotig05824	isogroup00309	0.83384	0.683149	0.121621	0.203849	-	-
isotig06116	isogroup00333	0.194156	0.0507669	0.0072638	0.0280517	-	-
isotig06153	isogroup00336	0.000560738	0	0	0	-	-
isotig06521	isogroup00369	6.9361	6.70165	3.10696	4.8921	-	-
isotig06593	isogroup00372	0	0	0	0	-	-
isotig06996	isogroup00400	26.6013	19.4652	8.35564	30.7401	-	-
isotig07204	isogroup00420	16.6247	17.7031	3.68273	15.2336	-	-
isotig07335	isogroup00438	14.6493	12.1883	18.5342	30.3888	-	-
isotig07631	isogroup00468	1.78563	0.897014	0.893516	2.79309	-	-
isotig07984	isogroup00499	1.12989	0.740089	1.00072	0.947286	-	-
isotig08007	isogroup00501	2.99789	4.11701	3.1199	4.56352	-	-
isotig08375	isogroup00549	11.6271	6.14325	8.79595	14.0426	-	-
isotig08437	isogroup00555	2.87998	1.64164	1.84062	3.1267	-	-
isotig08502	isogroup00563	22.0603	16.8196	4.54801	14.8013	-	-
isotig08547	isogroup00570	2.111	1.03727	1.01992	1.84448	-	-
isotig08577	isogroup00575	1.32897	0.464968	0.668521	0.442571	-	-
isotig08619	isogroup00581	3.35595	1.62087	1.055	3.21258	-	-
isotig08695	isogroup00590	25.9316	11.1487	14.5486	16.05	-	-
isotig08860	isogroup00611	2.72016	0.927848	0.906313	1.0366	-	-
isotig08906	isogroup00614	0.147927	0.113985	0.167053	0.27494	-	-
isotig08993	isogroup00626	10.6522	9.20119	16.9528	26.1672	-	-
isotig09031	isogroup00631	3.27219	2.18357	1.74062	3.83036	-	-
isotig09162	isogroup00650	6.57115	9.67509	3.4912	3.77949	-	-
isotig09484	isogroup00689	1.41022	1.34667	0.539191	1.72114	-	-
isotig09487	isogroup00690	1.2516	0.54357	1.02706	2.04985	-	-
isotig09534	isogroup00695	15.9876	19.09	2.88549	13.9583	-	-
isotig09548	isogroup00697	1.3773	1.81909	1.69579	3.65021	-	-
isotig09656	isogroup00718	2.34006	1.26832	1.06848	1.0954	-	-
isotig09784	isogroup00738	9.56561	6.2886	6.58325	7.5208	-	-
isotig09886	isogroup00756	4.2016	2.04443	1.1543	0.962487	-	-
isotig09934	isogroup00764	2.43534	3.09364	1.15167	4.13873	-	-
isotig09961	isogroup00768	4.06787	3.02851	1.99709	4.58551	-	-
isotig09988	isogroup00772	9.29923	8.96445	12.1093	11.4374	-	-
isotig10102	isogroup00789	6.08901	8.00802	1.73116	2.98115	-	-
isotig10112	isogroup00790	0.159485	0.0622161	0.0337281	0.0192019	-	-
isotig10183	isogroup00802	5.84782	5.581	8.26734	10.7499	-	-
isotig10222	isogroup00807	12.1199	17.1093	2.00096	3.06492	-	-
isotig10330	isogroup00823	12.0839	6.61451	4.10563	7.69127	-	-
isotig10412	isogroup00836	8.049	9.12841	1.54557	5.37219	-	-
isotig10501	isogroup00851	3.57374	2.09393	2.15831	3.65034	-	-
isotig10583	isogroup00868	1.90873	2.18327	2.43324	3.33815	-	-
isotig10734	isogroup00896	6.94445	5.15968	1.34586	3.4894	-	-
isotig10944	isogroup00934	2.63526	1.43462	2.47332	2.38478	-	-
isotig11044	isogroup00953	12.772	12.9143	11.397	21.5444	-	-
isotig11080	isogroup00958	6.03931	8.91829	6.95157	10.14	-	-
isotig11117	isogroup00964	1.89231	0.92736	0.413196	0.947883	-	-
isotig11310	isogroup00998	4.07315	2.34989	3.73908	5.01291	-	-
isotig11318	isogroup00999	6.52256	3.48662	0.983001	5.37518	-	-
isotig11327	isogroup01001	9.78841	5.1716	2.95059	5.82437	-	-
isotig11331	isogroup01002	36.8689	63.5133	53.4824	123.203	-	-
isotig11629	isogroup01058	2.96785	3.2047	1.4976	3.06873	-	-
isotig11853	isogroup01096	1.50721	1.01621	0.38286	1.54608	-	-
isotig11903	isogroup01107	14.7867	11.5182	3.77189	12.8728	-	-
isotig12138	isogroup01150	21.8318	25.8176	8.58466	22.4066	-	-
isotig12167	isogroup01157	0.995605	0.692046	0.514144	1.62804	-	-
isotig12200	isogroup01163	4.6377	4.39589	3.23038	5.81729	-	-
isotig12334	isogroup01197	17.8955	8.59234	20.3721	27.7343	-	-
isotig12352	isogroup01201	12.8488	6.84433	11.9013	22.2515	-	-
isotig12361	isogroup01205	2.1779	3.04306	1.23986	1.29117	-	-
isotig12415	isogroup01217	8.224	7.45657	1.40637	5.51686	-	-
isotig12441	isogroup01223	2.93333	1.25577	1.48539	1.19407	-	-
isotig12487	isogroup01233	4.86391	2.47046	3.71977	5.65195	-	-
isotig12537	isogroup01244	65.7457	40.0851	43.466	43.0857	-	-
isotig12562	isogroup01250	0.703103	0.430196	0.0745725	0.232343	-	-
isotig12901	isogroup01329	1.91448	1.07388	2.17788	3.23349	-	-
isotig13072	isogroup01370	4.90382	2.91767	2.34371	4.71185	-	-
isotig13210	isogroup01398	20.1231	11.2611	5.24115	9.32417	-	-
isotig13233	isogroup01402	18.0309	17.6076	6.5482	13.5093	-	-
isotig13274	isogroup01416	9.61474	6.70246	1.73647	2.26789	-	-
isotig13306	isogroup01422	2.98462	1.60672	2.89716	3.46143	-	-
isotig13441	isogroup01452	6.34869	3.31851	6.50977	3.95132	-	-
isotig13633	isogroup01495	26.7981	9.75482	2.77941	13.2689	-	-
isotig13863	isogroup01549	10.7777	16.1482	7.5171	15.536	-	-
isotig13950	isogroup01568	44.1064	36.1428	30.4515	52.6029	-	-
isotig14261	isogroup01659	5.82579	2.83096	4.4078	4.42971	-	-
isotig14268	isogroup01660	5.90006	2.96777	4.0041	5.36594	-	-
isotig14442	isogroup01715	4.99289	1.65624	4.35352	2.42814	-	-
isotig14536	isogroup01742	52.1413	51.2156	10.9706	39.7751	-	-
isotig14554	isogroup01749	16.5783	9.37215	18.2616	15.9298	-	-
isotig14639	isogroup01771	4.14323	4.23625	2.11189	5.81705	-	-
isotig14768	isogroup01812	5.66851	2.67604	4.73683	6.24951	-	-
isotig14840	isogroup01831	3.35799	2.48941	1.30048	2.3602	-	-
isotig15005	isogroup01877	2.77155	2.73052	0.389088	0.867932	-	-
isotig15104	isogroup01903	5.04949	2.83146	3.42321	8.9472	-	-
isotig15127	isogroup01910	8.61677	5.04807	4.74916	7.70241	-	-
isotig15162	isogroup01920	17.3141	11.7427	6.07061	20.2946	-	-
isotig15343	isogroup01972	10.2709	18.664	12.2102	29.6962	-	-
isotig15407	isogroup01994	4.5208	2.51251	3.82214	5.45275	-	-
isotig15443	isogroup02003	7.57542	4.09725	8.54745	15.0736	-	-
isotig15446	isogroup02004	14.5137	17.476	24.5284	39.5405	-	-
isotig15561	isogroup02035	6.41878	3.35048	2.32871	2.19519	-	-
isotig15586	isogroup02044	16.3136	9.63807	9.21352	17.2315	-	-
isotig15742	isogroup02089	14.3784	7.16153	12.6522	13.0518	-	-
isotig15811	isogroup02110	7.54702	10.9698	2.62797	2.36778	-	-
isotig15875	isogroup02129	5.33821	2.49716	2.54541	5.51029	-	-
isotig15931	isogroup02146	10.4641	6.06947	8.96195	8.01862	-	-
isotig15994	isogroup02162	12.8726	6.09827	10.9396	8.21473	-	-
isotig16001	isogroup02164	2.26399	2.50816	1.1217	2.98547	-	-
isotig16188	isogroup02214	13.4996	9.67649	13.8549	18.5968	-	-
isotig16260	isogroup02232	15.4595	21.4139	15.9776	35.2793	-	-
isotig16264	isogroup02233	15.9472	21.7647	12.2207	26.2185	-	-
isotig16310	isogroup02245	7.47794	6.11603	8.02511	10.3588	-	-
isotig16433	isogroup02277	19.708	30.5119	26.4265	72.8444	-	upC
isotig16449	isogroup02284	14.9843	8.4023	14.5834	21.6832	-	-
isotig16457	isogroup02286	6.84802	2.94407	5.54807	7.46203	-	-
isotig16563	isogroup02329	8.96929	5.50294	11.7543	6.76633	-	-
isotig16594	isogroup02339	7.23329	2.93184	2.23812	4.68926	-	-
isotig16626	isogroup02348	11.2839	8.24387	15.3999	22.1308	-	-
isotig16650	isogroup02357	6.7177	2.09691	1.84532	3.50279	-	-
isotig16662	isogroup02363	8.72261	4.44876	7.33211	5.77337	-	-
isotig16685	isogroup02370	12.7226	15.6629	11.5576	19.1618	-	-
isotig16749	isogroup02392	8.84441	7.61411	8.21278	13.4677	-	-
isotig16774	isogroup02400	6.05973	3.0651	4.0173	4.49638	-	-
isotig16814	isogroup02418	19.2615	5.79714	16.6004	12.0519	W_gt_Q	-
isotig16823	isogroup02421	17.654	10.5599	3.29003	8.14058	-	-
isotig16830	isogroup02424	7.75519	4.85802	3.56046	9.826	-	-
isotig16867	isogroup02443	16.5917	8.53359	13.9833	27.1157	-	-
isotig16914	isogroup02461	1.39952	1.0194	0.497316	0.700963	-	-
isotig16935	isogroup02472	7.97461	3.82892	6.15581	7.43094	-	-
isotig16946	isogroup02478	1.22673	0.510834	0.139035	0.15412	-	-
isotig17147	isogroup02551	34.8114	42.0035	38.8424	56.9636	-	-
isotig17155	isogroup02555	8.16098	6.84799	2.4433	3.31543	-	-
isotig17232	isogroup02584	8.52002	4.85395	8.40253	7.9832	-	-
isotig17243	isogroup02587	2.84188	1.20364	1.20979	1.53913	-	-
isotig17388	isogroup02642	14.2248	8.7462	15.0673	9.61067	-	-
isotig17544	isogroup02702	8.04665	3.71456	4.6189	5.8326	-	-
isotig17576	isogroup02714	7.68278	4.35589	4.52358	5.26414	-	-
isotig17831	isogroup02811	12.0858	4.92181	11.6426	10.8629	-	-
isotig17852	isogroup02818	49.6938	36.3148	78.4283	118.122	-	-
isotig17855	isogroup02820	11.005	5.22678	11.4094	6.55634	-	-
isotig18058	isogroup02897	4.43934	2.57966	5.14597	3.99671	-	-
isotig18065	isogroup02900	5.89184	3.31106	5.00507	3.70858	-	-
isotig18087	isogroup02908	40.7106	28.5011	69.9984	84.222	-	-
isotig18176	isogroup02944	22.9391	21.9002	28.4344	29.4052	-	-
isotig18283	isogroup02985	2.57947	1.55393	0.827432	1.23893	-	-
isotig18376	isogroup03022	6.94871	2.71348	4.2095	2.23095	-	-
isotig18406	isogroup03035	6.86075	2.92714	6.66619	5.89876	-	-
isotig18644	isogroup03136	10.8195	10.1036	0.917268	3.2817	-	-
isotig18655	isogroup03142	13.7902	12.9178	2.6326	4.89443	-	-
isotig18715	isogroup03172	11.97	8.56211	16.3966	17.5176	-	-
isotig18718	isogroup03174	15.5661	10.2498	6.06164	14.8529	-	-
isotig18774	isogroup03201	7.58386	3.71918	5.16649	6.04845	-	-
isotig18795	isogroup03211	29.0842	20.425	8.32839	17.5559	-	-
isotig18922	isogroup03275	67.0194	72.6169	16.2931	47.9779	-	-
isotig19002	isogroup03315	5.13731	3.89558	4.5483	4.52223	-	-
isotig19018	isogroup03323	3.45611	2.01792	0.623367	0.490066	-	-
isotig19137	isogroup03383	6.74387	4.0978	3.64951	2.89989	-	-
isotig19309	isogroup03470	6.6144	3.10117	2.89894	2.31384	-	-
isotig19326	isogroup03479	27.0606	17.2697	14.2654	33.1727	-	-
isotig19360	isogroup03495	10.99	6.09943	7.71469	9.61927	-	-
isotig19389	isogroup03509	15.7954	8.05618	14.3112	16.6134	-	-
isotig19460	isogroup03545	12.3012	5.30649	2.20665	6.68542	-	-
isotig19477	isogroup03554	6.79688	2.57604	9.72073	3.38946	-	-
isotig19553	isogroup03592	91.9976	95.01	99.7823	132.84	-	-
isotig19559	isogroup03595	9.81389	6.86073	2.80526	6.33022	-	-
isotig19580	isogroup03606	8.08983	4.96555	3.07312	12.2161	-	-
isotig19635	isogroup03632	52.2363	31.2713	9.34916	55.3181	-	-
isotig19723	isogroup03677	41.5757	18.6979	46.3201	51.1058	-	-
isotig19734	isogroup03682	8.02014	3.52353	6.75628	7.98287	-	-
isotig19738	isogroup03684	14.0015	10.4371	4.56579	10.201	-	-
isotig19805	isogroup03717	30.1031	20.9993	30.5511	50.2848	-	-
isotig20028	isogroup03830	6.44171	4.85814	2.50128	6.13758	-	-
isotig20047	isogroup03840	7.52752	2.0712	2.57174	2.6383	-	-
isotig20051	isogroup03842	14.689	9.28592	19.958	29.3042	-	-
isotig20111	isogroup03873	3.92127	1.92001	1.38663	1.37572	-	-
isotig20119	isogroup03877	53.0464	63.8102	106.579	202.889	-	upC
isotig20148	isogroup03891	9.20622	6.10009	11.8596	10.0429	-	-
isotig20260	isogroup03947	21.5514	16.3442	33.3676	20.6398	-	-
isotig20262	isogroup03948	9.71375	5.26748	5.12453	6.23293	-	-
isotig20292	isogroup03963	9.63318	11.3532	9.4041	20.1094	-	-
isotig20428	isogroup04032	5.60957	2.72369	2.04659	1.82448	-	-
isotig20468	isogroup04052	15.7748	7.32994	16.5651	6.18665	-	-
isotig20526	isogroup04082	1.93121	1.46444	0.666584	0.652639	-	-
isotig20540	isogroup04089	8.66571	3.67668	3.83369	4.47997	-	-
isotig20593	isogroup04116	6.59984	1.86734	2.95755	3.63962	-	-
isotig20595	isogroup04117	5.06464	5.56402	1.46649	1.53586	-	-
isotig20600	isogroup04119	13.3707	5.30701	12.2666	2.97956	-	-
isotig20607	isogroup04124	16.6542	7.67189	15.1627	9.5868	-	-
isotig20615	isogroup04128	22.7145	10.4926	20.3625	23.3889	-	-
isotig20754	isogroup04197	7.67457	3.99768	5.68957	11.2779	-	-
isotig20764	isogroup04202	11.3477	7.00236	5.51183	9.00919	-	-
isotig20811	isogroup04225	4.61227	5.19529	2.28304	2.83074	-	-
isotig20828	isogroup04233	10.9261	11.4493	8.65437	17.0438	-	-
isotig20839	isogroup04239	11.5554	7.1999	6.38943	13.5296	-	-
isotig20924	isogroup04283	24.9061	19.7945	26.6773	49.7986	-	-
isotig21035	isogroup04339	2.72429	2.48461	0.638098	1.58868	-	-
isotig21088	isogroup04366	6.75535	5.68585	2.00632	4.07573	-	-
isotig21109	isogroup04377	22.4796	33.6544	15.7681	42.3392	-	-
isotig21132	isogroup04389	5.70169	2.36027	2.84216	3.07664	-	-
isotig21161	isogroup04403	9.86743	5.53525	7.92078	7.46567	-	-
isotig21218	isogroup04431	11.2499	10.3662	2.39037	11.2386	-	-
isotig21306	isogroup04474	24.4965	8.36766	25.4912	10.0614	-	-
isotig21369	isogroup04506	4.47265	7.32653	2.0981	2.08173	-	-
isotig21443	isogroup04542	5.58997	3.60429	2.81766	4.83937	-	-
isotig21561	isogroup04600	14.7087	13.6713	7.14449	17.9262	-	-
isotig21678	isogroup04659	7.36781	3.48208	5.77736	7.54516	-	-
isotig21720	isogroup04680	8.3177	10.7565	5.4444	8.21964	-	-
isotig21727	isogroup04683	9.4361	11.7212	2.58243	4.44344	-	-
isotig21793	isogroup04718	20.5868	16.5831	11.1062	17.016	-	-
isotig21814	isogroup04729	8.58383	5.80431	10.5918	15.9284	-	-
isotig21843	isogroup04744	10.4991	7.56473	12.5632	19.6659	-	-
isotig21854	isogroup04750	8.14474	5.50114	6.27573	10.4858	-	-
isotig21863	isogroup04754	7.8547	3.09911	9.99855	10.2468	-	-
isotig21883	isogroup04765	10.8287	4.82209	7.4095	7.5142	-	-
isotig22026	isogroup04837	13.3133	7.96293	18.4992	15.542	-	-
isotig22036	isogroup04843	19.7461	17.9543	25.8905	29.3173	-	-
isotig22092	isogroup04870	4.25691	2.66962	1.21923	3.24707	-	-
isotig22125	isogroup04887	3.6004	1.88564	1.0929	1.11063	-	-
isotig22141	isogroup04895	5.92259	1.90537	2.91363	1.16894	-	-
isotig22235	isogroup04944	50.7583	44.006	69.4741	99.4479	-	-
isotig22326	isogroup04989	6.815	3.85969	1.71037	4.25356	-	-
isotig22345	isogroup04997	4.45026	5.128	1.75796	3.90551	-	-
isotig22461	isogroup05056	3.15483	1.7415	1.91872	1.48053	-	-
isotig22624	isogroup05145	10.7983	7.16252	2.31858	7.86372	-	-
isotig22674	isogroup05173	3.95937	1.4632	0.496009	0.929801	-	-
isotig22730	isogroup05205	8.50894	4.79796	2.83466	4.9744	-	-
isotig22769	isogroup05226	5.37906	4.54756	4.50355	6.48496	-	-
isotig22865	isogroup05278	9.06819	14.3834	15.2695	19.1716	-	-
isotig22892	isogroup05293	9.84274	7.35713	1.22052	2.74763	-	-
isotig22926	isogroup05312	6.88757	4.09546	4.80205	10.7221	-	-
isotig22940	isogroup05319	1.48465	1.20294	1.80626	2.9839	-	-
isotig22961	isogroup05331	10.119	6.2255	8.81077	16.1819	-	-
isotig23011	isogroup05359	5.35945	6.84556	1.33258	1.38286	-	-
isotig23041	isogroup05374	16.4618	16.9802	11.3091	30.7827	-	-
isotig23316	isogroup05527	20.7176	20.1937	7.32677	22.9963	-	-
isotig23523	isogroup05642	11.8918	6.08792	7.00842	11.9226	-	-
isotig23588	isogroup05676	3.67775	1.65936	0.824601	1.31555	-	-
isotig23684	isogroup05726	4.763	2.27548	1.19817	1.70084	-	-
isotig23852	isogroup05817	56.4062	84.5165	92.3981	170.408	-	-
isotig23855	isogroup05819	12.3737	10.2293	5.85715	11.0967	-	-
isotig23873	isogroup05828	34.6701	24.1478	5.02347	25.1836	-	-
isotig23947	isogroup05867	2.9828	3.79176	4.17003	2.85111	-	-
isotig23972	isogroup05881	40.6929	21.9229	8.76965	30.2413	-	-
isotig24003	isogroup05899	18.288	10.2752	11.0578	22.4504	-	-
isotig24039	isogroup05919	10.6109	9.33003	5.13442	13.1753	-	-
isotig24268	isogroup06047	10.2756	14.6104	13.8431	11.2236	-	-
isotig24326	isogroup06078	6.71264	3.22873	5.06199	6.04479	-	-
isotig24417	isogroup06129	9.49728	5.86508	12.8488	17.6351	-	-
isotig24439	isogroup06141	8.63055	4.99804	4.31677	11.3127	-	-
isotig24514	isogroup06181	12.6396	6.83541	9.69572	4.74724	-	-
isotig24819	isogroup06353	3.99018	2.06855	2.20819	1.97398	-	-
isotig24839	isogroup06364	3.83996	1.90093	1.72407	1.97726	-	-
isotig24909	isogroup06412	10.4767	3.31456	5.22317	3.33071	-	-
isotig25065	isogroup06568	8.63027	4.39403	4.53328	4.01578	-	-
isotig25127	isogroup06630	10.2935	3.99971	8.20383	8.45406	-	-
isotig25297	isogroup06800	46.6209	61.0137	19.3128	39.918	-	-
isotig25322	isogroup06825	253.17	276.909	122.664	276.601	-	-
isotig25590	isogroup07093	13.8012	6.12486	8.65429	7.43341	-	-
isotig25685	isogroup07188	8.31366	3.71155	4.021	1.96294	-	-
isotig25752	isogroup07255	24.0889	12.9646	24.5773	49.0851	-	-
isotig25778	isogroup07281	19.874	23.166	10.6634	12.3197	-	-
isotig25889	isogroup07392	4.90907	1.94074	0.280798	0.443741	-	-
isotig25995	isogroup07498	8.54102	4.4262	9.42895	8.93819	-	-
isotig26179	isogroup07682	6.25233	3.15109	1.13745	1.68663	-	-
isotig26336	isogroup07839	29.8006	19.4374	34.957	34.793	-	-
isotig26367	isogroup07870	14.9353	7.86187	8.77373	16.073	-	-
isotig26421	isogroup07924	7.64604	5.05394	2.62559	2.31665	-	-
isotig26470	isogroup07973	10.4679	5.88114	16.091	14.4896	-	-
isotig26606	isogroup08109	12.4153	5.65172	3.98064	3.92101	-	-
isotig26708	isogroup08211	11.5135	8.48379	12.678	17.5914	-	-
isotig26734	isogroup08237	12.4261	17.9191	8.91657	16.492	-	-
isotig26786	isogroup08289	14.6423	7.36946	7.79252	17.4316	-	-
isotig26933	isogroup08436	29.9591	13.424	23.7003	22.3711	-	-
isotig26987	isogroup08490	9.46276	9.97522	7.33	15.8874	-	-
isotig27103	isogroup08606	11.4702	4.00737	9.5071	10.8006	-	-
isotig27253	isogroup08756	1.67796	1.84456	0.521114	0.664581	-	-
isotig27358	isogroup08861	26.0942	10.5365	3.46436	3.1564	-	upW
isotig27864	isogroup09367	11.4897	10.2858	6.32829	12.6824	-	-
isotig27965	isogroup09468	11.849	5.1795	9.41542	8.59484	-	-
isotig27999	isogroup09502	8.08275	5.13625	2.71269	4.69841	-	-
isotig28017	isogroup09520	14.3551	7.68045	15.5475	17.362	-	-
isotig28042	isogroup09545	10.1998	6.89375	9.98866	15.0126	-	-
isotig28392	isogroup09895	21.3049	14.249	23.2342	31.7089	-	-
isotig28417	isogroup09920	13.6731	4.83126	11.8289	5.77824	-	-
isotig28445	isogroup09948	16.2916	6.33598	10.2649	3.70538	-	-
isotig28448	isogroup09951	8.64951	8.49167	3.53666	7.14695	-	-
isotig28455	isogroup09958	20.6986	23.1416	15.2194	20.8978	-	-
isotig28549	isogroup10052	31.1992	33.51	13.621	36.3566	-	-
isotig28569	isogroup10072	9.1606	4.70731	8.4108	4.27452	-	-
isotig28571	isogroup10074	19.1299	33.1942	8.05678	21.6376	-	-
isotig28729	isogroup10232	13.4898	17.5353	5.49837	11.2825	-	-
isotig28811	isogroup10314	32.9879	22.5732	29.3078	45.7644	-	-
isotig28892	isogroup10395	13.3911	6.99636	4.06489	3.16646	-	-
isotig29003	isogroup10506	33.0331	33.0397	11.5062	37.028	-	-
isotig29091	isogroup10594	11.3695	5.15682	10.6641	5.59808	-	-
isotig29176	isogroup10679	2.05609	1.24355	0.675612	0.477997	-	-
isotig29226	isogroup10729	9.27238	5.95447	4.34797	9.92296	-	-
isotig29267	isogroup10770	47.5253	51.1361	21.5792	76.4352	-	-
isotig29319	isogroup10822	28.713	51.2181	44.8833	72.279	-	-
isotig29586	isogroup11089	11.0585	2.0606	3.58817	4.92025	W_gt_Q	-
isotig30449	isogroup11952	12.5416	4.6954	7.02405	2.74381	-	-
isotig30515	isogroup12018	29.5332	17.5539	20.468	43.4222	-	-
isotig30790	isogroup12293	10.8162	6.136	11.333	13.6712	-	-
isotig31124	isogroup12627	39.5175	45.0271	13.2356	37.922	-	-
isotig31524	isogroup13027	3.10012	10.4581	4.39763	11.1232	-	-
isotig31665	isogroup13168	53.3554	64.3397	42.5038	87.8204	-	-
isotig31691	isogroup13194	31.1444	17.0967	24.7464	42.1203	-	-
isotig31714	isogroup13217	31.0749	16.7867	8.70157	17.2399	-	-
isotig32351	isogroup13854	12.6272	5.60102	5.89714	20.8471	-	-
isotig33081	isogroup14584	1.71085	1.71652	1.8755	2.83816	-	-
isotig33166	isogroup14669	15.1415	16.8023	3.95507	12.7726	-	-
isotig33195	isogroup14698	5.73282	9.17079	3.51409	8.94324	-	-
isotig33435	isogroup14938	13.2034	18.8282	13.3523	27.7103	-	-
isotig33447	isogroup14950	12.6847	8.55953	3.43964	14.2362	-	-
isotig33526	isogroup15029	8.47079	19.6779	11.8583	20.4734	-	-
isotig33755	isogroup15258	17.9628	15.2526	7.60496	21.6389	-	-
isotig34022	isogroup15525	19.9189	10.1003	18.2368	21.2981	-	-
isotig34030	isogroup15533	16.988	6.55477	2.89484	2.63969	-	upW
isotig34064	isogroup15567	19.0502	8.28185	3.41373	3.16998	-	upW
isotig34266	isogroup15769	6.00755	6.37925	5.55213	12.0788	-	-
isotig34285	isogroup15788	17.2794	9.80889	10.5969	17.5929	-	-
isotig34344	isogroup15847	63.8972	87.9526	103.53	118.852	-	-
isotig34354	isogroup15857	11.0036	7.99521	7.38112	15.9038	-	-
isotig34383	isogroup15886	8.40395	2.59996	4.83059	2.71024	-	-
isotig34390	isogroup15893	15.3693	8.16813	15.5039	13.671	-	-
isotig34461	isogroup15964	8.65981	3.85274	1.31957	6.25411	-	-
isotig34561	isogroup16064	10.4702	3.19226	3.01806	1.99859	-	upW
isotig34578	isogroup16081	9.57058	6.23285	8.10734	9.62383	-	-
isotig34709	isogroup16212	17.838	12.4331	10.4987	15.1816	-	-
isotig34857	isogroup16360	11.1601	6.40033	12.8715	6.72283	-	-
isotig34861	isogroup16364	8.51179	5.81269	1.96913	4.64584	-	-
isotig34868	isogroup16371	35.3234	23.1572	17.6604	21.5061	-	-
isotig34895	isogroup16398	3.62432	3.54618	2.96284	6.91164	-	-
isotig34934	isogroup16437	10.5155	6.16172	7.4781	7.45593	-	-
isotig34950	isogroup16453	4.82127	2.03042	3.36354	0.799544	-	-
isotig35019	isogroup16522	11.2856	10.7439	4.75408	5.24221	-	-
isotig35028	isogroup16531	7.57842	5.5822	2.66141	5.28256	-	-
isotig35201	isogroup16704	6.47574	9.93422	5.47096	8.66244	-	-
isotig35253	isogroup16756	16.0796	8.45227	5.93779	17.1571	-	-
isotig35278	isogroup16781	11.3801	3.37395	11.3031	10.9392	-	-
isotig35284	isogroup16787	9.68698	4.56331	3.6112	4.97253	-	-
isotig35349	isogroup16852	21.2998	23.1003	12.1444	27.4483	-	-
isotig35429	isogroup16932	10.5562	6.94906	3.1797	2.67974	-	-
isotig35655	isogroup17158	18.6247	7.35674	1.67557	15.9776	-	-
isotig35741	isogroup17244	9.99859	3.76718	5.16027	7.90811	-	-
isotig35842	isogroup17345	10.3184	4.48076	5.94108	8.45196	-	-
isotig35848	isogroup17351	34.9719	41.8335	60.633	63.1657	-	-
isotig35980	isogroup17483	12.0297	5.00036	10.025	8.9003	-	-
isotig36036	isogroup17539	19.9452	17.7261	12.8344	31.7672	-	-
isotig36084	isogroup17587	2.97474	0.977225	0.737427	1.048	-	-
isotig36113	isogroup17616	7.5222	6.43955	2.29506	4.62373	-	-
isotig36438	isogroup17941	9.92256	3.88017	2.70031	4.75079	-	-
isotig36449	isogroup17952	11.7965	7.28507	11.5797	18.9554	-	-
isotig36521	isogroup18024	33.7158	43.1564	25.3767	52.5288	-	-
isotig36547	isogroup18050	12.9984	8.10381	14.9684	22.2976	-	-
isotig36574	isogroup18077	10.8939	17.5511	10.6487	13.2796	-	-
isotig36680	isogroup18183	10.914	8.03542	8.18546	9.91716	-	-
isotig36687	isogroup18190	9.26454	4.16658	8.58625	10.4846	-	-
isotig36699	isogroup18202	55.1024	78.7228	79.2464	125.578	-	-
isotig36732	isogroup18235	8.3032	6.12949	3.94981	15.773	-	-
isotig36747	isogroup18250	17.39	11.3854	9.79452	17.6127	-	-
isotig36770	isogroup18273	22.5777	10.5814	23.5073	22.5705	-	-
isotig36801	isogroup18304	21.0298	27.1216	4.17444	6.23036	-	-
isotig36823	isogroup18326	13.3055	6.69984	6.16849	6.1274	-	-
isotig36839	isogroup18342	18.0438	8.78007	11.5189	21.8273	-	-
isotig36846	isogroup18349	15.1323	6.23053	12.7446	11.1821	-	-
isotig36913	isogroup18416	13.3678	13.5161	3.62814	6.35285	-	-
isotig36943	isogroup18446	11.696	6.16445	12.3303	8.53394	-	-
isotig36965	isogroup18468	8.81574	5.38751	3.17724	1.7663	-	-
isotig36987	isogroup18490	14.6215	7.3423	13.0161	8.59286	-	-
isotig36990	isogroup18493	37.2398	29.6123	22.4462	35.5358	-	-
isotig37018	isogroup18521	13.0014	5.26059	2.78642	3.08515	-	-
isotig37038	isogroup18541	9.79503	7.25175	13.549	22.0586	-	-
isotig37069	isogroup18572	12.6378	5.78387	10.2644	6.83687	-	-
isotig37154	isogroup18657	24.0792	9.84475	15.0796	20.0444	-	-
isotig37170	isogroup18673	2.85452	3.06622	1.73336	1.60793	-	-
isotig37215	isogroup18718	3.58797	3.26453	1.33765	1.17998	-	-
isotig37302	isogroup18805	35.0102	41.4847	25.3524	59.589	-	-
isotig37378	isogroup18881	74.6178	51.1319	115.352	166.46	-	-
isotig37398	isogroup18901	7.27489	5.53638	3.15881	6.36184	-	-
isotig37471	isogroup18974	6.95974	9.3966	3.13462	3.94505	-	-
isotig37474	isogroup18977	17.3198	12.3183	5.52801	8.9619	-	-
isotig37479	isogroup18982	21.1501	15.0667	8.35887	14.1781	-	-
isotig37481	isogroup18984	16.2732	11.906	12.9499	14.0273	-	-
isotig37483	isogroup18986	106.812	70.1525	139.272	233.519	-	-
isotig37490	isogroup18993	27.6676	47.8246	43.2972	66.9171	-	-
isotig37494	isogroup18997	29.4954	13.2823	25.891	14.8297	-	-
isotig37495	isogroup18998	44.8837	36.3023	55.7601	101.809	-	-
isotig37515	isogroup19018	15.4097	21.2829	14.0121	21.3709	-	-
isotig37519	isogroup19022	9.53992	4.68593	7.18891	5.59505	-	-
isotig37526	isogroup19029	20.275	7.70332	18.3803	6.13962	-	-
isotig37532	isogroup19035	16.8978	10.1598	22.4824	30.1046	-	-
isotig37557	isogroup19060	27.0453	19.4404	10.3917	26.6084	-	-
isotig37567	isogroup19070	14.027	13.8944	3.33988	13.3068	-	-
isotig37570	isogroup19073	29.3704	26.5175	21.5319	45.7418	-	-
isotig37605	isogroup19108	4.50044	1.60489	0.264481	0.48286	-	-
isotig37618	isogroup19121	16.8551	7.73762	6.16661	6.18621	-	-
isotig37650	isogroup19153	13.4497	5.4349	4.79919	2.72783	-	-
isotig37653	isogroup19156	12.0365	8.09444	9.15407	8.0207	-	-
isotig37698	isogroup19201	3.02459	1.88599	1.71148	2.14194	-	-
isotig37702	isogroup19205	20.1339	10.1469	23.0939	26.7602	-	-
isotig37712	isogroup19215	37.5206	33.6518	25.0148	70.0171	-	-
isotig37753	isogroup19256	40.9006	17.1749	42.4703	67.661	-	-
isotig37768	isogroup19271	10.5098	4.38913	8.84646	3.40099	-	-
isotig37790	isogroup19293	14.4979	6.67965	6.97272	8.7937	-	-
isotig37809	isogroup19312	27.3487	12.4673	17.5555	20.5722	-	-
isotig37897	isogroup19400	69.0296	122.94	17.1298	59.3237	-	-
isotig37910	isogroup19413	214.411	177.952	102.392	203.221	-	-
isotig37928	isogroup19431	8.94209	6.25243	3.48184	16.7536	-	-
isotig37952	isogroup19455	24.0627	14.1895	27.4864	34.3489	-	-
isotig38015	isogroup19518	27.7971	27.0611	42.0331	46.8373	-	-
isotig38031	isogroup19534	11.3247	5.45831	8.21254	5.36649	-	-
isotig38074	isogroup19577	12.3468	5.60967	10.234	16.0976	-	-
isotig38076	isogroup19579	9.05874	7.24721	6.58307	18.968	-	-
isotig38104	isogroup19607	10.2317	3.8113	6.62547	3.15732	-	-
isotig38110	isogroup19613	14.0475	6.49618	11.5671	12.5159	-	-
isotig38173	isogroup19676	10.3447	9.96748	1.48595	3.24794	-	-
isotig38188	isogroup19691	73.1555	33.8135	56.4255	65.7257	-	-
isotig38194	isogroup19697	9.61398	5.42571	12.9449	11.2215	-	-
isotig38210	isogroup19713	8.10022	10.1932	9.21382	14.9921	-	-
isotig38232	isogroup19735	27.807	35.2161	59.5573	86.3399	-	-
isotig38252	isogroup19755	11.7431	12.5695	2.40632	4.34237	-	-
isotig38273	isogroup19776	14.7889	6.86259	14.3419	9.90052	-	-
isotig38291	isogroup19794	10.6382	6.98963	5.28575	8.36658	-	-
isotig38305	isogroup19808	10.115	9.11243	13.5147	12.1415	-	-
isotig38326	isogroup19829	17.2998	9.5906	25.6547	17.6066	-	-
isotig38336	isogroup19839	21.9283	12.0917	31.3744	19.5918	-	-
isotig38348	isogroup19851	2.43383	0.659649	0.989875	1.53448	-	-
isotig38363	isogroup19866	10.2926	8.91826	2.1791	5.56153	-	-
isotig38432	isogroup19935	6.59319	7.79176	0.642572	5.55787	-	-
isotig38585	isogroup20088	13.2525	4.80108	13.6233	10.5316	-	-
isotig38595	isogroup20098	1.99405	0.601948	0.159156	0.103309	-	-
isotig38607	isogroup20110	11.7828	8.78353	4.78258	14.8241	-	-
isotig38655	isogroup20158	17.4932	8.40368	11.1946	18.5536	-	-
isotig38723	isogroup20226	28.8781	33.8891	7.61704	21.7155	-	-
isotig38743	isogroup20246	15.8569	17.7493	17.9103	23.5033	-	-
isotig38921	isogroup20424	35.5955	38.0323	28.8021	55.1077	-	-
isotig38995	isogroup20498	36.1507	19.5718	59.0117	67.6107	-	-
isotig39078	isogroup20581	17.2092	10.0042	13.4514	17.8066	-	-
isotig39099	isogroup20602	86.8757	44.1859	51.1325	62.6038	-	-
isotig39123	isogroup20626	26.8906	16.8696	18.0648	35.8557	-	-
isotig39245	isogroup20748	38.2755	35.6448	11.1555	46.9541	-	-
isotig39317	isogroup20820	16.4092	7.38635	17.2565	19.4657	-	-
isotig39329	isogroup20832	1.69661	2.70997	1.81387	4.83814	-	-
isotig39345	isogroup20848	12.0532	6.72877	3.96119	5.87749	-	-
isotig40047	isogroup21550	5.52424	3.63185	1.25128	4.17599	-	-
isotig40393	isogroup21896	5.39684	2.15748	4.07475	9.03838	-	-
isotig40875	isogroup22378	32.0115	17.208	16.7345	35.7236	-	-
isotig41012	isogroup22515	63.2304	91.1594	113.306	141.719	-	-
isotig41187	isogroup22690	22.1368	17.8215	17.1632	29.5164	-	-
isotig41198	isogroup22701	40.6675	75.9288	42.0236	79.5854	-	-
isotig41298	isogroup22801	1.11726	0.188468	0.707956	1.05649	-	-
isotig41333	isogroup22836	24.0174	14.6347	24.7579	26.0865	-	-
isotig41386	isogroup22889	26.7724	20.9127	20.0238	45.7975	-	-
isotig41389	isogroup22892	11.5993	4.6928	9.58191	3.94803	-	-
isotig41681	isogroup23184	11.2312	6.36568	9.30494	7.22857	-	-
isotig41860	isogroup23363	13.1466	20.4847	5.37296	7.64284	-	-
isotig41926	isogroup23429	12.1219	26.2144	18.3947	22.9207	-	-
isotig41930	isogroup23433	16.2492	14.6356	9.25214	19.8617	-	-
isotig41938	isogroup23441	16.159	10.3182	13.1524	12.6917	-	-
isotig42142	isogroup23645	34.6484	26.0962	34.0586	54.8988	-	-
isotig42217	isogroup23720	35.5021	23.1495	30.5611	51.3874	-	-
isotig42328	isogroup23831	16.4495	9.10294	13.4831	11.2988	-	-
isotig42352	isogroup23855	9.24482	7.75266	2.72257	3.25029	-	-
isotig42374	isogroup23877	53.8703	33.8711	48.7397	73.3911	-	-
isotig42468	isogroup23971	14.8262	9.20974	7.52336	9.59941	-	-
isotig42482	isogroup23985	17.732	6.9829	11.2078	11.6706	-	-
isotig42654	isogroup24157	56.7614	41.5767	31.3007	87.111	-	-
isotig42658	isogroup24161	11.5601	6.56316	11.5848	10.3948	-	-
isotig42821	isogroup24324	6.41194	3.18582	9.39048	6.38942	-	-
isotig42949	isogroup24452	6.6339	2.78187	3.51504	5.04842	-	-
isotig43017	isogroup24520	26.0186	17.3084	5.89434	15.3	-	-
isotig43049	isogroup24552	8.53177	5.94428	3.34807	6.97041	-	-
isotig43080	isogroup24583	14.9302	12.1379	1.75151	16.6093	-	-
isotig43157	isogroup24660	28.0794	11.9094	30.4568	25.6036	-	-
isotig43236	isogroup24739	19.693	12.1872	28.2538	50.4523	-	-
isotig43246	isogroup24749	12.9376	4.41609	7.37714	7.23173	-	-
isotig43330	isogroup24833	16.3826	9.33467	7.50582	11.218	-	-
isotig43386	isogroup24889	6.84938	3.72368	8.58609	8.7817	-	-
isotig43567	isogroup25070	17.6115	19.2198	14.6537	18.721	-	-
isotig43847	isogroup25350	10.1419	6.01798	4.49067	12.3459	-	-
isotig44133	isogroup25636	21.7403	10.3012	9.1201	13.5487	-	-
isotig44494	isogroup25997	14.7885	7.9495	13.9422	24.0353	-	-
isotig44664	isogroup26167	25.5886	18.5677	5.93556	24.7207	-	-
isotig44747	isogroup26250	35.6618	21.4834	17.7926	19.2091	-	-
isotig10777	isogroup00905	14.2842	12.485	13.9007	29.9359	-	-
isotig14126	isogroup01617	35.5988	89.6273	58.511	74.6435	-	-
isotig18443	isogroup03049	6.69369	14.07	4.99708	6.40971	-	-
isotig22861	isogroup05275	24.8584	116.938	30.2945	63.0373	Q_gt_W	upQ
isotig23098	isogroup05406	29.4629	45.8861	7.24792	12.1115	-	-
isotig23249	isogroup05493	24.4004	18.3163	23.7999	70.3055	-	upC
isotig27065	isogroup08568	6.19757	0.962122	1.74765	1.41888	W_gt_Q	upW
isotig29990	isogroup11493	16.2446	21.6615	15.0911	64.6287	-	upC
isotig31123	isogroup12626	120.29	115.722	86.5204	358.257	-	upC
isotig34242	isogroup15745	50.5746	36.3864	36.7101	90.2936	-	-
isotig36857	isogroup18360	74.9623	56.6826	29.1582	97.6706	-	-
isotig36931	isogroup18434	20.5496	17.1147	8.23036	30.5689	-	-
isotig37749	isogroup19252	72.0402	46.9825	49.2234	149.92	-	-
isotig38262	isogroup19765	85.628	65.2528	55.8692	220.905	-	upC
isotig38685	isogroup20188	28.5024	76.7432	23.9368	47.1807	-	-
isotig40082	isogroup21585	1.98765	6.72545	4.18659	3.13913	-	-

## Sheet: GOanalysis_6insects
GO Term	Name	p-Value	# in test group	# in reference group	# non annot test	# non annot reference group	Over/Under
GO:0032501	multicellular organismal process	0	631	497	2357	3170	over
GO:0048869	cellular developmental process	0	436	312	2552	3355	over
GO:0006996	organelle organization	2e-12	484	371	2504	3296	over
GO:0009653	anatomical structure morphogenesis	2e-12	467	305	2521	3362	over
GO:0009987	cellular process	2.2e-12	2001	2095	987	1572	over
GO:0005515	protein binding	2.3e-12	1208	1075	1780	2592	over
GO:0007275	multicellular organismal development	2.8e-12	629	492	2359	3175	over
GO:0044464	cell part	2.8e-12	2220	2366	768	1301	over
GO:0032502	developmental process	3e-12	732	579	2256	3088	over
GO:0016043	cellular component organization	3.4e-12	810	618	2178	3049	over
GO:0050794	regulation of cellular process	3.7e-12	784	670	2204	2997	over
GO:0007010	cytoskeleton organization	3.9e-12	249	153	2739	3514	over
GO:0043234	protein complex	4e-12	861	750	2127	2917	over
GO:0044260	cellular macromolecule metabolic process	5e-12	1051	960	1937	2707	over
GO:0032991	macromolecular complex	5.1e-12	978	863	2010	2804	over
GO:0030154	cell differentiation	5.5e-12	435	312	2553	3355	over
GO:0050789	regulation of biological process	5.8e-12	1275	1088	1713	2579	over
GO:0044267	cellular protein metabolic process	6e-12	640	525	2348	3142	over
GO:0065007	biological regulation	6e-12	1401	1221	1587	2446	over
GO:0044424	intracellular part	6.7e-12	1748	1762	1240	1905	over
GO:0005654	nucleoplasm	9.4e-12	389	250	2599	3417	over
GO:0044428	nuclear part	1.2e-11	510	402	2478	3265	over
GO:0003676	nucleic acid binding	1.5e-11	737	658	2251	3009	over
GO:0060255	regulation of macromolecule metabolic process	1.9e-11	210	125	2778	3542	over
GO:0034645	cellular macromolecule biosynthetic process	2.5e-11	581	491	2407	3176	over
GO:0080090	regulation of primary metabolic process	2.8e-11	176	97	2812	3570	over
GO:0005488	binding	3.7e-11	2194	2421	794	1246	over
GO:0006350	transcription	4.2e-11	419	327	2569	3340	over
GO:0019222	regulation of metabolic process	5.3e-11	216	133	2772	3534	over
GO:0010468	regulation of gene expression	6.6e-11	186	108	2802	3559	over
GO:0023046	signaling process	9.2e-11	641	563	2347	3104	over
GO:0023060	signal transmission	9.7e-11	640	562	2348	3105	over
GO:0007165	signal transduction	9.7e-11	640	562	2348	3105	over
GO:0005737	cytoplasm	1.9e-10	617	541	2371	3126	over
GO:0019538	protein metabolic process	2e-10	768	706	2220	2961	over
GO:0030528	transcription regulator activity	5.4e-10	270	190	2718	3477	over
GO:0031326	regulation of cellular biosynthetic process	5.8e-10	150	82	2838	3585	over
GO:0010556	regulation of macromolecule biosynthetic process	5.8e-10	150	82	2838	3585	over
GO:0009889	regulation of biosynthetic process	5.8e-10	150	82	2838	3585	over
GO:0044237	cellular metabolic process	6.1e-10	1482	1544	1506	2123	over
GO:0044446	intracellular organelle part	9.4e-10	639	573	2349	3094	over
GO:0044422	organelle part	9.4e-10	639	573	2349	3094	over
GO:0043170	macromolecule metabolic process	1.4e-09	1187	1198	1801	2469	over
GO:0043226	organelle	1.5e-09	1335	1374	1653	2293	over
GO:0005634	nucleus	1.6e-09	593	526	2395	3141	over
GO:0043229	intracellular organelle	1.7e-09	1326	1364	1662	2303	over
GO:0045449	regulation of transcription	3.4e-09	131	70	2857	3597	over
GO:0031323	regulation of cellular metabolic process	3.4e-09	165	99	2823	3568	over
GO:0009059	macromolecule biosynthetic process	5.2e-09	602	542	2386	3125	over
GO:0044249	cellular biosynthetic process	8.6e-09	798	762	2190	2905	over
GO:0006464	protein modification process	1.4e-08	441	375	2547	3292	over
GO:0043228	non-membrane-bounded organelle	1.4e-08	585	529	2403	3138	over
GO:0043232	intracellular non-membrane-bounded organelle	1.4e-08	585	529	2403	3138	over
GO:0034641	cellular nitrogen compound metabolic process	1.6e-08	922	907	2066	2760	over
GO:0006139	nucleobase, nucleoside, nucleotide and nucleic acid metabolic process	2.1e-08	809	780	2179	2887	over
GO:0007049	cell cycle	3e-08	267	201	2721	3466	over
GO:0006355	regulation of transcription, DNA-dependent	3.3e-08	97	47	2891	3620	over
GO:0051171	regulation of nitrogen compound metabolic process	3.6e-08	140	83	2848	3584	over
GO:0019219	regulation of nucleobase, nucleoside, nucleotide and nucleic acid metabolic process	3.6e-08	140	83	2848	3584	over
GO:0005886	plasma membrane	4.1e-08	368	304	2620	3363	over
GO:0051252	regulation of RNA metabolic process	4.9e-08	106	55	2882	3612	over
GO:0043412	macromolecule modification	5.1e-08	452	393	2536	3274	over
GO:0044451	nucleoplasm part	1.3e-07	100	52	2888	3615	over
GO:0006807	nitrogen compound metabolic process	1.3e-07	941	944	2047	2723	over
GO:0005525	GTP binding	1.8e-07	75	33	2913	3634	over
GO:0032561	guanyl ribonucleotide binding	1.8e-07	75	33	2913	3634	over
GO:0019001	guanyl nucleotide binding	1.8e-07	75	33	2913	3634	over
GO:0000166	nucleotide binding	1.8e-07	670	638	2318	3029	over
GO:0003723	RNA binding	5.9e-07	218	164	2770	3503	over
GO:0009790	embryonic development	6.3e-07	233	179	2755	3488	over
GO:0005667	transcription factor complex	8.3e-07	83	42	2905	3625	over
GO:0051246	regulation of protein metabolic process	3.2e-06	44	15	2944	3652	over
GO:0016020	membrane	4.4e-06	464	431	2524	3236	over
GO:0003700	transcription factor activity	4.8e-06	132	89	2856	3578	over
GO:0090304	nucleic acid metabolic process	5e-06	554	531	2434	3136	over
GO:0044238	primary metabolic process	5.1e-06	1564	1719	1424	1948	over
GO:0050896	response to stimulus	8.1e-06	422	389	2566	3278	over
GO:0043687	post-translational protein modification	9.2e-06	184	141	2804	3526	over
GO:0032553	ribonucleotide binding	1e-05	351	314	2637	3353	over
GO:0032555	purine ribonucleotide binding	1e-05	351	314	2637	3353	over
GO:0003677	DNA binding	1.3e-05	376	342	2612	3325	over
GO:0007610	behavior	1.7e-05	156	116	2832	3551	over
GO:0007267	cell-cell signaling	2.2e-05	151	112	2837	3555	over
GO:0009605	response to external stimulus	2.5e-05	106	70	2882	3597	over
GO:0000003	reproduction	3.6e-05	249	213	2739	3454	over
GO:0006412	translation	4e-05	184	147	2804	3520	over
GO:0008092	cytoskeletal protein binding	8e-05	147	113	2841	3554	over
GO:0004674	protein serine/threonine kinase activity	9e-05	81	51	2907	3616	over
GO:0017076	purine nucleotide binding	9.3e-05	360	337	2628	3330	over
GO:0007154	cell communication	0.0001	179	146	2809	3521	over
GO:0004767	sphingomyelin phosphodiesterase activity	0.00012	14	1	2974	3666	over
GO:0007264	small GTPase mediated signal transduction	0.00021	37	16	2951	3651	over
GO:0023052	signaling	0.00024	247	221	2741	3446	over
GO:0019898	extrinsic to membrane	0.00024	13	1	2975	3666	over
GO:0005856	cytoskeleton	0.00028	231	205	2757	3462	over
GO:0022803	passive transmembrane transporter activity	0.00028	100	72	2888	3595	over
GO:0022838	substrate-specific channel activity	0.00028	100	72	2888	3595	over
GO:0015267	channel activity	0.00028	100	72	2888	3595	over
GO:0005216	ion channel activity	0.00028	100	72	2888	3595	over
GO:0004672	protein kinase activity	0.00031	172	144	2816	3523	over
GO:0016265	death	0.00031	170	142	2818	3525	over
GO:0008219	cell death	0.00032	169	141	2819	3526	over
GO:0005261	cation channel activity	0.00034	41	20	2947	3647	over
GO:0046872	metal ion binding	0.00037	451	448	2537	3219	over
GO:0008270	zinc ion binding	0.00039	261	239	2727	3428	over
GO:0008135	translation factor activity, nucleic acid binding	0.00039	62	38	2926	3629	over
GO:0004871	signal transducer activity	0.00043	267	246	2721	3421	over
GO:0060089	molecular transducer activity	0.00043	267	246	2721	3421	over
GO:0070838	divalent metal ion transport	0.00052	24	8	2964	3659	over
GO:0019941	modification-dependent protein catabolic process	0.00061	32	14	2956	3653	over
GO:0043632	modification-dependent macromolecule catabolic process	0.00061	32	14	2956	3653	over
GO:0006511	ubiquitin-dependent protein catabolic process	0.00061	32	14	2956	3653	over
GO:0022836	gated channel activity	0.00063	48	27	2940	3640	over
GO:0045184	establishment of protein localization	0.00064	183	159	2805	3508	over
GO:0015031	protein transport	0.00064	183	159	2805	3508	over
GO:0005198	structural molecule activity	0.00069	136	111	2852	3556	over
GO:0016301	kinase activity	0.00076	246	227	2742	3440	over
GO:0016192	vesicle-mediated transport	0.00079	34	16	2954	3651	over
GO:0051603	proteolysis involved in cellular protein catabolic process	0.00079	34	16	2954	3651	over
GO:0009069	serine family amino acid metabolic process	0.0008	91	67	2897	3600	over
GO:0006417	regulation of translation	0.00081	26	10	2962	3657	over
GO:0006816	calcium ion transport	0.00088	23	8	2965	3659	over
GO:0005829	cytosol	0.00099	176	154	2812	3513	over
GO:0016773	phosphotransferase activity, alcohol group as acceptor	0.0012	196	176	2792	3491	over
GO:0005262	calcium channel activity	0.0012	18	5	2970	3662	over
GO:0030529	ribonucleoprotein complex	0.0012	155	133	2833	3534	over
GO:0005840	ribosome	0.0013	144	122	2844	3545	over
GO:0043565	sequence-specific DNA binding	0.0013	39	21	2949	3646	over
GO:0015674	di-, tri-valent inorganic cation transport	0.0013	25	10	2963	3657	over
GO:0032268	regulation of cellular protein metabolic process	0.0016	26	11	2962	3656	over
GO:0010608	posttranscriptional regulation of gene expression	0.0016	26	11	2962	3656	over
GO:0040007	growth	0.0017	127	106	2861	3561	over
GO:0042578	phosphoric ester hydrolase activity	0.0017	85	64	2903	3603	over
GO:0019899	enzyme binding	0.0018	14	3	2974	3664	over
GO:0043227	membrane-bounded organelle	0.0019	971	1070	2017	2597	over
GO:0043231	intracellular membrane-bounded organelle	0.0019	971	1070	2017	2597	over
GO:0044459	plasma membrane part	0.0019	55	36	2933	3631	over
GO:0008283	cell proliferation	0.002	136	116	2852	3551	over
GO:0009058	biosynthetic process	0.0021	1005	1112	1983	2555	over
GO:0046873	metal ion transmembrane transporter activity	0.0022	48	30	2940	3637	over
GO:0044265	cellular macromolecule catabolic process	0.0023	34	18	2954	3649	over
GO:0006468	protein amino acid phosphorylation	0.0023	89	69	2899	3598	over
GO:0043169	cation binding	0.0025	458	473	2530	3194	over
GO:0043167	ion binding	0.0025	458	473	2530	3194	over
GO:0006352	transcription initiation	0.0027	18	6	2970	3661	over
GO:0065008	regulation of biological quality	0.0032	248	239	2740	3428	over
GO:0006446	regulation of translational initiation	0.0036	16	5	2972	3662	over
GO:0005694	chromosome	0.0044	152	137	2836	3530	over
GO:0030119	AP-type membrane coat adaptor complex	0.0044	9	1	2979	3666	over
GO:0030131	clathrin adaptor complex	0.0044	9	1	2979	3666	over
GO:0019787	small conjugating protein ligase activity	0.0046	31	17	2957	3650	over
GO:0009719	response to endogenous stimulus	0.005	53	37	2935	3630	over
GO:0051336	regulation of hydrolase activity	0.0057	63	47	2925	3620	over
GO:0016881	acid-amino acid ligase activity	0.0058	45	30	2943	3637	over
GO:0003924	GTPase activity	0.0059	28	15	2960	3652	over
GO:0003743	translation initiation factor activity	0.0062	15	5	2973	3662	over
GO:0006796	phosphate metabolic process	0.0075	134	121	2854	3546	over
GO:0006793	phosphorus metabolic process	0.0075	134	121	2854	3546	over
GO:0043087	regulation of GTPase activity	0.0075	62	47	2926	3620	over
GO:0022832	voltage-gated channel activity	0.0076	20	9	2968	3658	over
GO:0005244	voltage-gated ion channel activity	0.0076	20	9	2968	3658	over
GO:0019897	extrinsic to plasma membrane	0.0082	6	0	2982	3667	over
GO:0019208	phosphatase regulator activity	0.0082	6	0	2982	3667	over
GO:0019888	protein phosphatase regulator activity	0.0082	6	0	2982	3667	over
GO:0005834	heterotrimeric G-protein complex	0.0082	6	0	2982	3667	over
GO:0016772	transferase activity, transferring phosphorus-containing groups	0.0086	268	269	2720	3398	over
GO:0010817	regulation of hormone levels	0.0089	172	163	2816	3504	over
GO:0009851	auxin biosynthetic process	0.0089	172	163	2816	3504	over
GO:0042446	hormone biosynthetic process	0.0089	172	163	2816	3504	over
GO:0009850	auxin metabolic process	0.0089	172	163	2816	3504	over
GO:0042445	hormone metabolic process	0.0089	172	163	2816	3504	over
GO:0005891	voltage-gated calcium channel complex	0.0089	8	1	2980	3666	over
GO:0034704	calcium channel complex	0.0089	8	1	2980	3666	over
GO:0031325	positive regulation of cellular metabolic process	0.0089	8	1	2980	3666	over
GO:0051173	positive regulation of nitrogen compound metabolic process	0.0089	8	1	2980	3666	over
GO:0009893	positive regulation of metabolic process	0.0089	8	1	2980	3666	over
GO:0010604	positive regulation of macromolecule metabolic process	0.0089	8	1	2980	3666	over
GO:0005245	voltage-gated calcium channel activity	0.0089	8	1	2980	3666	over
GO:0045935	positive regulation of nucleobase, nucleoside, nucleotide and nucleic acid metabolic process	0.0089	8	1	2980	3666	over
GO:0031982	vesicle	0.0093	87	73	2901	3594	over
GO:0031988	membrane-bounded vesicle	0.0093	87	73	2901	3594	over
GO:0031410	cytoplasmic vesicle	0.0093	87	73	2901	3594	over
GO:0016023	cytoplasmic membrane-bounded vesicle	0.0093	87	73	2901	3594	over
GO:0032559	adenyl ribonucleotide binding	0.0093	278	281	2710	3386	over
GO:0005524	ATP binding	0.0093	278	281	2710	3386	over
GO:0004386	helicase activity	0.0095	56	42	2932	3625	over
GO:0003702	RNA polymerase II transcription factor activity	0.0095	22	11	2966	3656	over
GO:0005794	Golgi apparatus	0.0097	126	114	2862	3553	over
GO:0065009	regulation of molecular function	0.0099	70	56	2918	3611	over
GO:0016310	phosphorylation	0.01	103	90	2885	3577	over
GO:0040029	regulation of gene expression, epigenetic	0.011	44	31	2944	3636	over
GO:0006357	regulation of transcription from RNA polymerase II promoter	0.011	24	13	2964	3654	over
GO:0043933	macromolecular complex subunit organization	0.011	32	20	2956	3647	over
GO:0065003	macromolecular complex assembly	0.011	32	20	2956	3647	over
GO:0005783	endoplasmic reticulum	0.012	139	129	2849	3538	over
GO:0004721	phosphoprotein phosphatase activity	0.012	48	35	2940	3632	over
GO:0022843	voltage-gated cation channel activity	0.012	19	9	2969	3658	over
GO:0034703	cation channel complex	0.012	19	9	2969	3658	over
GO:0034702	ion channel complex	0.012	19	9	2969	3658	over
GO:0046907	intracellular transport	0.012	52	39	2936	3628	over
GO:0015075	ion transmembrane transporter activity	0.012	147	138	2841	3529	over
GO:0051234	establishment of localization	0.012	670	738	2318	2929	over
GO:0006810	transport	0.012	670	738	2318	2929	over
GO:0005509	calcium ion binding	0.012	120	109	2868	3558	over
GO:0022607	cellular component assembly	0.012	34	22	2954	3645	over
GO:0051649	establishment of localization in cell	0.012	54	41	2934	3626	over
GO:0006813	potassium ion transport	0.013	20	10	2968	3657	over
GO:0005622	intracellular	0.014	439	469	2549	3198	over
GO:0005217	intracellular ligand-gated ion channel activity	0.014	9	2	2979	3665	over
GO:0008287	protein serine/threonine phosphatase complex	0.014	9	2	2979	3665	over
GO:0015278	calcium-release channel activity	0.014	9	2	2979	3665	over
GO:0016298	lipase activity	0.015	29	18	2959	3649	over
GO:0030695	GTPase regulator activity	0.015	76	64	2912	3603	over
GO:0060589	nucleoside-triphosphatase regulator activity	0.015	76	64	2912	3603	over
GO:0050790	regulation of catalytic activity	0.016	68	56	2920	3611	over
GO:0016791	phosphatase activity	0.016	59	47	2929	3620	over
GO:0016491	oxidoreductase activity	8e-09	86	210	2902	3457	under
GO:0005739	mitochondrion	1.6e-08	144	301	2844	3366	under
GO:0055114	oxidation reduction	7.8e-08	75	183	2913	3484	under
GO:0003824	catalytic activity	2.3e-05	1343	1833	1645	1834	under
GO:0004497	monooxygenase activity	0.00012	5	30	2983	3637	under
GO:0030203	glycosaminoglycan metabolic process	0.0002	1	18	2987	3649	under
GO:0022900	electron transport chain	0.0003	3	23	2985	3644	under
GO:0022904	respiratory electron transport chain	0.0003	3	23	2985	3644	under
GO:0009055	electron carrier activity	0.00031	21	60	2967	3607	under
GO:0016021	integral to membrane	0.00077	202	326	2786	3341	under
GO:0006022	aminoglycan metabolic process	0.00086	7	30	2981	3637	under
GO:0031224	intrinsic to membrane	0.00087	207	332	2781	3335	under
