# Supplementary material for: Transcriptome analyses of primitively eusocial wasps reveal novel insights into the evolution of sociality and the origin of alternative phenotypes
Source: Genome Biol. 2013 Feb 26;14(2):R20. doi: 10.1186/gb-2013-14-2-r20 (PMC4053794; doi:10.1186/gb-2013-14-2-r20)
Supplement: Additional file 7 — Basic information about the assembled transcripts. Tabs: 'transcript_length', length of each transcript; 'transcript_to_gene', correspondence between transcript and gene. [file gb-2013-14-2-r20-S7.XLS]

## Sheet: transcript_length
transcript	length
contig01080	2180
contig27239	810
contig03066	1646
contig25758	718
contig21859	589
contig22784	1211
contig14068	1064
contig05616	519
contig19532	546
contig10577	776
contig18130	3796
contig37023	570
contig29274	1821
contig21709	508
contig42847	599
contig44166	605
contig47988	502
contig00170	1857
contig01377	996
contig25295	548
contig12639	699
contig13625	1057
contig14146	936
contig38706	577
contig30080	847
contig18839	1828
contig17863	985
contig17870	581
contig47170	1304
contig41603	642
contig28389	720
contig37909	565
contig25305	1263
contig28347	1698
contig28375	1898
contig29507	539
contig32378	771
contig43827	2532
contig02435	733
contig02967	1360
contig05131	702
contig04264	3608
contig09594	1075
contig09830	583
contig10116	1718
contig13629	661
contig15252	1645
contig16061	1091
contig17887	1091
contig40846	637
contig20117	540
contig35523	561
contig20704	668
contig22057	725
contig23254	2028
contig24789	1139
contig24838	1512
contig41848	806
contig24865	1994
contig26317	4777
contig27133	1952
contig33751	714
contig47832	762
contig11487	703
contig11490	540
contig03219	2416
contig05478	979
contig08115	1140
contig09103	1125
contig17989	876
contig12519	1272
contig17124	2264
contig18046	620
contig17775	572
contig45721	585
contig18363	838
contig18399	615
contig18948	1173
contig19347	506
contig19517	1581
contig22945	1280
contig24276	559
contig28736	880
contig28869	900
contig31821	1143
contig33817	1477
contig37547	631
contig40545	2232
contig41706	817
contig48711	673
contig00104	1030
contig36043	1474
contig44043	933
contig00982	1873
contig02042	685
contig22410	832
contig18600	825
contig05759	703
contig19703	1270
contig08412	801
contig08529	2313
contig09793	794
contig10194	638
contig14202	682
contig15401	931
contig15742	787
contig17948	2173
contig17660	1165
contig17962	552
contig18051	702
contig49204	545
contig18953	1038
contig19889	606
contig19118	2058
contig20476	1224
contig22044	2832
contig48116	598
contig42740	752
contig22794	536
contig39157	613
contig23862	570
contig24203	736
contig24210	623
contig14287	1467
contig16005	568
contig18560	916
contig47050	558
contig19579	853
contig20588	622
contig21584	563
contig24213	962
contig22829	940
contig22708	1199
contig32921	633
contig48219	692
contig20390	4427
contig47819	551
contig18265	944
contig38539	2057
contig21375	956
contig25719	1439
contig25720	1271
contig37071	793
contig28298	654
contig38502	821
contig40353	598
contig38856	612
contig09095	635
contig06716	1055
contig47812	606
contig19151	1289
contig19311	653
contig30140	1450
contig42466	1953
contig45378	1123
contig03962	781
contig13286	1680
contig15910	676
contig17683	598
contig17972	1595
contig18070	1856
contig45735	1056
contig18771	852
contig33610	677
contig21323	896
contig21804	812
contig30358	1910
contig30951	1136
contig43109	565
contig12455	2217
contig15853	538
contig16455	624
contig17995	1586
contig19456	930
contig36346	1478
contig25766	853
contig33362	1530
contig39186	957
contig44061	2774
contig45348	572
contig45419	2350
contig03712	1265
contig21588	561
contig18220	1478
contig19542	502
contig36544	804
isotig00001	4630
isotig00002	3854
isotig00003	4629
isotig00004	3853
isotig00005	4301
isotig00006	3525
isotig00007	2712
isotig00008	4300
isotig00009	4294
isotig00010	2746
isotig00011	4293
isotig00012	3518
isotig00013	1936
isotig00014	3524
isotig00015	2711
isotig00016	1935
isotig00017	3517
isotig00018	2144
isotig00019	1706
isotig00020	1901
isotig00021	3324
isotig00022	1744
isotig00023	4753
isotig00024	3139
isotig00025	3226
isotig00026	1900
isotig00027	1125
isotig00028	2544
isotig00029	1124
isotig00030	1638
isotig00031	2509
isotig00032	1766
isotig00033	1868
isotig00034	2095
isotig00035	1768
isotig00036	2452
isotig00037	1733
isotig00038	862
isotig00039	1398
isotig00040	3166
isotig00041	1308
isotig00042	984
isotig00043	1196
isotig00044	396
isotig00045	897
contig05001	1440
contig17525	2026
contig17492	1258
contig48890	813
contig05588	693
contig09266	1674
contig32839	747
contig17523	826
contig17524	1647
contig17577	1255
contig17613	601
contig18027	721
contig19125	1161
contig23459	960
contig19126	566
contig32858	1149
contig01733	703
contig18031	1454
contig45514	758
contig42093	1171
contig00277	1956
contig37298	2264
contig24287	532
contig17927	1349
contig08543	688
contig10788	616
contig44995	823
contig47980	713
contig10809	544
contig23469	1513
contig23470	1801
contig23584	835
contig43138	1352
contig02178	1628
contig07603	783
contig20570	645
contig19548	1785
contig39945	1151
contig21986	1257
contig29566	785
contig41802	745
contig42135	1161
isotig00046	11188
isotig00047	11188
isotig00048	11188
isotig00049	11259
isotig00050	11259
isotig00051	11259
isotig00052	11044
isotig00053	10973
isotig00054	9512
isotig00055	9583
isotig00056	4861
isotig00057	1754
isotig00058	5369
isotig00059	1825
isotig00060	5288
isotig00061	3400
isotig00062	4780
isotig00063	3908
isotig00064	3827
isotig00065	3319
isotig00066	4949
isotig00067	4959
isotig00068	3488
isotig00069	1808
isotig00070	2041
contig18978	729
contig42887	809
contig17724	1759
contig07113	507
contig25013	506
contig41395	535
contig04424	525
contig38280	622
contig42849	817
contig29030	691
contig38281	776
contig20303	878
contig19540	696
contig49068	1604
contig19908	1369
contig23637	755
contig39067	882
contig40664	668
contig18331	996
contig20027	784
contig35438	594
contig43166	974
contig02980	895
contig19873	2056
contig20904	606
contig28111	2111
contig38200	938
isotig00071	4305
isotig00072	4308
isotig00073	4293
isotig00074	4300
isotig00075	4303
isotig00076	4288
isotig00077	5811
isotig00078	5823
isotig00079	5544
isotig00080	5561
isotig00081	5826
isotig00082	5818
isotig00083	5806
isotig00084	4285
isotig00085	5821
isotig00086	4300
isotig00087	4297
isotig00088	5815
isotig00089	5818
isotig00090	5803
isotig00091	4624
isotig00092	2231
isotig00093	2216
isotig00094	2608
isotig00095	2228
isotig00096	2603
isotig00097	3746
isotig00098	3734
isotig00099	3749
isotig00100	2600
isotig00101	3592
contig18243	551
contig22351	1653
contig30165	780
contig22374	792
contig42025	990
contig49633	846
contig01276	1115
contig22574	653
contig22905	510
contig31620	749
contig20861	593
contig41805	1241
contig20463	1776
contig21029	811
contig12300	1703
contig16374	601
contig19117	1949
isotig00102	1763
isotig00103	1761
isotig00104	1756
isotig00105	1758
isotig00106	1881
isotig00107	1879
isotig00108	1880
isotig00109	1877
isotig00110	3123
isotig00111	2414
isotig00112	1323
isotig00113	1320
isotig00114	1407
isotig00115	1322
isotig00116	1406
isotig00117	1404
isotig00118	1404
isotig00119	1488
isotig00120	1317
isotig00121	2833
isotig00122	3117
isotig00123	2409
isotig00124	1401
isotig00125	2417
isotig00126	1314
isotig00127	1396
isotig00128	2827
isotig00129	2412
isotig00130	3339
contig06611	2960
contig16375	1035
contig19064	4553
contig26583	587
contig41819	2115
isotig00131	1818
isotig00132	1714
isotig00133	1469
isotig00134	868
isotig00135	1538
isotig00136	1642
isotig00137	972
isotig00138	1815
isotig00139	1573
isotig00140	513
isotig00141	691
isotig00142	702
isotig00143	985
isotig00144	585
isotig00145	881
isotig00146	598
isotig00147	409
isotig00148	587
isotig00149	481
isotig00150	969
isotig00151	614
isotig00152	718
isotig00153	1568
isotig00154	1464
isotig00155	1570
isotig00156	1639
isotig00157	1565
isotig00158	1329
isotig00159	582
isotig00160	1225
isotig00161	1326
isotig00162	688
isotig00163	1222
isotig00164	510
isotig00165	699
isotig00166	715
isotig00167	982
isotig00168	1323
isotig00169	1326
isotig00170	1624
isotig00171	774
isotig00172	408
isotig00173	1252
isotig00174	836
isotig00175	553
isotig00176	1157
isotig00177	432
contig41532	725
contig17756	1569
contig47418	1335
contig01285	981
contig22247	1226
contig04406	611
contig21350	860
contig49054	3130
contig00082	1308
contig17390	565
contig41793	581
contig06164	1414
contig18223	620
contig26975	782
contig26976	671
contig45081	759
isotig00178	1066
isotig00179	1957
isotig00180	1381
isotig00181	792
isotig00182	2272
isotig00183	1107
isotig00184	656
isotig00185	1064
isotig00186	791
isotig00187	2002
isotig00188	1007
isotig00189	1376
isotig00190	1898
isotig00191	971
isotig00192	1433
isotig00193	1955
isotig00194	1160
isotig00195	2371
isotig00196	1682
isotig00197	2893
isotig00198	790
isotig00199	733
isotig00200	1728
isotig00201	517
isotig00202	654
isotig00203	1592
isotig00204	381
isotig00205	597
isotig00206	1250
isotig00207	2364
isotig00208	3255
isotig00209	1565
isotig00210	944
isotig00211	1542
isotig00212	660
isotig00213	880
isotig00214	340
isotig00215	833
isotig00216	451
contig00839	878
contig08045	1067
contig43625	972
contig23145	3350
contig22256	818
contig22940	762
contig35043	743
contig42913	2194
contig42784	1599
contig42510	608
contig45910	744
contig48355	1968
contig49165	721
isotig00217	3319
isotig00218	3249
isotig00219	3310
isotig00220	3240
isotig00221	3250
isotig00222	3320
isotig00223	2312
isotig00224	2242
isotig00225	3311
isotig00226	3241
isotig00227	2515
isotig00228	2516
isotig00229	2720
isotig00230	2822
isotig00231	2506
isotig00232	2567
isotig00233	2669
isotig00234	2303
isotig00235	2233
isotig00236	2335
isotig00237	2437
isotig00238	2507
isotig00239	1508
isotig00240	2590
isotig00241	2488
isotig00242	1499
isotig00243	2332
isotig00244	2262
isotig00245	2138
isotig00246	1547
isotig00247	1985
isotig00248	1998
isotig00249	1522
isotig00250	1528
isotig00251	1845
isotig00252	1047
isotig00253	675
contig02836	1209
contig24626	783
contig24656	520
contig42972	701
contig24684	911
isotig00254	1797
isotig00255	1667
isotig00256	1975
isotig00257	1845
isotig00258	360
contig20144	644
isotig00259	3131
isotig00260	3049
isotig00261	3135
isotig00262	3053
isotig00263	3137
isotig00264	3055
isotig00265	5587
isotig00266	5503
isotig00267	5177
isotig00268	5566
isotig00269	5093
isotig00270	5482
isotig00271	4993
isotig00272	2590
isotig00273	1969
isotig00274	1998
isotig00275	4909
isotig00276	2298
isotig00277	1948
isotig00278	3811
contig49337	1465
contig02890	775
contig21300	1332
contig10872	662
contig32347	573
contig20574	754
contig32352	714
contig48938	1194
contig09738	829
contig09739	1730
contig26662	1213
contig26687	1379
contig14455	541
contig25867	1000
contig04395	507
contig14509	820
contig23630	514
contig44366	1200
contig21384	2492
contig33500	746
isotig00279	3675
isotig00280	3674
isotig00281	3687
isotig00282	3674
isotig00283	3674
isotig00284	3668
isotig00285	3660
isotig00286	3669
isotig00287	3667
isotig00288	3673
isotig00289	3673
isotig00290	3668
isotig00291	3672
isotig00292	3686
isotig00293	3667
isotig00294	3685
isotig00295	3686
isotig00296	3686
isotig00297	3680
isotig00298	3672
isotig00299	3668
isotig00300	3673
isotig00301	3680
isotig00302	3653
isotig00303	3681
isotig00304	3685
isotig00305	3684
isotig00306	3679
isotig00307	3672
isotig00308	3659
isotig00309	3658
isotig00310	3654
isotig00311	3679
isotig00312	3671
isotig00313	3666
isotig00314	3684
isotig00315	3670
isotig00316	3680
isotig00317	3685
isotig00318	3665
isotig00319	1184
isotig00320	1182
isotig00321	1236
isotig00322	1806
isotig00323	469
isotig00324	2234
isotig00325	2235
isotig00326	2220
isotig00327	2219
isotig00328	2232
isotig00329	2084
isotig00330	2083
isotig00331	2231
isotig00332	2216
isotig00333	2069
isotig00334	2217
isotig00335	2068
isotig00336	2081
isotig00337	2080
isotig00338	2065
isotig00339	2066
isotig00340	694
isotig00341	695
isotig00342	1909
isotig00343	696
isotig00344	695
isotig00345	885
isotig00346	679
isotig00347	884
isotig00348	681
isotig00349	680
isotig00350	680
isotig00351	870
isotig00352	869
isotig00353	1758
isotig00354	673
isotig00355	674
isotig00356	659
isotig00357	658
isotig00358	873
isotig00359	369
isotig00360	370
isotig00361	559
isotig00362	722
isotig00363	2370
isotig00364	2373
isotig00365	2372
isotig00366	1898
isotig00367	1895
isotig00368	1897
isotig00369	1195
isotig00370	1197
isotig00371	1197
isotig00372	2474
isotig00373	2808
isotig00374	2453
isotig00375	2787
isotig00376	1597
isotig00377	1931
isotig00378	1576
isotig00379	1910
isotig00380	2093
isotig00381	2092
contig44752	668
contig45686	633
contig26798	687
isotig00382	3631
isotig00383	3628
isotig00384	3630
isotig00385	3627
isotig00386	3627
isotig00387	3630
isotig00388	3627
isotig00389	2620
isotig00390	2623
isotig00391	2619
isotig00392	2619
isotig00393	2622
isotig00394	2622
isotig00395	2619
isotig00396	3626
isotig00397	3626
isotig00398	2618
isotig00399	2618
isotig00400	712
isotig00401	329
isotig00402	1453
isotig00403	564
isotig00404	808
isotig00405	1810
isotig00406	181
isotig00407	1726
isotig00408	1710
isotig00409	1686
isotig00410	1702
isotig00411	1685
isotig00412	1669
isotig00413	1343
isotig00414	1367
isotig00415	1423
isotig00416	1494
isotig00417	1326
isotig00418	1111
isotig00419	1510
isotig00420	1178
isotig00421	1162
isotig00422	1168
isotig00423	1152
isotig00424	856
isotig00425	916
isotig00426	1151
isotig00427	940
isotig00428	840
isotig00429	819
isotig00430	899
isotig00431	809
isotig00432	497
isotig00433	501
isotig00434	724
isotig00435	525
isotig00436	392
isotig00437	484
isotig00438	421
isotig00439	412
isotig00440	1193
isotig00441	1048
isotig00442	1860
isotig00443	1835
isotig00444	1343
isotig00445	2727
isotig00446	1198
isotig00447	2010
isotig00448	1021
isotig00449	2060
isotig00450	1915
isotig00451	876
isotig00452	1688
isotig00453	865
isotig00454	720
isotig00455	2702
isotig00456	1663
isotig00457	1985
isotig00458	1532
isotig00459	888
isotig00460	1507
isotig00461	848
isotig00462	1715
isotig00463	1755
isotig00464	998
isotig00465	1038
isotig00466	676
isotig00467	716
isotig00468	560
isotig00469	520
isotig00470	492
isotig00471	674
isotig00472	529
isotig00473	1341
isotig00474	1316
isotig00475	1359
contig48089	1383
isotig00476	1855
isotig00477	1852
isotig00478	1853
isotig00479	1841
isotig00480	2066
isotig00481	1617
isotig00482	2064
isotig00483	3348
isotig00484	2063
isotig00485	1615
isotig00486	3346
isotig00487	1137
isotig00488	3349
isotig00489	3350
isotig00490	2052
isotig00491	1603
isotig00492	1838
isotig00493	1614
isotig00494	1850
isotig00495	2049
isotig00496	1348
isotig00497	1600
isotig00498	2923
isotig00499	899
isotig00500	1612
isotig00501	3346
isotig00502	2925
isotig00503	3347
isotig00504	3343
isotig00505	3345
isotig00506	2921
isotig00507	1123
isotig00508	2924
isotig00509	1135
isotig00510	2061
isotig00511	2918
isotig00512	1334
isotig00513	1346
isotig00514	897
isotig00515	885
isotig00516	2922
isotig00517	2921
isotig00518	2920
isotig00519	459
isotig00520	2036
isotig00521	2046
isotig00522	2019
isotig00523	2029
isotig00524	2862
isotig00525	2864
isotig00526	1976
isotig00527	2855
isotig00528	2857
isotig00529	2861
isotig00530	2868
isotig00531	2854
isotig00532	2861
isotig00533	1957
isotig00534	1544
isotig00535	1551
isotig00536	1542
isotig00537	1549
isotig00538	1734
isotig00539	2860
isotig00540	2858
isotig00541	2856
isotig00542	2854
isotig00543	1959
isotig00544	1545
isotig00545	1541
isotig00546	1548
isotig00547	1548
isotig00548	1555
isotig00549	1541
isotig00550	1547
isotig00551	1543
isotig00552	1787
isotig00553	1777
isotig00554	2864
isotig00555	2857
isotig00556	2860
isotig00557	2853
isotig00558	1717
isotig00559	1940
isotig00560	1540
isotig00561	1544
isotig00562	1547
isotig00563	1551
isotig00564	1716
isotig00565	1697
isotig00566	1475
isotig00567	303
isotig00568	1338
isotig00569	1342
isotig00570	1499
isotig00571	1534
isotig00572	1512
isotig00573	1477
isotig00574	1320
isotig00575	1316
isotig00576	1581
isotig00577	1323
isotig00578	1162
isotig00579	1358
isotig00580	1166
isotig00581	1559
isotig00582	1119
isotig00583	1084
isotig00584	3321
isotig00585	927
isotig00586	923
isotig00587	1144
isotig00588	1405
isotig00589	1301
isotig00590	1140
isotig00591	1097
isotig00592	1062
isotig00593	905
isotig00594	901
isotig00595	1166
isotig00596	1336
isotig00597	2906
isotig00598	1144
isotig00599	3145
isotig00600	1383
isotig00601	859
isotig00602	444
isotig00603	1700
isotig00604	683
isotig00605	1543
isotig00606	1539
isotig00607	1735
isotig00608	1782
isotig00609	1095
contig45021	642
contig25012	1610
contig43163	1603
isotig00610	2043
isotig00611	1957
isotig00612	2699
isotig00613	2698
isotig00614	2775
isotig00615	2689
isotig00616	1826
isotig00617	2092
isotig00618	1022
isotig00619	1219
isotig00620	1120
isotig00621	1377
isotig00622	1086
isotig00623	3908
isotig00624	3910
isotig00625	3923
isotig00626	3925
isotig00627	2871
isotig00628	3922
isotig00629	3907
isotig00630	2869
isotig00631	2884
isotig00632	2886
isotig00633	2407
isotig00634	2392
isotig00635	2395
isotig00636	2410
isotig00637	1356
isotig00638	1371
isotig00639	1353
isotig00640	1368
isotig00641	2868
isotig00642	2883
isotig00643	3251
isotig00644	3266
isotig00645	2212
isotig00646	2227
isotig00647	2247
isotig00648	2262
isotig00649	1870
isotig00650	1868
isotig00651	1223
isotig00652	3465
isotig00653	1208
isotig00654	1867
isotig00655	352
isotig00656	355
isotig00657	1986
isotig00658	1985
isotig00659	470
isotig00660	1953
isotig00661	1211
isotig00662	1476
isotig00663	1653
isotig00664	2068
isotig00665	1569
isotig00666	1984
isotig00667	1755
isotig00668	1403
isotig00669	1994
isotig00670	1392
isotig00671	1256
isotig00672	1671
isotig00673	1495
isotig00674	1910
isotig00675	1090
isotig00676	1079
isotig00677	1318
isotig00678	1329
isotig00679	1563
isotig00680	1795
isotig00681	740
isotig00682	1259
isotig00683	1261
isotig00684	1542
isotig00685	719
isotig00686	1240
isotig00687	1238
isotig00688	1482
isotig00689	486
isotig00690	5623
isotig00691	5623
isotig00692	5622
isotig00693	5623
isotig00694	5623
isotig00695	5622
isotig00696	6503
isotig00697	6504
isotig00698	5620
isotig00699	6504
isotig00700	5620
isotig00701	5619
isotig00702	5620
isotig00703	5620
isotig00704	5619
isotig00705	5771
isotig00706	5770
isotig00707	5771
isotig00708	5768
isotig00709	6501
isotig00710	6500
isotig00711	6501
isotig00712	5767
isotig00713	5768
isotig00714	1409
isotig00715	1409
isotig00716	1567
isotig00717	1567
isotig00718	1410
isotig00719	1410
isotig00720	1567
isotig00721	1567
isotig00722	1566
isotig00723	1566
isotig00724	1410
isotig00725	1410
isotig00726	6666
isotig00727	2448
isotig00728	1715
isotig00729	2448
isotig00730	1715
isotig00731	2447
isotig00732	1714
isotig00733	2291
isotig00734	1558
isotig00735	2291
isotig00736	1558
isotig00737	2290
isotig00738	1557
isotig00739	6666
isotig00740	6663
isotig00741	6663
isotig00742	2160
isotig00743	1522
isotig00744	1523
isotig00745	1520
isotig00746	1521
isotig00747	1533
isotig00748	1532
isotig00749	1775
isotig00750	1727
isotig00751	1535
isotig00752	1745
isotig00753	1757
isotig00754	1534
isotig00755	2420
isotig00756	2402
isotig00757	2420
isotig00758	2402
isotig00759	1487
isotig00760	1486
isotig00761	1488
isotig00762	1485
isotig00763	516
isotig00764	546
contig02658	1174
contig23580	887
contig44994	947
contig20869	841
contig42963	501
isotig00765	1663
isotig00766	1662
isotig00767	1670
isotig00768	1669
isotig00769	1276
isotig00770	1269
isotig00771	1289
isotig00772	1277
isotig00773	1323
isotig00774	1330
isotig00775	1282
isotig00776	1270
isotig00777	1322
isotig00778	1329
isotig00779	1707
isotig00780	1290
isotig00781	1708
isotig00782	1283
isotig00783	1327
isotig00784	1314
isotig00785	1367
isotig00786	1328
isotig00787	1315
isotig00788	1368
isotig00789	1089
isotig00790	1082
isotig00791	1081
isotig00792	1088
isotig00793	1127
isotig00794	1126
isotig00795	661
isotig00796	654
isotig00797	655
isotig00798	662
isotig00799	1045
isotig00800	1098
isotig00801	1058
isotig00802	557
isotig00803	699
isotig00804	550
isotig00805	700
isotig00806	713
isotig00807	594
isotig00808	468
isotig00809	1337
isotig00810	1335
isotig00811	1327
isotig00812	1337
isotig00813	1338
isotig00814	1334
isotig00815	1332
isotig00816	1335
isotig00817	1335
isotig00818	1334
isotig00819	1335
isotig00820	1330
isotig00821	1335
isotig00822	1193
isotig00823	1203
isotig00824	1204
isotig00825	1201
isotig00826	1312
isotig00827	1203
isotig00828	1331
isotig00829	818
isotig00830	1142
isotig00831	1201
isotig00832	1200
isotig00833	1333
isotig00834	1201
isotig00835	1201
isotig00836	1333
isotig00837	1198
isotig00838	1200
isotig00839	1197
isotig00840	1196
isotig00841	1201
isotig00842	648
isotig00843	1199
isotig00844	817
isotig00845	1199
isotig00846	647
isotig00847	1108
isotig00848	1427
isotig00849	814
isotig00850	731
isotig00851	1018
isotig00852	1133
isotig00853	1050
isotig00854	724
isotig00855	641
isotig00856	410
isotig00857	408
isotig00858	729
isotig00859	727
isotig00860	834
isotig00861	956
isotig00862	318
isotig00863	457
isotig00864	540
isotig00865	913
isotig00866	320
isotig00867	594
isotig00868	934
isotig00869	662
isotig00870	615
isotig00871	504
isotig00872	579
isotig00873	394
isotig00874	403
isotig00875	525
isotig00876	388
isotig00877	1916
isotig00878	1261
isotig00879	1330
isotig00880	675
isotig00881	5129
isotig00882	5072
isotig00883	1925
isotig00884	5007
isotig00885	3006
isotig00886	1339
isotig00887	4177
isotig00888	1858
isotig00889	1904
isotig00890	2092
isotig00891	3259
isotig00892	2223
isotig00893	2102
isotig00894	1947
isotig00895	1759
isotig00896	541
isotig00897	756
isotig00898	157
isotig00899	3294
isotig00900	620
isotig00901	461
isotig00902	2416
contig28691	1457
isotig00903	2356
isotig00904	2334
contig34620	801
isotig00905	3986
isotig00906	3987
isotig00907	3984
isotig00908	3991
isotig00909	3985
isotig00910	3993
isotig00911	3990
isotig00912	3992
isotig00913	2433
isotig00914	4086
isotig00915	3977
isotig00916	4084
isotig00917	3975
isotig00918	3999
isotig00919	2435
isotig00920	3997
isotig00921	2442
isotig00922	2436
isotig00923	4092
isotig00924	3983
isotig00925	4090
isotig00926	3981
isotig00927	4005
isotig00928	4003
isotig00929	3976
isotig00930	4083
isotig00931	3974
isotig00932	3998
isotig00933	2439
isotig00934	2441
isotig00935	3996
isotig00936	4085
isotig00937	2434
isotig00938	4091
isotig00939	3982
isotig00940	4089
isotig00941	3980
isotig00942	4004
isotig00943	4002
isotig00944	2440
isotig00945	2538
isotig00946	2539
isotig00947	2424
isotig00948	2432
isotig00949	2533
isotig00950	2426
isotig00951	2532
isotig00952	2451
isotig00953	2430
isotig00954	2453
isotig00955	2429
isotig00956	2425
isotig00957	2454
isotig00958	2423
isotig00959	2447
isotig00960	2452
isotig00961	2445
isotig00962	2431
isotig00963	4098
isotig00964	3992
isotig00965	3989
isotig00966	4096
isotig00967	4101
isotig00968	3987
isotig00969	3994
isotig00970	4104
isotig00971	4103
isotig00972	3986
isotig00973	3995
isotig00974	4102
isotig00975	4095
isotig00976	3993
isotig00977	2534
isotig00978	2535
isotig00979	2446
isotig00980	2540
isotig00981	2541
isotig00982	3988
isotig00983	2448
isotig00984	4097
isotig00985	2437
isotig00986	2444
isotig00987	2435
isotig00988	2436
isotig00989	2442
isotig00990	2551
isotig00991	2550
isotig00992	2545
isotig00993	2443
isotig00994	2544
isotig00995	2441
isotig00996	2438
isotig00997	2553
isotig00998	2552
isotig00999	2547
isotig01000	2546
isotig01001	2980
isotig01002	6607
isotig01003	6604
isotig01004	6395
isotig01005	6470
isotig01006	6589
isotig01007	6467
isotig01008	6392
isotig01009	6586
isotig01010	6258
isotig01011	6452
isotig01012	6377
isotig01013	6449
isotig01014	6255
isotig01015	6240
isotig01016	6374
isotig01017	2265
isotig01018	2665
isotig01019	2053
isotig01020	3451
isotig01021	6237
isotig01022	2890
isotig01023	2560
isotig01024	2889
isotig01025	2453
isotig01026	3239
isotig01027	2677
isotig01028	2678
isotig01029	2348
isotig01030	1523
isotig01031	1418
contig10334	859
contig23013	532
contig23332	588
contig32526	1098
isotig01032	2150
isotig01033	1946
isotig01034	1855
isotig01035	2022
isotig01036	2068
isotig01037	2059
isotig01038	1864
isotig01039	1856
isotig01040	1818
isotig01041	2060
isotig01042	1931
isotig01043	1727
isotig01044	1728
isotig01045	1765
isotig01046	1932
isotig01047	1736
isotig01048	1969
isotig01049	2055
isotig01050	1851
isotig01051	1977
isotig01052	1940
isotig01053	1773
isotig01054	1964
isotig01055	1927
isotig01056	1760
isotig01057	1723
isotig01058	1849
isotig01059	1645
isotig01060	1637
isotig01061	1841
isotig01062	2308
isotig01063	2104
isotig01064	2217
isotig01065	1836
isotig01066	1976
isotig01067	1632
isotig01068	2013
isotig01069	2180
isotig01070	2089
isotig01071	1885
isotig01072	688
isotig01073	512
isotig01074	598
isotig01075	606
isotig01076	422
isotig01077	593
isotig01078	430
isotig01079	854
isotig01080	846
isotig01081	670
isotig01082	842
isotig01083	601
isotig01084	666
isotig01085	2912
isotig01086	2479
isotig01087	2686
isotig01088	1762
isotig01089	1329
isotig01090	1536
isotig01091	1483
isotig01092	1050
isotig01093	1257
isotig01094	2725
isotig01095	1575
isotig01096	1361
isotig01097	928
isotig01098	1135
isotig01099	1296
isotig01100	1174
isotig01101	1053
isotig01102	1052
isotig01103	2202
isotig01104	731
isotig01105	1498
isotig01106	2140
isotig01107	1614
isotig01108	1443
isotig01109	2850
isotig01110	1403
isotig01111	1229
contig21209	675
contig21210	1339
contig22001	1254
isotig01112	8814
isotig01113	8790
isotig01114	8808
isotig01115	8797
isotig01116	8803
isotig01117	8801
isotig01118	8108
isotig01119	8674
isotig01120	8816
isotig01121	8822
isotig01122	8101
isotig01123	8667
isotig01124	8680
isotig01125	8809
isotig01126	8114
isotig01127	8125
isotig01128	8691
isotig01129	8833
isotig01130	8678
isotig01131	8112
isotig01132	8119
isotig01133	8685
isotig01134	8820
isotig01135	8827
isotig01136	8697
isotig01137	7985
isotig01138	8127
isotig01139	8693
isotig01140	8131
isotig01141	7989
isotig01142	7978
isotig01143	8699
isotig01144	8120
isotig01145	8686
isotig01146	8133
isotig01147	7996
isotig01148	8002
isotig01149	7991
isotig01150	8144
isotig01151	8138
isotig01152	8710
isotig01153	8704
isotig01154	8010
isotig01155	8004
isotig01156	8015
isotig01157	7867
isotig01158	7850
isotig01159	7856
isotig01160	7854
isotig01161	7997
isotig01162	8008
isotig01163	8021
isotig01164	7843
isotig01165	7861
isotig01166	7167
isotig01167	7161
isotig01168	7165
isotig01169	7154
isotig01170	7178
isotig01171	7172
isotig01172	2385
isotig01173	2404
isotig01174	1696
isotig01175	2262
isotig01176	7264
isotig01177	7269
isotig01178	7275
isotig01179	7262
isotig01180	7251
isotig01181	7258
isotig01182	1443
isotig01183	2281
isotig01184	1573
isotig01185	1715
isotig01186	1438
isotig01187	1592
isotig01188	6592
isotig01189	6581
isotig01190	6586
isotig01191	6575
isotig01192	6579
isotig01193	6568
isotig01194	1462
isotig01195	749
isotig01196	1297
isotig01197	829
contig19119	2472
contig19120	816
contig47129	895
isotig01198	4375
isotig01199	4348
isotig01200	4998
isotig01201	4354
isotig01202	4977
isotig01203	2943
isotig01204	2970
isotig01205	3593
isotig01206	2637
isotig01207	4327
isotig01208	2922
isotig01209	2949
isotig01210	3572
isotig01211	2616
isotig01212	1232
isotig01213	1687
isotig01214	1666
isotig01215	1211
isotig01216	1581
isotig01217	1560
isotig01218	1086
isotig01219	2797
isotig01220	2950
isotig01221	3261
isotig01222	3414
isotig01223	1065
isotig01224	826
contig09959	646
contig11345	716
contig13055	1301
contig20853	762
isotig01225	3348
isotig01226	3349
isotig01227	3346
isotig01228	3355
isotig01229	3357
isotig01230	3358
isotig01231	3330
isotig01232	3339
isotig01233	3327
isotig01234	3336
isotig01235	3338
isotig01236	3329
isotig01237	2441
isotig01238	2440
isotig01239	2438
isotig01240	2419
isotig01241	2422
isotig01242	2421
isotig01243	2411
isotig01244	2413
isotig01245	2414
isotig01246	2382
isotig01247	2394
isotig01248	2392
isotig01249	2395
isotig01250	2379
isotig01251	2381
isotig01252	2363
isotig01253	2362
isotig01254	2360
isotig01255	1738
isotig01256	3815
isotig01257	3816
isotig01258	3816
isotig01259	3810
isotig01260	3812
isotig01261	3811
isotig01262	3813
isotig01263	3813
isotig01264	3811
isotig01265	3807
isotig01266	3808
isotig01267	3808
isotig01268	1998
isotig01269	1776
isotig01270	549
contig00378	636
contig21763	3116
contig22843	674
contig01787	843
contig01797	576
contig28476	742
contig20352	1425
contig16990	1021
contig20353	1007
contig20459	661
contig21705	634
contig18662	836
contig18310	959
isotig01271	5340
isotig01272	5336
isotig01273	5336
isotig01274	5322
isotig01275	5337
isotig01276	5333
isotig01277	5322
isotig01278	5333
isotig01279	5326
isotig01280	5326
isotig01281	5325
isotig01282	5325
isotig01283	5319
isotig01284	5319
isotig01285	5330
isotig01286	5329
isotig01287	5323
isotig01288	5326
isotig01289	5312
isotig01290	5311
isotig01291	5312
isotig01292	5311
isotig01293	5315
isotig01294	5316
isotig01295	3265
isotig01296	3269
isotig01297	3265
isotig01298	3251
isotig01299	3422
isotig01300	3251
isotig01301	3418
isotig01302	3418
isotig01303	3255
isotig01304	3404
isotig01305	3408
isotig01306	3404
isotig01307	1752
isotig01308	1738
isotig01309	1526
isotig01310	2822
isotig01311	3817
isotig01312	3941
isotig01313	3627
isotig01314	3751
isotig01315	669
isotig01316	1083
isotig01317	2265
isotig01318	763
contig18888	901
contig18589	844
contig34097	1399
contig43238	944
contig46869	830
isotig01319	1571
isotig01320	1557
isotig01321	1555
isotig01322	2493
isotig01323	2623
isotig01324	2624
isotig01325	2494
isotig01326	2493
isotig01327	2623
isotig01328	2605
isotig01329	2475
isotig01330	2476
isotig01331	2475
isotig01332	2606
isotig01333	2605
isotig01334	1961
isotig01335	2091
isotig01336	2091
isotig01337	1943
isotig01338	1962
isotig01339	2092
isotig01340	1961
isotig01341	2073
isotig01342	1548
isotig01343	1678
isotig01344	1943
isotig01345	1944
isotig01346	2074
isotig01347	2073
isotig01348	1873
isotig01349	1743
isotig01350	1725
isotig01351	1102
isotig01352	1328
isotig01353	1458
isotig01354	1855
isotig01355	1793
isotig01356	1663
isotig01357	1102
isotig01358	1103
isotig01359	1775
isotig01360	1645
isotig01361	1979
isotig01362	1849
isotig01363	1163
isotig01364	1293
isotig01365	1831
isotig01366	1961
isotig01367	1275
isotig01368	1145
isotig01369	157
isotig01370	3583
isotig01371	3587
isotig01372	3578
isotig01373	3582
isotig01374	3577
isotig01375	3576
isotig01376	3572
isotig01377	3571
isotig01378	3580
isotig01379	3581
isotig01380	3576
isotig01381	3585
isotig01382	3578
isotig01383	3574
isotig01384	3575
isotig01385	3574
isotig01386	3583
isotig01387	3570
isotig01388	3569
isotig01389	3579
isotig01390	3572
isotig01391	3568
isotig01392	3577
isotig01393	3581
isotig01394	3572
isotig01395	3576
isotig01396	3567
isotig01397	3573
isotig01398	3571
isotig01399	3570
isotig01400	3566
isotig01401	3565
isotig01402	1567
contig12174	883
contig00230	1423
contig21671	1344
contig21738	1239
contig35381	756
isotig01403	2334
isotig01404	2247
isotig01405	2268
isotig01406	1420
isotig01407	2027
isotig01408	2181
isotig01409	1354
isotig01410	1333
isotig01411	2007
isotig01412	1640
isotig01413	1267
isotig01414	1620
isotig01415	249
isotig01416	268
isotig01417	1134
isotig01418	420
isotig01419	813
isotig01420	2324
isotig01421	2314
isotig01422	2321
isotig01423	2322
isotig01424	1353
isotig01425	1363
isotig01426	2311
isotig01427	2312
isotig01428	1351
isotig01429	1361
isotig01430	1350
isotig01431	1360
isotig01432	2324
isotig01433	2314
isotig01434	1876
isotig01435	1873
isotig01436	1363
isotig01437	1353
isotig01438	1874
isotig01439	915
isotig01440	2136
isotig01441	2133
isotig01442	2134
isotig01443	1175
isotig01444	912
isotig01445	913
isotig01446	1173
isotig01447	1172
isotig01448	1419
isotig01449	458
isotig01450	1145
isotig01451	5918
isotig01452	5928
isotig01453	5924
isotig01454	5928
isotig01455	5938
isotig01456	5934
isotig01457	5938
isotig01458	5948
isotig01459	5944
isotig01460	5936
isotig01461	5946
isotig01462	5942
isotig01463	5921
isotig01464	5931
isotig01465	5927
isotig01466	5931
isotig01467	5941
isotig01468	5937
isotig01469	5941
isotig01470	5951
isotig01471	5947
isotig01472	5939
isotig01473	5943
isotig01474	5933
isotig01475	3704
isotig01476	2114
isotig01477	1337
contig20732	1020
contig17689	544
contig20731	1224
contig35559	728
contig18975	1345
contig19853	882
contig20111	1189
contig29871	917
contig29872	1950
contig29873	940
isotig01478	3051
isotig01479	3051
isotig01480	2970
isotig01481	3046
isotig01482	3046
isotig01483	3051
isotig01484	3051
isotig01485	3037
isotig01486	3037
isotig01487	2970
isotig01488	2965
isotig01489	2970
isotig01490	2956
isotig01491	2965
isotig01492	2970
isotig01493	2956
isotig01494	1732
isotig01495	1651
isotig01496	1699
isotig01497	2002
isotig01498	890
isotig01499	1921
isotig01500	7330
isotig01501	7331
isotig01502	7318
isotig01503	7317
isotig01504	6247
isotig01505	4262
isotig01506	4271
isotig01507	6234
isotig01508	4249
isotig01509	4258
isotig01510	5774
isotig01511	5773
isotig01512	3858
isotig01513	3845
isotig01514	4690
isotig01515	2067
isotig01516	2705
isotig01517	2714
isotig01518	1730
isotig01519	1717
isotig01520	2054
isotig01521	1130
isotig01522	1139
isotig01523	1470
isotig01524	1469
isotig01525	2301
isotig01526	529
isotig01527	1358
isotig01528	3706
isotig01529	5112
isotig01530	3751
isotig01531	5157
isotig01532	5022
isotig01533	3507
isotig01534	3677
isotig01535	3571
isotig01536	5081
isotig01537	3630
isotig01538	3552
isotig01539	3632
isotig01540	3616
isotig01541	3675
isotig01542	4958
isotig01543	5038
isotig01544	5036
isotig01545	4977
isotig01546	4913
isotig01547	5083
isotig01548	4882
isotig01549	4837
isotig01550	4778
isotig01551	3372
isotig01552	4901
isotig01553	3431
isotig01554	5007
isotig01555	3495
isotig01556	4823
isotig01557	4948
isotig01558	4884
isotig01559	3417
isotig01560	4962
isotig01561	3476
isotig01562	4903
isotig01563	3540
isotig01564	4839
isotig01565	3601
isotig01566	3542
isotig01567	3478
isotig01568	4946
isotig01569	3556
isotig01570	3433
isotig01571	3497
isotig01572	4704
isotig01573	4763
isotig01574	4827
isotig01575	4749
isotig01576	4808
isotig01577	4872
isotig01578	3341
isotig01579	4702
isotig01580	4747
isotig01581	3466
isotig01582	3402
isotig01583	3343
isotig01584	3421
isotig01585	3296
isotig01586	3298
isotig01587	3357
isotig01588	3267
isotig01589	3254
isotig01590	4628
isotig01591	1848
isotig01592	3209
isotig01593	4673
isotig01594	1803
isotig01595	3222
isotig01596	1774
isotig01597	1729
isotig01598	3180
isotig01599	4867
isotig01600	4912
isotig01601	3135
isotig01602	1318
isotig01603	2724
isotig01604	3461
isotig01605	2769
isotig01606	1363
[truncated: 43,327 more rows]

## Sheet: transcript_to_gene
transcript	gene
contig01080	isogroup00001
contig27239	isogroup00001
contig03066	isogroup00001
contig25758	isogroup00001
contig21859	isogroup00001
contig22784	isogroup00001
contig14068	isogroup00002
contig05616	isogroup00002
contig19532	isogroup00002
contig10577	isogroup00002
contig18130	isogroup00002
contig37023	isogroup00002
contig29274	isogroup00002
contig21709	isogroup00002
contig42847	isogroup00002
contig44166	isogroup00002
contig47988	isogroup00002
contig00170	isogroup00003
contig01377	isogroup00003
contig25295	isogroup00003
contig12639	isogroup00003
contig13625	isogroup00003
contig14146	isogroup00003
contig38706	isogroup00003
contig30080	isogroup00003
contig18839	isogroup00003
contig17863	isogroup00003
contig17870	isogroup00003
contig47170	isogroup00003
contig41603	isogroup00003
contig28389	isogroup00003
contig37909	isogroup00003
contig25305	isogroup00003
contig28347	isogroup00003
contig28375	isogroup00003
contig29507	isogroup00003
contig32378	isogroup00003
contig43827	isogroup00003
contig02435	isogroup00004
contig02967	isogroup00004
contig05131	isogroup00004
contig04264	isogroup00004
contig09594	isogroup00004
contig09830	isogroup00004
contig10116	isogroup00004
contig13629	isogroup00004
contig15252	isogroup00004
contig16061	isogroup00004
contig17887	isogroup00004
contig40846	isogroup00004
contig20117	isogroup00004
contig35523	isogroup00004
contig20704	isogroup00004
contig22057	isogroup00004
contig23254	isogroup00004
contig24789	isogroup00004
contig24838	isogroup00004
contig41848	isogroup00004
contig24865	isogroup00004
contig26317	isogroup00004
contig27133	isogroup00004
contig33751	isogroup00004
contig47832	isogroup00004
contig11487	isogroup00005
contig11490	isogroup00005
contig03219	isogroup00005
contig05478	isogroup00005
contig08115	isogroup00005
contig09103	isogroup00005
contig17989	isogroup00005
contig12519	isogroup00005
contig17124	isogroup00005
contig18046	isogroup00005
contig17775	isogroup00005
contig45721	isogroup00005
contig18363	isogroup00005
contig18399	isogroup00005
contig18948	isogroup00005
contig19347	isogroup00005
contig19517	isogroup00005
contig22945	isogroup00005
contig24276	isogroup00005
contig28736	isogroup00005
contig28869	isogroup00005
contig31821	isogroup00005
contig33817	isogroup00005
contig37547	isogroup00005
contig40545	isogroup00005
contig41706	isogroup00005
contig48711	isogroup00005
contig00104	isogroup00006
contig36043	isogroup00006
contig44043	isogroup00006
contig00982	isogroup00006
contig02042	isogroup00006
contig22410	isogroup00006
contig18600	isogroup00006
contig05759	isogroup00006
contig19703	isogroup00006
contig08412	isogroup00006
contig08529	isogroup00006
contig09793	isogroup00006
contig10194	isogroup00006
contig14202	isogroup00006
contig15401	isogroup00006
contig15742	isogroup00006
contig17948	isogroup00006
contig17660	isogroup00006
contig17962	isogroup00006
contig18051	isogroup00006
contig49204	isogroup00006
contig18953	isogroup00006
contig19889	isogroup00006
contig19118	isogroup00006
contig20476	isogroup00006
contig22044	isogroup00006
contig48116	isogroup00006
contig42740	isogroup00006
contig22794	isogroup00006
contig39157	isogroup00006
contig23862	isogroup00006
contig24203	isogroup00007
contig24210	isogroup00007
contig14287	isogroup00007
contig16005	isogroup00007
contig18560	isogroup00007
contig47050	isogroup00007
contig19579	isogroup00007
contig20588	isogroup00007
contig21584	isogroup00007
contig24213	isogroup00007
contig22829	isogroup00007
contig22708	isogroup00007
contig32921	isogroup00007
contig48219	isogroup00007
contig20390	isogroup00008
contig47819	isogroup00008
contig18265	isogroup00008
contig38539	isogroup00008
contig21375	isogroup00008
contig25719	isogroup00008
contig25720	isogroup00008
contig37071	isogroup00008
contig28298	isogroup00008
contig38502	isogroup00008
contig40353	isogroup00008
contig38856	isogroup00008
contig09095	isogroup00009
contig06716	isogroup00009
contig47812	isogroup00009
contig19151	isogroup00009
contig19311	isogroup00009
contig30140	isogroup00009
contig42466	isogroup00009
contig45378	isogroup00009
contig03962	isogroup00010
contig13286	isogroup00010
contig15910	isogroup00010
contig17683	isogroup00010
contig17972	isogroup00010
contig18070	isogroup00010
contig45735	isogroup00010
contig18771	isogroup00010
contig33610	isogroup00010
contig21323	isogroup00010
contig21804	isogroup00010
contig30358	isogroup00010
contig30951	isogroup00010
contig43109	isogroup00010
contig12455	isogroup00011
contig15853	isogroup00011
contig16455	isogroup00011
contig17995	isogroup00011
contig19456	isogroup00011
contig36346	isogroup00011
contig25766	isogroup00011
contig33362	isogroup00011
contig39186	isogroup00011
contig44061	isogroup00011
contig45348	isogroup00011
contig45419	isogroup00011
contig03712	isogroup00012
contig21588	isogroup00012
contig18220	isogroup00012
contig19542	isogroup00012
contig36544	isogroup00012
isotig00001	isogroup00013
isotig00002	isogroup00013
isotig00003	isogroup00013
isotig00004	isogroup00013
isotig00005	isogroup00013
isotig00006	isogroup00013
isotig00007	isogroup00013
isotig00008	isogroup00013
isotig00009	isogroup00013
isotig00010	isogroup00013
isotig00011	isogroup00013
isotig00012	isogroup00013
isotig00013	isogroup00013
isotig00014	isogroup00013
isotig00015	isogroup00013
isotig00016	isogroup00013
isotig00017	isogroup00013
isotig00018	isogroup00013
isotig00019	isogroup00013
isotig00020	isogroup00013
isotig00021	isogroup00013
isotig00022	isogroup00013
isotig00023	isogroup00013
isotig00024	isogroup00013
isotig00025	isogroup00013
isotig00026	isogroup00013
isotig00027	isogroup00013
isotig00028	isogroup00013
isotig00029	isogroup00013
isotig00030	isogroup00013
isotig00031	isogroup00013
isotig00032	isogroup00013
isotig00033	isogroup00013
isotig00034	isogroup00013
isotig00035	isogroup00013
isotig00036	isogroup00013
isotig00037	isogroup00013
isotig00038	isogroup00013
isotig00039	isogroup00013
isotig00040	isogroup00013
isotig00041	isogroup00013
isotig00042	isogroup00013
isotig00043	isogroup00013
isotig00044	isogroup00013
isotig00045	isogroup00013
contig05001	isogroup00014
contig17525	isogroup00014
contig17492	isogroup00014
contig48890	isogroup00014
contig05588	isogroup00015
contig09266	isogroup00015
contig32839	isogroup00015
contig17523	isogroup00015
contig17524	isogroup00015
contig17577	isogroup00015
contig17613	isogroup00015
contig18027	isogroup00015
contig19125	isogroup00015
contig23459	isogroup00015
contig19126	isogroup00015
contig32858	isogroup00015
contig01733	isogroup00016
contig18031	isogroup00016
contig45514	isogroup00016
contig42093	isogroup00016
contig00277	isogroup00017
contig37298	isogroup00017
contig24287	isogroup00017
contig17927	isogroup00017
contig08543	isogroup00017
contig10788	isogroup00017
contig44995	isogroup00017
contig47980	isogroup00017
contig10809	isogroup00017
contig23469	isogroup00017
contig23470	isogroup00017
contig23584	isogroup00017
contig43138	isogroup00017
contig02178	isogroup00018
contig07603	isogroup00018
contig20570	isogroup00018
contig19548	isogroup00018
contig39945	isogroup00018
contig21986	isogroup00018
contig29566	isogroup00018
contig41802	isogroup00018
contig42135	isogroup00018
isotig00046	isogroup00019
isotig00047	isogroup00019
isotig00048	isogroup00019
isotig00049	isogroup00019
isotig00050	isogroup00019
isotig00051	isogroup00019
isotig00052	isogroup00019
isotig00053	isogroup00019
isotig00054	isogroup00019
isotig00055	isogroup00019
isotig00056	isogroup00019
isotig00057	isogroup00019
isotig00058	isogroup00019
isotig00059	isogroup00019
isotig00060	isogroup00019
isotig00061	isogroup00019
isotig00062	isogroup00019
isotig00063	isogroup00019
isotig00064	isogroup00019
isotig00065	isogroup00019
isotig00066	isogroup00019
isotig00067	isogroup00019
isotig00068	isogroup00019
isotig00069	isogroup00019
isotig00070	isogroup00019
contig18978	isogroup00019
contig42887	isogroup00019
contig17724	isogroup00020
contig07113	isogroup00021
contig25013	isogroup00021
contig41395	isogroup00021
contig04424	isogroup00021
contig38280	isogroup00021
contig42849	isogroup00021
contig29030	isogroup00021
contig38281	isogroup00021
contig20303	isogroup00022
contig19540	isogroup00023
contig49068	isogroup00023
contig19908	isogroup00023
contig23637	isogroup00023
contig39067	isogroup00023
contig40664	isogroup00024
contig18331	isogroup00024
contig20027	isogroup00024
contig35438	isogroup00024
contig43166	isogroup00024
contig02980	isogroup00025
contig19873	isogroup00025
contig20904	isogroup00025
contig28111	isogroup00025
contig38200	isogroup00025
isotig00071	isogroup00026
isotig00072	isogroup00026
isotig00073	isogroup00026
isotig00074	isogroup00026
isotig00075	isogroup00026
isotig00076	isogroup00026
isotig00077	isogroup00026
isotig00078	isogroup00026
isotig00079	isogroup00026
isotig00080	isogroup00026
isotig00081	isogroup00026
isotig00082	isogroup00026
isotig00083	isogroup00026
isotig00084	isogroup00026
isotig00085	isogroup00026
isotig00086	isogroup00026
isotig00087	isogroup00026
isotig00088	isogroup00026
isotig00089	isogroup00026
isotig00090	isogroup00026
isotig00091	isogroup00026
isotig00092	isogroup00026
isotig00093	isogroup00026
isotig00094	isogroup00026
isotig00095	isogroup00026
isotig00096	isogroup00026
isotig00097	isogroup00026
isotig00098	isogroup00026
isotig00099	isogroup00026
isotig00100	isogroup00026
isotig00101	isogroup00026
contig18243	isogroup00027
contig22351	isogroup00027
contig30165	isogroup00027
contig22374	isogroup00027
contig42025	isogroup00027
contig49633	isogroup00027
contig01276	isogroup00028
contig22574	isogroup00028
contig22905	isogroup00028
contig31620	isogroup00028
contig20861	isogroup00029
contig41805	isogroup00029
contig20463	isogroup00030
contig21029	isogroup00030
contig12300	isogroup00031
contig16374	isogroup00031
contig19117	isogroup00031
isotig00102	isogroup00032
isotig00103	isogroup00032
isotig00104	isogroup00032
isotig00105	isogroup00032
isotig00106	isogroup00032
isotig00107	isogroup00032
isotig00108	isogroup00032
isotig00109	isogroup00032
isotig00110	isogroup00032
isotig00111	isogroup00032
isotig00112	isogroup00032
isotig00113	isogroup00032
isotig00114	isogroup00032
isotig00115	isogroup00032
isotig00116	isogroup00032
isotig00117	isogroup00032
isotig00118	isogroup00032
isotig00119	isogroup00032
isotig00120	isogroup00032
isotig00121	isogroup00032
isotig00122	isogroup00032
isotig00123	isogroup00032
isotig00124	isogroup00032
isotig00125	isogroup00032
isotig00126	isogroup00032
isotig00127	isogroup00032
isotig00128	isogroup00032
isotig00129	isogroup00032
isotig00130	isogroup00033
contig06611	isogroup00033
contig16375	isogroup00033
contig19064	isogroup00033
contig26583	isogroup00033
contig41819	isogroup00033
isotig00131	isogroup00034
isotig00132	isogroup00034
isotig00133	isogroup00034
isotig00134	isogroup00034
isotig00135	isogroup00034
isotig00136	isogroup00034
isotig00137	isogroup00034
isotig00138	isogroup00034
isotig00139	isogroup00034
isotig00140	isogroup00034
isotig00141	isogroup00034
isotig00142	isogroup00034
isotig00143	isogroup00034
isotig00144	isogroup00034
isotig00145	isogroup00034
isotig00146	isogroup00034
isotig00147	isogroup00034
isotig00148	isogroup00034
isotig00149	isogroup00034
isotig00150	isogroup00034
isotig00151	isogroup00034
isotig00152	isogroup00034
isotig00153	isogroup00034
isotig00154	isogroup00034
isotig00155	isogroup00034
isotig00156	isogroup00034
isotig00157	isogroup00034
isotig00158	isogroup00034
isotig00159	isogroup00034
isotig00160	isogroup00034
isotig00161	isogroup00034
isotig00162	isogroup00034
isotig00163	isogroup00034
isotig00164	isogroup00034
isotig00165	isogroup00034
isotig00166	isogroup00034
isotig00167	isogroup00034
isotig00168	isogroup00034
isotig00169	isogroup00034
isotig00170	isogroup00034
isotig00171	isogroup00034
isotig00172	isogroup00034
isotig00173	isogroup00034
isotig00174	isogroup00034
isotig00175	isogroup00034
isotig00176	isogroup00034
isotig00177	isogroup00034
contig41532	isogroup00035
contig17756	isogroup00035
contig47418	isogroup00035
contig01285	isogroup00036
contig22247	isogroup00036
contig04406	isogroup00036
contig21350	isogroup00036
contig49054	isogroup00036
contig00082	isogroup00037
contig17390	isogroup00037
contig41793	isogroup00037
contig06164	isogroup00037
contig18223	isogroup00037
contig26975	isogroup00037
contig26976	isogroup00037
contig45081	isogroup00037
isotig00178	isogroup00038
isotig00179	isogroup00038
isotig00180	isogroup00038
isotig00181	isogroup00038
isotig00182	isogroup00038
isotig00183	isogroup00038
isotig00184	isogroup00038
isotig00185	isogroup00038
isotig00186	isogroup00038
isotig00187	isogroup00038
isotig00188	isogroup00038
isotig00189	isogroup00038
isotig00190	isogroup00038
isotig00191	isogroup00038
isotig00192	isogroup00038
isotig00193	isogroup00038
isotig00194	isogroup00038
isotig00195	isogroup00038
isotig00196	isogroup00038
isotig00197	isogroup00038
isotig00198	isogroup00038
isotig00199	isogroup00038
isotig00200	isogroup00038
isotig00201	isogroup00038
isotig00202	isogroup00038
isotig00203	isogroup00038
isotig00204	isogroup00038
isotig00205	isogroup00038
isotig00206	isogroup00038
isotig00207	isogroup00038
isotig00208	isogroup00038
isotig00209	isogroup00038
isotig00210	isogroup00038
isotig00211	isogroup00038
isotig00212	isogroup00038
isotig00213	isogroup00038
isotig00214	isogroup00038
isotig00215	isogroup00038
isotig00216	isogroup00038
contig00839	isogroup00039
contig08045	isogroup00039
contig43625	isogroup00039
contig23145	isogroup00039
contig22256	isogroup00039
contig22940	isogroup00039
contig35043	isogroup00039
contig42913	isogroup00039
contig42784	isogroup00039
contig42510	isogroup00039
contig45910	isogroup00039
contig48355	isogroup00039
contig49165	isogroup00039
isotig00217	isogroup00040
isotig00218	isogroup00040
isotig00219	isogroup00040
isotig00220	isogroup00040
isotig00221	isogroup00040
isotig00222	isogroup00040
isotig00223	isogroup00040
isotig00224	isogroup00040
isotig00225	isogroup00040
isotig00226	isogroup00040
isotig00227	isogroup00040
isotig00228	isogroup00040
isotig00229	isogroup00040
isotig00230	isogroup00040
isotig00231	isogroup00040
isotig00232	isogroup00040
isotig00233	isogroup00040
isotig00234	isogroup00040
isotig00235	isogroup00040
isotig00236	isogroup00040
isotig00237	isogroup00040
isotig00238	isogroup00040
isotig00239	isogroup00040
isotig00240	isogroup00040
isotig00241	isogroup00040
isotig00242	isogroup00040
isotig00243	isogroup00040
isotig00244	isogroup00040
isotig00245	isogroup00040
isotig00246	isogroup00040
isotig00247	isogroup00040
isotig00248	isogroup00040
isotig00249	isogroup00040
isotig00250	isogroup00040
isotig00251	isogroup00040
isotig00252	isogroup00040
isotig00253	isogroup00040
contig02836	isogroup00041
contig24626	isogroup00041
contig24656	isogroup00041
contig42972	isogroup00041
contig24684	isogroup00041
isotig00254	isogroup00042
isotig00255	isogroup00042
isotig00256	isogroup00042
isotig00257	isogroup00042
isotig00258	isogroup00042
contig20144	isogroup00043
isotig00259	isogroup00044
isotig00260	isogroup00044
isotig00261	isogroup00044
isotig00262	isogroup00044
isotig00263	isogroup00044
isotig00264	isogroup00044
isotig00265	isogroup00045
isotig00266	isogroup00045
isotig00267	isogroup00045
isotig00268	isogroup00045
isotig00269	isogroup00045
isotig00270	isogroup00045
isotig00271	isogroup00045
isotig00272	isogroup00045
isotig00273	isogroup00045
isotig00274	isogroup00045
isotig00275	isogroup00045
isotig00276	isogroup00045
isotig00277	isogroup00045
isotig00278	isogroup00045
contig49337	isogroup00045
contig02890	isogroup00047
contig21300	isogroup00047
contig10872	isogroup00047
contig32347	isogroup00047
contig20574	isogroup00047
contig32352	isogroup00047
contig48938	isogroup00047
contig09738	isogroup00048
contig09739	isogroup00048
contig26662	isogroup00048
contig26687	isogroup00048
contig14455	isogroup00049
contig25867	isogroup00049
contig04395	isogroup00049
contig14509	isogroup00049
contig23630	isogroup00049
contig44366	isogroup00049
contig21384	isogroup00050
contig33500	isogroup00050
isotig00279	isogroup00051
isotig00280	isogroup00051
isotig00281	isogroup00051
isotig00282	isogroup00051
isotig00283	isogroup00051
isotig00284	isogroup00051
isotig00285	isogroup00051
isotig00286	isogroup00051
isotig00287	isogroup00051
isotig00288	isogroup00051
isotig00289	isogroup00051
isotig00290	isogroup00051
isotig00291	isogroup00051
isotig00292	isogroup00051
isotig00293	isogroup00051
isotig00294	isogroup00051
isotig00295	isogroup00051
isotig00296	isogroup00051
isotig00297	isogroup00051
isotig00298	isogroup00051
isotig00299	isogroup00051
isotig00300	isogroup00051
isotig00301	isogroup00051
isotig00302	isogroup00051
isotig00303	isogroup00051
isotig00304	isogroup00051
isotig00305	isogroup00051
isotig00306	isogroup00051
isotig00307	isogroup00051
isotig00308	isogroup00051
isotig00309	isogroup00051
isotig00310	isogroup00051
isotig00311	isogroup00051
isotig00312	isogroup00051
isotig00313	isogroup00051
isotig00314	isogroup00051
isotig00315	isogroup00051
isotig00316	isogroup00051
isotig00317	isogroup00051
isotig00318	isogroup00051
isotig00319	isogroup00051
isotig00320	isogroup00051
isotig00321	isogroup00051
isotig00322	isogroup00051
isotig00323	isogroup00051
isotig00324	isogroup00052
isotig00325	isogroup00052
isotig00326	isogroup00052
isotig00327	isogroup00052
isotig00328	isogroup00052
isotig00329	isogroup00052
isotig00330	isogroup00052
isotig00331	isogroup00052
isotig00332	isogroup00052
isotig00333	isogroup00052
isotig00334	isogroup00052
isotig00335	isogroup00052
isotig00336	isogroup00052
isotig00337	isogroup00052
isotig00338	isogroup00052
isotig00339	isogroup00052
isotig00340	isogroup00052
isotig00341	isogroup00052
isotig00342	isogroup00052
isotig00343	isogroup00052
isotig00344	isogroup00052
isotig00345	isogroup00052
isotig00346	isogroup00052
isotig00347	isogroup00052
isotig00348	isogroup00052
isotig00349	isogroup00052
isotig00350	isogroup00052
isotig00351	isogroup00052
isotig00352	isogroup00052
isotig00353	isogroup00052
isotig00354	isogroup00052
isotig00355	isogroup00052
isotig00356	isogroup00052
isotig00357	isogroup00052
isotig00358	isogroup00052
isotig00359	isogroup00052
isotig00360	isogroup00052
isotig00361	isogroup00052
isotig00362	isogroup00052
isotig00363	isogroup00053
isotig00364	isogroup00053
isotig00365	isogroup00053
isotig00366	isogroup00053
isotig00367	isogroup00053
isotig00368	isogroup00053
isotig00369	isogroup00053
isotig00370	isogroup00053
isotig00371	isogroup00053
isotig00372	isogroup00053
isotig00373	isogroup00053
isotig00374	isogroup00053
isotig00375	isogroup00053
isotig00376	isogroup00053
isotig00377	isogroup00053
isotig00378	isogroup00053
isotig00379	isogroup00053
isotig00380	isogroup00053
isotig00381	isogroup00053
contig44752	isogroup00053
contig45686	isogroup00053
contig26798	isogroup00054
isotig00382	isogroup00055
isotig00383	isogroup00055
isotig00384	isogroup00055
isotig00385	isogroup00055
isotig00386	isogroup00055
isotig00387	isogroup00055
isotig00388	isogroup00055
isotig00389	isogroup00055
isotig00390	isogroup00055
isotig00391	isogroup00055
isotig00392	isogroup00055
isotig00393	isogroup00055
isotig00394	isogroup00055
isotig00395	isogroup00055
isotig00396	isogroup00055
isotig00397	isogroup00055
isotig00398	isogroup00055
isotig00399	isogroup00055
isotig00400	isogroup00055
isotig00401	isogroup00055
isotig00402	isogroup00055
isotig00403	isogroup00055
isotig00404	isogroup00055
isotig00405	isogroup00055
isotig00406	isogroup00055
isotig00407	isogroup00056
isotig00408	isogroup00056
isotig00409	isogroup00056
isotig00410	isogroup00056
isotig00411	isogroup00056
isotig00412	isogroup00056
isotig00413	isogroup00056
isotig00414	isogroup00056
isotig00415	isogroup00056
isotig00416	isogroup00056
isotig00417	isogroup00056
isotig00418	isogroup00056
isotig00419	isogroup00056
isotig00420	isogroup00056
isotig00421	isogroup00056
isotig00422	isogroup00056
isotig00423	isogroup00056
isotig00424	isogroup00056
isotig00425	isogroup00056
isotig00426	isogroup00056
isotig00427	isogroup00056
isotig00428	isogroup00056
isotig00429	isogroup00056
isotig00430	isogroup00056
isotig00431	isogroup00056
isotig00432	isogroup00056
isotig00433	isogroup00056
isotig00434	isogroup00056
isotig00435	isogroup00056
isotig00436	isogroup00056
isotig00437	isogroup00056
isotig00438	isogroup00056
isotig00439	isogroup00056
isotig00440	isogroup00057
isotig00441	isogroup00057
isotig00442	isogroup00057
isotig00443	isogroup00057
isotig00444	isogroup00057
isotig00445	isogroup00057
isotig00446	isogroup00057
isotig00447	isogroup00057
isotig00448	isogroup00057
isotig00449	isogroup00057
isotig00450	isogroup00057
isotig00451	isogroup00057
isotig00452	isogroup00057
isotig00453	isogroup00057
isotig00454	isogroup00057
isotig00455	isogroup00057
isotig00456	isogroup00057
isotig00457	isogroup00057
isotig00458	isogroup00057
isotig00459	isogroup00057
isotig00460	isogroup00057
isotig00461	isogroup00057
isotig00462	isogroup00057
isotig00463	isogroup00057
isotig00464	isogroup00057
isotig00465	isogroup00057
isotig00466	isogroup00057
isotig00467	isogroup00057
isotig00468	isogroup00057
isotig00469	isogroup00057
isotig00470	isogroup00057
isotig00471	isogroup00057
isotig00472	isogroup00057
isotig00473	isogroup00057
isotig00474	isogroup00057
isotig00475	isogroup00057
contig48089	isogroup00057
isotig00476	isogroup00058
isotig00477	isogroup00058
isotig00478	isogroup00058
isotig00479	isogroup00058
isotig00480	isogroup00058
isotig00481	isogroup00058
isotig00482	isogroup00058
isotig00483	isogroup00058
isotig00484	isogroup00058
isotig00485	isogroup00058
isotig00486	isogroup00058
isotig00487	isogroup00058
isotig00488	isogroup00058
isotig00489	isogroup00058
isotig00490	isogroup00058
isotig00491	isogroup00058
isotig00492	isogroup00058
isotig00493	isogroup00058
isotig00494	isogroup00058
isotig00495	isogroup00058
isotig00496	isogroup00058
isotig00497	isogroup00058
isotig00498	isogroup00058
isotig00499	isogroup00058
isotig00500	isogroup00058
isotig00501	isogroup00058
isotig00502	isogroup00058
isotig00503	isogroup00058
isotig00504	isogroup00058
isotig00505	isogroup00058
isotig00506	isogroup00058
isotig00507	isogroup00058
isotig00508	isogroup00058
isotig00509	isogroup00058
isotig00510	isogroup00058
isotig00511	isogroup00058
isotig00512	isogroup00058
isotig00513	isogroup00058
isotig00514	isogroup00058
isotig00515	isogroup00058
isotig00516	isogroup00058
isotig00517	isogroup00058
isotig00518	isogroup00058
isotig00519	isogroup00058
isotig00520	isogroup00059
isotig00521	isogroup00059
isotig00522	isogroup00059
isotig00523	isogroup00059
isotig00524	isogroup00059
isotig00525	isogroup00059
isotig00526	isogroup00059
isotig00527	isogroup00059
isotig00528	isogroup00059
isotig00529	isogroup00059
isotig00530	isogroup00059
isotig00531	isogroup00059
isotig00532	isogroup00059
isotig00533	isogroup00059
isotig00534	isogroup00059
isotig00535	isogroup00059
isotig00536	isogroup00059
isotig00537	isogroup00059
isotig00538	isogroup00059
isotig00539	isogroup00059
isotig00540	isogroup00059
isotig00541	isogroup00059
isotig00542	isogroup00059
isotig00543	isogroup00059
isotig00544	isogroup00059
isotig00545	isogroup00059
isotig00546	isogroup00059
isotig00547	isogroup00059
isotig00548	isogroup00059
isotig00549	isogroup00059
isotig00550	isogroup00059
isotig00551	isogroup00059
isotig00552	isogroup00059
isotig00553	isogroup00059
isotig00554	isogroup00059
isotig00555	isogroup00059
isotig00556	isogroup00059
isotig00557	isogroup00059
isotig00558	isogroup00059
isotig00559	isogroup00059
isotig00560	isogroup00059
isotig00561	isogroup00059
isotig00562	isogroup00059
isotig00563	isogroup00059
isotig00564	isogroup00059
isotig00565	isogroup00059
isotig00566	isogroup00059
isotig00567	isogroup00059
isotig00568	isogroup00060
isotig00569	isogroup00060
isotig00570	isogroup00060
isotig00571	isogroup00060
isotig00572	isogroup00060
isotig00573	isogroup00060
isotig00574	isogroup00060
isotig00575	isogroup00060
isotig00576	isogroup00060
isotig00577	isogroup00060
isotig00578	isogroup00060
isotig00579	isogroup00060
isotig00580	isogroup00060
isotig00581	isogroup00060
isotig00582	isogroup00060
isotig00583	isogroup00060
isotig00584	isogroup00060
isotig00585	isogroup00060
isotig00586	isogroup00060
isotig00587	isogroup00060
isotig00588	isogroup00060
isotig00589	isogroup00060
isotig00590	isogroup00060
isotig00591	isogroup00060
isotig00592	isogroup00060
isotig00593	isogroup00060
isotig00594	isogroup00060
isotig00595	isogroup00060
isotig00596	isogroup00060
isotig00597	isogroup00060
isotig00598	isogroup00060
isotig00599	isogroup00060
isotig00600	isogroup00060
isotig00601	isogroup00060
isotig00602	isogroup00060
isotig00603	isogroup00060
isotig00604	isogroup00060
isotig00605	isogroup00060
isotig00606	isogroup00060
isotig00607	isogroup00060
isotig00608	isogroup00060
isotig00609	isogroup00060
contig45021	isogroup00061
contig25012	isogroup00061
contig43163	isogroup00061
isotig00610	isogroup00062
isotig00611	isogroup00062
isotig00612	isogroup00062
isotig00613	isogroup00062
isotig00614	isogroup00062
isotig00615	isogroup00062
isotig00616	isogroup00062
isotig00617	isogroup00062
isotig00618	isogroup00062
isotig00619	isogroup00062
isotig00620	isogroup00062
isotig00621	isogroup00062
isotig00622	isogroup00062
isotig00623	isogroup00063
isotig00624	isogroup00063
isotig00625	isogroup00063
isotig00626	isogroup00063
isotig00627	isogroup00063
isotig00628	isogroup00063
isotig00629	isogroup00063
isotig00630	isogroup00063
isotig00631	isogroup00063
isotig00632	isogroup00063
isotig00633	isogroup00063
isotig00634	isogroup00063
isotig00635	isogroup00063
isotig00636	isogroup00063
isotig00637	isogroup00063
isotig00638	isogroup00063
isotig00639	isogroup00063
isotig00640	isogroup00063
isotig00641	isogroup00063
isotig00642	isogroup00063
isotig00643	isogroup00063
isotig00644	isogroup00063
isotig00645	isogroup00063
isotig00646	isogroup00063
isotig00647	isogroup00063
isotig00648	isogroup00063
isotig00649	isogroup00063
isotig00650	isogroup00063
isotig00651	isogroup00063
isotig00652	isogroup00063
isotig00653	isogroup00063
isotig00654	isogroup00063
isotig00655	isogroup00063
isotig00656	isogroup00063
isotig00657	isogroup00063
isotig00658	isogroup00063
isotig00659	isogroup00063
isotig00660	isogroup00063
isotig00661	isogroup00063
isotig00662	isogroup00063
isotig00663	isogroup00063
isotig00664	isogroup00064
isotig00665	isogroup00064
isotig00666	isogroup00064
isotig00667	isogroup00064
isotig00668	isogroup00064
isotig00669	isogroup00064
isotig00670	isogroup00064
isotig00671	isogroup00064
isotig00672	isogroup00064
isotig00673	isogroup00064
isotig00674	isogroup00064
isotig00675	isogroup00064
isotig00676	isogroup00064
isotig00677	isogroup00064
isotig00678	isogroup00064
isotig00679	isogroup00064
isotig00680	isogroup00064
isotig00681	isogroup00064
isotig00682	isogroup00064
isotig00683	isogroup00064
isotig00684	isogroup00064
isotig00685	isogroup00064
isotig00686	isogroup00064
isotig00687	isogroup00064
isotig00688	isogroup00064
isotig00689	isogroup00064
isotig00690	isogroup00065
isotig00691	isogroup00065
isotig00692	isogroup00065
isotig00693	isogroup00065
isotig00694	isogroup00065
isotig00695	isogroup00065
isotig00696	isogroup00065
isotig00697	isogroup00065
isotig00698	isogroup00065
isotig00699	isogroup00065
isotig00700	isogroup00065
isotig00701	isogroup00065
isotig00702	isogroup00065
isotig00703	isogroup00065
isotig00704	isogroup00065
isotig00705	isogroup00065
isotig00706	isogroup00065
isotig00707	isogroup00065
isotig00708	isogroup00065
isotig00709	isogroup00065
isotig00710	isogroup00065
isotig00711	isogroup00065
isotig00712	isogroup00065
isotig00713	isogroup00065
isotig00714	isogroup00065
isotig00715	isogroup00065
isotig00716	isogroup00065
isotig00717	isogroup00065
isotig00718	isogroup00065
isotig00719	isogroup00065
isotig00720	isogroup00065
isotig00721	isogroup00065
isotig00722	isogroup00065
isotig00723	isogroup00065
isotig00724	isogroup00065
isotig00725	isogroup00065
isotig00726	isogroup00065
isotig00727	isogroup00065
isotig00728	isogroup00065
isotig00729	isogroup00065
isotig00730	isogroup00065
isotig00731	isogroup00065
isotig00732	isogroup00065
isotig00733	isogroup00065
isotig00734	isogroup00065
isotig00735	isogroup00065
isotig00736	isogroup00065
isotig00737	isogroup00065
isotig00738	isogroup00065
isotig00739	isogroup00065
isotig00740	isogroup00065
isotig00741	isogroup00065
isotig00742	isogroup00065
isotig00743	isogroup00066
isotig00744	isogroup00066
isotig00745	isogroup00066
isotig00746	isogroup00066
isotig00747	isogroup00066
isotig00748	isogroup00066
isotig00749	isogroup00066
isotig00750	isogroup00066
isotig00751	isogroup00066
isotig00752	isogroup00066
isotig00753	isogroup00066
isotig00754	isogroup00066
isotig00755	isogroup00066
isotig00756	isogroup00066
isotig00757	isogroup00066
isotig00758	isogroup00066
isotig00759	isogroup00066
isotig00760	isogroup00066
isotig00761	isogroup00066
isotig00762	isogroup00066
isotig00763	isogroup00066
isotig00764	isogroup00066
contig02658	isogroup00067
contig23580	isogroup00067
contig44994	isogroup00067
contig20869	isogroup00068
contig42963	isogroup00068
isotig00765	isogroup00069
isotig00766	isogroup00069
isotig00767	isogroup00069
isotig00768	isogroup00069
isotig00769	isogroup00069
isotig00770	isogroup00069
isotig00771	isogroup00069
isotig00772	isogroup00069
isotig00773	isogroup00069
isotig00774	isogroup00069
isotig00775	isogroup00069
isotig00776	isogroup00069
isotig00777	isogroup00069
isotig00778	isogroup00069
isotig00779	isogroup00069
isotig00780	isogroup00069
isotig00781	isogroup00069
isotig00782	isogroup00069
isotig00783	isogroup00069
isotig00784	isogroup00069
isotig00785	isogroup00069
isotig00786	isogroup00069
isotig00787	isogroup00069
isotig00788	isogroup00069
isotig00789	isogroup00069
isotig00790	isogroup00069
isotig00791	isogroup00069
isotig00792	isogroup00069
isotig00793	isogroup00069
isotig00794	isogroup00069
isotig00795	isogroup00069
isotig00796	isogroup00069
isotig00797	isogroup00069
isotig00798	isogroup00069
isotig00799	isogroup00069
isotig00800	isogroup00069
isotig00801	isogroup00069
isotig00802	isogroup00069
isotig00803	isogroup00069
isotig00804	isogroup00069
isotig00805	isogroup00069
isotig00806	isogroup00069
isotig00807	isogroup00069
isotig00808	isogroup00069
isotig00809	isogroup00070
isotig00810	isogroup00070
isotig00811	isogroup00070
isotig00812	isogroup00070
isotig00813	isogroup00070
isotig00814	isogroup00070
isotig00815	isogroup00070
isotig00816	isogroup00070
isotig00817	isogroup00070
isotig00818	isogroup00070
isotig00819	isogroup00070
isotig00820	isogroup00070
isotig00821	isogroup00070
isotig00822	isogroup00070
isotig00823	isogroup00070
isotig00824	isogroup00070
isotig00825	isogroup00070
isotig00826	isogroup00070
isotig00827	isogroup00070
isotig00828	isogroup00070
isotig00829	isogroup00070
isotig00830	isogroup00070
isotig00831	isogroup00070
isotig00832	isogroup00070
isotig00833	isogroup00070
isotig00834	isogroup00070
isotig00835	isogroup00070
isotig00836	isogroup00070
isotig00837	isogroup00070
isotig00838	isogroup00070
isotig00839	isogroup00070
isotig00840	isogroup00070
isotig00841	isogroup00070
isotig00842	isogroup00070
isotig00843	isogroup00070
isotig00844	isogroup00070
isotig00845	isogroup00070
isotig00846	isogroup00070
isotig00847	isogroup00072
isotig00848	isogroup00072
isotig00849	isogroup00072
isotig00850	isogroup00072
isotig00851	isogroup00072
isotig00852	isogroup00072
isotig00853	isogroup00072
isotig00854	isogroup00072
isotig00855	isogroup00072
isotig00856	isogroup00072
isotig00857	isogroup00072
isotig00858	isogroup00072
isotig00859	isogroup00072
isotig00860	isogroup00072
isotig00861	isogroup00072
isotig00862	isogroup00072
isotig00863	isogroup00072
isotig00864	isogroup00072
isotig00865	isogroup00072
isotig00866	isogroup00072
isotig00867	isogroup00072
isotig00868	isogroup00072
isotig00869	isogroup00072
isotig00870	isogroup00072
isotig00871	isogroup00072
isotig00872	isogroup00072
isotig00873	isogroup00072
isotig00874	isogroup00072
isotig00875	isogroup00072
isotig00876	isogroup00072
isotig00877	isogroup00073
isotig00878	isogroup00073
isotig00879	isogroup00073
isotig00880	isogroup00073
isotig00881	isogroup00073
isotig00882	isogroup00073
isotig00883	isogroup00073
isotig00884	isogroup00073
isotig00885	isogroup00073
isotig00886	isogroup00073
isotig00887	isogroup00073
isotig00888	isogroup00073
isotig00889	isogroup00074
isotig00890	isogroup00074
isotig00891	isogroup00074
isotig00892	isogroup00074
isotig00893	isogroup00074
isotig00894	isogroup00074
isotig00895	isogroup00074
isotig00896	isogroup00074
isotig00897	isogroup00074
isotig00898	isogroup00074
isotig00899	isogroup00074
isotig00900	isogroup00074
isotig00901	isogroup00074
isotig00902	isogroup00074
contig28691	isogroup00075
isotig00903	isogroup00076
isotig00904	isogroup00076
contig34620	isogroup00076
isotig00905	isogroup00077
isotig00906	isogroup00077
isotig00907	isogroup00077
isotig00908	isogroup00077
isotig00909	isogroup00077
isotig00910	isogroup00077
isotig00911	isogroup00077
isotig00912	isogroup00077
isotig00913	isogroup00077
isotig00914	isogroup00077
isotig00915	isogroup00077
isotig00916	isogroup00077
isotig00917	isogroup00077
isotig00918	isogroup00077
isotig00919	isogroup00077
isotig00920	isogroup00077
isotig00921	isogroup00077
isotig00922	isogroup00077
isotig00923	isogroup00077
isotig00924	isogroup00077
isotig00925	isogroup00077
isotig00926	isogroup00077
isotig00927	isogroup00077
isotig00928	isogroup00077
isotig00929	isogroup00077
isotig00930	isogroup00077
isotig00931	isogroup00077
isotig00932	isogroup00077
isotig00933	isogroup00077
isotig00934	isogroup00077
isotig00935	isogroup00077
isotig00936	isogroup00077
isotig00937	isogroup00077
isotig00938	isogroup00077
isotig00939	isogroup00077
isotig00940	isogroup00077
isotig00941	isogroup00077
isotig00942	isogroup00077
isotig00943	isogroup00077
isotig00944	isogroup00077
isotig00945	isogroup00077
isotig00946	isogroup00077
isotig00947	isogroup00077
isotig00948	isogroup00077
isotig00949	isogroup00077
isotig00950	isogroup00077
isotig00951	isogroup00077
isotig00952	isogroup00077
isotig00953	isogroup00077
isotig00954	isogroup00077
isotig00955	isogroup00077
isotig00956	isogroup00077
isotig00957	isogroup00077
isotig00958	isogroup00077
isotig00959	isogroup00077
isotig00960	isogroup00077
isotig00961	isogroup00077
isotig00962	isogroup00077
isotig00963	isogroup00077
isotig00964	isogroup00077
isotig00965	isogroup00077
isotig00966	isogroup00077
isotig00967	isogroup00077
isotig00968	isogroup00077
isotig00969	isogroup00077
isotig00970	isogroup00077
isotig00971	isogroup00077
isotig00972	isogroup00077
isotig00973	isogroup00077
isotig00974	isogroup00077
isotig00975	isogroup00077
isotig00976	isogroup00077
isotig00977	isogroup00077
isotig00978	isogroup00077
isotig00979	isogroup00077
isotig00980	isogroup00077
isotig00981	isogroup00077
isotig00982	isogroup00077
isotig00983	isogroup00077
isotig00984	isogroup00077
isotig00985	isogroup00077
isotig00986	isogroup00077
isotig00987	isogroup00077
isotig00988	isogroup00077
isotig00989	isogroup00077
isotig00990	isogroup00077
isotig00991	isogroup00077
isotig00992	isogroup00077
isotig00993	isogroup00077
isotig00994	isogroup00077
isotig00995	isogroup00077
isotig00996	isogroup00077
isotig00997	isogroup00077
isotig00998	isogroup00077
isotig00999	isogroup00077
isotig01000	isogroup00077
isotig01001	isogroup00077
isotig01002	isogroup00078
isotig01003	isogroup00078
isotig01004	isogroup00078
isotig01005	isogroup00078
isotig01006	isogroup00078
isotig01007	isogroup00078
isotig01008	isogroup00078
isotig01009	isogroup00078
isotig01010	isogroup00078
isotig01011	isogroup00078
isotig01012	isogroup00078
isotig01013	isogroup00078
isotig01014	isogroup00078
isotig01015	isogroup00078
isotig01016	isogroup00078
isotig01017	isogroup00078
isotig01018	isogroup00078
isotig01019	isogroup00078
isotig01020	isogroup00078
isotig01021	isogroup00078
isotig01022	isogroup00078
isotig01023	isogroup00078
isotig01024	isogroup00078
isotig01025	isogroup00078
isotig01026	isogroup00078
isotig01027	isogroup00078
isotig01028	isogroup00078
isotig01029	isogroup00078
isotig01030	isogroup00078
isotig01031	isogroup00078
contig10334	isogroup00079
contig23013	isogroup00079
contig23332	isogroup00079
contig32526	isogroup00079
isotig01032	isogroup00080
isotig01033	isogroup00080
isotig01034	isogroup00080
isotig01035	isogroup00080
isotig01036	isogroup00080
isotig01037	isogroup00080
isotig01038	isogroup00080
isotig01039	isogroup00080
isotig01040	isogroup00080
isotig01041	isogroup00080
isotig01042	isogroup00080
isotig01043	isogroup00080
isotig01044	isogroup00080
isotig01045	isogroup00080
isotig01046	isogroup00080
isotig01047	isogroup00080
isotig01048	isogroup00080
isotig01049	isogroup00080
isotig01050	isogroup00080
isotig01051	isogroup00080
isotig01052	isogroup00080
isotig01053	isogroup00080
isotig01054	isogroup00080
isotig01055	isogroup00080
isotig01056	isogroup00080
isotig01057	isogroup00080
isotig01058	isogroup00080
isotig01059	isogroup00080
isotig01060	isogroup00080
isotig01061	isogroup00080
isotig01062	isogroup00080
isotig01063	isogroup00080
isotig01064	isogroup00080
isotig01065	isogroup00080
isotig01066	isogroup00080
isotig01067	isogroup00080
isotig01068	isogroup00080
isotig01069	isogroup00080
isotig01070	isogroup00080
isotig01071	isogroup00080
isotig01072	isogroup00080
isotig01073	isogroup00080
isotig01074	isogroup00080
isotig01075	isogroup00080
isotig01076	isogroup00080
isotig01077	isogroup00080
isotig01078	isogroup00080
isotig01079	isogroup00080
isotig01080	isogroup00080
isotig01081	isogroup00080
isotig01082	isogroup00080
isotig01083	isogroup00080
isotig01084	isogroup00080
isotig01085	isogroup00081
isotig01086	isogroup00081
isotig01087	isogroup00081
isotig01088	isogroup00081
isotig01089	isogroup00081
isotig01090	isogroup00081
isotig01091	isogroup00081
isotig01092	isogroup00081
isotig01093	isogroup00081
isotig01094	isogroup00081
isotig01095	isogroup00081
isotig01096	isogroup00081
isotig01097	isogroup00081
isotig01098	isogroup00081
isotig01099	isogroup00081
isotig01100	isogroup00081
isotig01101	isogroup00081
isotig01102	isogroup00081
isotig01103	isogroup00081
isotig01104	isogroup00081
isotig01105	isogroup00081
isotig01106	isogroup00082
isotig01107	isogroup00082
isotig01108	isogroup00082
isotig01109	isogroup00082
isotig01110	isogroup00082
isotig01111	isogroup00082
contig21209	isogroup00082
contig21210	isogroup00082
contig22001	isogroup00082
isotig01112	isogroup00083
isotig01113	isogroup00083
isotig01114	isogroup00083
isotig01115	isogroup00083
isotig01116	isogroup00083
isotig01117	isogroup00083
isotig01118	isogroup00083
isotig01119	isogroup00083
isotig01120	isogroup00083
isotig01121	isogroup00083
isotig01122	isogroup00083
isotig01123	isogroup00083
isotig01124	isogroup00083
isotig01125	isogroup00083
isotig01126	isogroup00083
isotig01127	isogroup00083
isotig01128	isogroup00083
isotig01129	isogroup00083
isotig01130	isogroup00083
isotig01131	isogroup00083
isotig01132	isogroup00083
isotig01133	isogroup00083
isotig01134	isogroup00083
isotig01135	isogroup00083
isotig01136	isogroup00083
isotig01137	isogroup00083
isotig01138	isogroup00083
isotig01139	isogroup00083
isotig01140	isogroup00083
isotig01141	isogroup00083
isotig01142	isogroup00083
isotig01143	isogroup00083
isotig01144	isogroup00083
isotig01145	isogroup00083
isotig01146	isogroup00083
isotig01147	isogroup00083
isotig01148	isogroup00083
isotig01149	isogroup00083
isotig01150	isogroup00083
isotig01151	isogroup00083
isotig01152	isogroup00083
isotig01153	isogroup00083
isotig01154	isogroup00083
isotig01155	isogroup00083
isotig01156	isogroup00083
isotig01157	isogroup00083
isotig01158	isogroup00083
isotig01159	isogroup00083
isotig01160	isogroup00083
isotig01161	isogroup00083
isotig01162	isogroup00083
isotig01163	isogroup00083
isotig01164	isogroup00083
isotig01165	isogroup00083
isotig01166	isogroup00083
isotig01167	isogroup00083
isotig01168	isogroup00083
isotig01169	isogroup00083
isotig01170	isogroup00083
isotig01171	isogroup00083
isotig01172	isogroup00083
isotig01173	isogroup00083
isotig01174	isogroup00083
isotig01175	isogroup00083
isotig01176	isogroup00083
isotig01177	isogroup00083
isotig01178	isogroup00083
isotig01179	isogroup00083
isotig01180	isogroup00083
isotig01181	isogroup00083
isotig01182	isogroup00083
isotig01183	isogroup00083
isotig01184	isogroup00083
isotig01185	isogroup00083
isotig01186	isogroup00083
isotig01187	isogroup00083
isotig01188	isogroup00083
isotig01189	isogroup00083
isotig01190	isogroup00083
isotig01191	isogroup00083
isotig01192	isogroup00083
isotig01193	isogroup00083
isotig01194	isogroup00083
isotig01195	isogroup00083
isotig01196	isogroup00083
isotig01197	isogroup00083
contig19119	isogroup00084
contig19120	isogroup00084
contig47129	isogroup00084
isotig01198	isogroup00085
isotig01199	isogroup00085
isotig01200	isogroup00085
isotig01201	isogroup00085
isotig01202	isogroup00085
isotig01203	isogroup00085
isotig01204	isogroup00085
isotig01205	isogroup00085
isotig01206	isogroup00085
isotig01207	isogroup00085
isotig01208	isogroup00085
isotig01209	isogroup00085
isotig01210	isogroup00085
isotig01211	isogroup00085
isotig01212	isogroup00085
isotig01213	isogroup00085
isotig01214	isogroup00085
isotig01215	isogroup00085
isotig01216	isogroup00085
isotig01217	isogroup00085
isotig01218	isogroup00085
isotig01219	isogroup00085
isotig01220	isogroup00085
isotig01221	isogroup00085
isotig01222	isogroup00085
isotig01223	isogroup00085
isotig01224	isogroup00085
contig09959	isogroup00086
contig11345	isogroup00086
contig13055	isogroup00086
contig20853	isogroup00086
isotig01225	isogroup00087
isotig01226	isogroup00087
isotig01227	isogroup00087
isotig01228	isogroup00087
isotig01229	isogroup00087
isotig01230	isogroup00087
isotig01231	isogroup00087
isotig01232	isogroup00087
isotig01233	isogroup00087
isotig01234	isogroup00087
isotig01235	isogroup00087
isotig01236	isogroup00087
isotig01237	isogroup00087
isotig01238	isogroup00087
isotig01239	isogroup00087
isotig01240	isogroup00087
isotig01241	isogroup00087
isotig01242	isogroup00087
isotig01243	isogroup00087
isotig01244	isogroup00087
isotig01245	isogroup00087
isotig01246	isogroup00087
isotig01247	isogroup00087
isotig01248	isogroup00087
isotig01249	isogroup00087
isotig01250	isogroup00087
isotig01251	isogroup00087
isotig01252	isogroup00087
isotig01253	isogroup00087
isotig01254	isogroup00087
isotig01255	isogroup00087
isotig01256	isogroup00088
isotig01257	isogroup00088
isotig01258	isogroup00088
isotig01259	isogroup00088
isotig01260	isogroup00088
isotig01261	isogroup00088
isotig01262	isogroup00088
isotig01263	isogroup00088
isotig01264	isogroup00088
isotig01265	isogroup00088
isotig01266	isogroup00088
isotig01267	isogroup00088
isotig01268	isogroup00088
isotig01269	isogroup00088
isotig01270	isogroup00088
contig00378	isogroup00089
contig21763	isogroup00089
contig22843	isogroup00089
contig01787	isogroup00089
contig01797	isogroup00089
contig28476	isogroup00089
contig20352	isogroup00089
contig16990	isogroup00089
contig20353	isogroup00089
contig20459	isogroup00089
contig21705	isogroup00089
contig18662	isogroup00090
contig18310	isogroup00090
isotig01271	isogroup00091
isotig01272	isogroup00091
isotig01273	isogroup00091
isotig01274	isogroup00091
isotig01275	isogroup00091
isotig01276	isogroup00091
isotig01277	isogroup00091
isotig01278	isogroup00091
isotig01279	isogroup00091
isotig01280	isogroup00091
isotig01281	isogroup00091
isotig01282	isogroup00091
isotig01283	isogroup00091
isotig01284	isogroup00091
isotig01285	isogroup00091
isotig01286	isogroup00091
isotig01287	isogroup00091
isotig01288	isogroup00091
isotig01289	isogroup00091
isotig01290	isogroup00091
isotig01291	isogroup00091
isotig01292	isogroup00091
isotig01293	isogroup00091
isotig01294	isogroup00091
isotig01295	isogroup00091
isotig01296	isogroup00091
isotig01297	isogroup00091
isotig01298	isogroup00091
isotig01299	isogroup00091
isotig01300	isogroup00091
isotig01301	isogroup00091
isotig01302	isogroup00091
isotig01303	isogroup00091
isotig01304	isogroup00091
isotig01305	isogroup00091
isotig01306	isogroup00091
isotig01307	isogroup00091
isotig01308	isogroup00091
isotig01309	isogroup00091
isotig01310	isogroup00091
isotig01311	isogroup00092
isotig01312	isogroup00092
isotig01313	isogroup00092
isotig01314	isogroup00092
isotig01315	isogroup00092
isotig01316	isogroup00092
isotig01317	isogroup00092
isotig01318	isogroup00092
contig18888	isogroup00093
contig18589	isogroup00093
contig34097	isogroup00094
contig43238	isogroup00094
contig46869	isogroup00094
isotig01319	isogroup00095
isotig01320	isogroup00095
isotig01321	isogroup00095
isotig01322	isogroup00096
isotig01323	isogroup00096
isotig01324	isogroup00096
isotig01325	isogroup00096
isotig01326	isogroup00096
isotig01327	isogroup00096
isotig01328	isogroup00096
isotig01329	isogroup00096
isotig01330	isogroup00096
isotig01331	isogroup00096
isotig01332	isogroup00096
isotig01333	isogroup00096
isotig01334	isogroup00096
isotig01335	isogroup00096
isotig01336	isogroup00096
isotig01337	isogroup00096
isotig01338	isogroup00096
isotig01339	isogroup00096
isotig01340	isogroup00096
isotig01341	isogroup00096
isotig01342	isogroup00096
isotig01343	isogroup00096
isotig01344	isogroup00096
isotig01345	isogroup00096
isotig01346	isogroup00096
isotig01347	isogroup00096
isotig01348	isogroup00096
isotig01349	isogroup00096
isotig01350	isogroup00096
isotig01351	isogroup00096
isotig01352	isogroup00096
isotig01353	isogroup00096
isotig01354	isogroup00096
isotig01355	isogroup00096
isotig01356	isogroup00096
isotig01357	isogroup00096
isotig01358	isogroup00096
isotig01359	isogroup00096
isotig01360	isogroup00096
isotig01361	isogroup00096
isotig01362	isogroup00096
isotig01363	isogroup00096
isotig01364	isogroup00096
isotig01365	isogroup00096
isotig01366	isogroup00096
isotig01367	isogroup00096
isotig01368	isogroup00096
isotig01369	isogroup00096
isotig01370	isogroup00097
isotig01371	isogroup00097
isotig01372	isogroup00097
isotig01373	isogroup00097
isotig01374	isogroup00097
isotig01375	isogroup00097
isotig01376	isogroup00097
isotig01377	isogroup00097
isotig01378	isogroup00097
isotig01379	isogroup00097
isotig01380	isogroup00097
isotig01381	isogroup00097
isotig01382	isogroup00097
isotig01383	isogroup00097
isotig01384	isogroup00097
isotig01385	isogroup00097
isotig01386	isogroup00097
isotig01387	isogroup00097
isotig01388	isogroup00097
isotig01389	isogroup00097
isotig01390	isogroup00097
isotig01391	isogroup00097
isotig01392	isogroup00097
isotig01393	isogroup00097
isotig01394	isogroup00097
isotig01395	isogroup00097
isotig01396	isogroup00097
isotig01397	isogroup00097
isotig01398	isogroup00097
isotig01399	isogroup00097
isotig01400	isogroup00097
isotig01401	isogroup00097
isotig01402	isogroup00097
contig12174	isogroup00097
contig00230	isogroup00098
contig21671	isogroup00098
contig21738	isogroup00098
contig35381	isogroup00098
isotig01403	isogroup00099
isotig01404	isogroup00099
isotig01405	isogroup00099
isotig01406	isogroup00099
isotig01407	isogroup00099
isotig01408	isogroup00099
isotig01409	isogroup00099
isotig01410	isogroup00099
isotig01411	isogroup00099
isotig01412	isogroup00099
isotig01413	isogroup00099
isotig01414	isogroup00099
isotig01415	isogroup00099
isotig01416	isogroup00099
isotig01417	isogroup00099
isotig01418	isogroup00099
isotig01419	isogroup00099
isotig01420	isogroup00100
isotig01421	isogroup00100
isotig01422	isogroup00100
isotig01423	isogroup00100
isotig01424	isogroup00100
isotig01425	isogroup00100
isotig01426	isogroup00100
isotig01427	isogroup00100
isotig01428	isogroup00100
isotig01429	isogroup00100
isotig01430	isogroup00100
isotig01431	isogroup00100
isotig01432	isogroup00100
isotig01433	isogroup00100
isotig01434	isogroup00100
isotig01435	isogroup00100
isotig01436	isogroup00100
isotig01437	isogroup00100
isotig01438	isogroup00100
isotig01439	isogroup00100
isotig01440	isogroup00100
isotig01441	isogroup00100
isotig01442	isogroup00100
isotig01443	isogroup00100
isotig01444	isogroup00100
isotig01445	isogroup00100
isotig01446	isogroup00100
isotig01447	isogroup00100
isotig01448	isogroup00100
isotig01449	isogroup00100
isotig01450	isogroup00100
isotig01451	isogroup00101
isotig01452	isogroup00101
isotig01453	isogroup00101
isotig01454	isogroup00101
isotig01455	isogroup00101
isotig01456	isogroup00101
isotig01457	isogroup00101
isotig01458	isogroup00101
isotig01459	isogroup00101
isotig01460	isogroup00101
isotig01461	isogroup00101
isotig01462	isogroup00101
isotig01463	isogroup00101
isotig01464	isogroup00101
isotig01465	isogroup00101
isotig01466	isogroup00101
isotig01467	isogroup00101
isotig01468	isogroup00101
isotig01469	isogroup00101
isotig01470	isogroup00101
isotig01471	isogroup00101
isotig01472	isogroup00101
isotig01473	isogroup00101
isotig01474	isogroup00101
isotig01475	isogroup00101
isotig01476	isogroup00101
isotig01477	isogroup00101
contig20732	isogroup00102
contig17689	isogroup00102
contig20731	isogroup00102
contig35559	isogroup00102
contig18975	isogroup00103
contig19853	isogroup00103
contig20111	isogroup00103
contig29871	isogroup00103
contig29872	isogroup00103
contig29873	isogroup00103
isotig01478	isogroup00104
isotig01479	isogroup00104
isotig01480	isogroup00104
isotig01481	isogroup00104
isotig01482	isogroup00104
isotig01483	isogroup00104
isotig01484	isogroup00104
isotig01485	isogroup00104
isotig01486	isogroup00104
isotig01487	isogroup00104
isotig01488	isogroup00104
isotig01489	isogroup00104
isotig01490	isogroup00104
isotig01491	isogroup00104
isotig01492	isogroup00104
isotig01493	isogroup00104
isotig01494	isogroup00104
isotig01495	isogroup00104
isotig01496	isogroup00104
isotig01497	isogroup00104
isotig01498	isogroup00104
isotig01499	isogroup00104
isotig01500	isogroup00105
isotig01501	isogroup00105
isotig01502	isogroup00105
isotig01503	isogroup00105
isotig01504	isogroup00105
isotig01505	isogroup00105
isotig01506	isogroup00105
isotig01507	isogroup00105
isotig01508	isogroup00105
isotig01509	isogroup00105
isotig01510	isogroup00105
isotig01511	isogroup00105
isotig01512	isogroup00105
isotig01513	isogroup00105
isotig01514	isogroup00105
isotig01515	isogroup00105
isotig01516	isogroup00105
isotig01517	isogroup00105
isotig01518	isogroup00105
isotig01519	isogroup00105
isotig01520	isogroup00105
isotig01521	isogroup00105
isotig01522	isogroup00105
isotig01523	isogroup00105
isotig01524	isogroup00105
isotig01525	isogroup00105
isotig01526	isogroup00105
isotig01527	isogroup00105
isotig01528	isogroup00106
isotig01529	isogroup00106
isotig01530	isogroup00106
isotig01531	isogroup00106
isotig01532	isogroup00106
isotig01533	isogroup00106
isotig01534	isogroup00106
isotig01535	isogroup00106
isotig01536	isogroup00106
isotig01537	isogroup00106
isotig01538	isogroup00106
isotig01539	isogroup00106
isotig01540	isogroup00106
isotig01541	isogroup00106
isotig01542	isogroup00106
isotig01543	isogroup00106
isotig01544	isogroup00106
isotig01545	isogroup00106
isotig01546	isogroup00106
isotig01547	isogroup00106
isotig01548	isogroup00106
isotig01549	isogroup00106
isotig01550	isogroup00106
isotig01551	isogroup00106
isotig01552	isogroup00106
isotig01553	isogroup00106
isotig01554	isogroup00106
isotig01555	isogroup00106
isotig01556	isogroup00106
isotig01557	isogroup00106
isotig01558	isogroup00106
isotig01559	isogroup00106
isotig01560	isogroup00106
isotig01561	isogroup00106
isotig01562	isogroup00106
isotig01563	isogroup00106
isotig01564	isogroup00106
isotig01565	isogroup00106
isotig01566	isogroup00106
isotig01567	isogroup00106
isotig01568	isogroup00106
isotig01569	isogroup00106
isotig01570	isogroup00106
isotig01571	isogroup00106
isotig01572	isogroup00106
isotig01573	isogroup00106
isotig01574	isogroup00106
isotig01575	isogroup00106
isotig01576	isogroup00106
isotig01577	isogroup00106
isotig01578	isogroup00106
isotig01579	isogroup00106
isotig01580	isogroup00106
isotig01581	isogroup00106
isotig01582	isogroup00106
isotig01583	isogroup00106
isotig01584	isogroup00106
isotig01585	isogroup00106
isotig01586	isogroup00106
isotig01587	isogroup00106
isotig01588	isogroup00106
isotig01589	isogroup00106
isotig01590	isogroup00106
isotig01591	isogroup00106
isotig01592	isogroup00106
isotig01593	isogroup00106
isotig01594	isogroup00106
isotig01595	isogroup00106
isotig01596	isogroup00106
isotig01597	isogroup00106
isotig01598	isogroup00106
isotig01599	isogroup00106
isotig01600	isogroup00106
isotig01601	isogroup00106
isotig01602	isogroup00106
isotig01603	isogroup00106
isotig01604	isogroup00106
isotig01605	isogroup00106
isotig01606	isogroup00106
[truncated: 43,327 more rows]
