# Supplementary material for: Transcriptome analyses of primitively eusocial wasps reveal novel insights into the evolution of sociality and the origin of alternative phenotypes
Source: Genome Biol. 2013 Feb 26;14(2):R20. doi: 10.1186/gb-2013-14-2-r20 (PMC4053794; doi:10.1186/gb-2013-14-2-r20)
Supplement: Additional file 9 — Expression values in RPKM (reads per kilobase per million) for all the individuals, indicating which caste each isotig is up-regulated in. [file gb-2013-14-2-r20-S9.CSV]

isotig	isogroup	FSol.p108	FSol.p156	FSol.p26	FSol.p42	FSol.pc1	FSol.pc2	Q.p175	Q.p178	Q.p21	Q.p43	Fo_3_4_Co	Fo_3_4_Dom	NE_108_08	NE_108_09
contig00018	isogroup00166	23.1149296260189	35.9418642583062	108.33578661697	41.9822401333706	46.2408422441239	49.6342095878332	13.2054909752024	35.5705850243884	85.453807981139	44.7577911431808	17.3605013424127	29.3065309635935	52.7041863657645	112.769179766865
contig00082	isogroup00037	84.5097749688624	41.4238734614804	13.5629825889559	6.4567203914309	76.5416756701849	83.3123239631668	28.1272919395366	52.0760678946496	10.2154676644668	9.11131402006046	9.48044257476488	98.4874065171624	31.6327347710314	39.0358878484192
contig00104	isogroup00006	589.67360968052	762.675590636457	232.947667436083	108.436897072543	411.403095510561	297.052711097848	2410.034155137	568.808697572688	205.689714708567	162.840866498196	382.810676739242	1075.65004066172	1101.39440729299	1428.34725342265
contig00170	isogroup00003	30.6685641621627	33.797403650022	21.3310498899981	10.5065812572211	32.7053712650535	42.5857287117822	24.7173439546541	29.8454613428928	17.3981901252118	9.9581419508762	10.1983086499469	53.5063997912058	33.4439697718834	35.590347276373
contig00203	isogroup01122	20.7669176686158	23.7735757822538	5.68024421235743	1.64435765514775	53.3605169806919	37.5381530401008	12.481902428616	23.6549322882583	6.87795352126916	0.657401346319171	24.9740814033378	66.7647925164463	31.9834441581973	70.9390738515553
contig00205	isogroup01122	46.8706358713429	143.126917343711	75.3501193211071	40.5707544845371	152.332046488471	104.438495678841	16.7841346661307	108.854166871191	70.8925829131253	37.8870775904996	105.388340851288	259.447664245062	182.103272844509	254.374181176889
contig00230	isogroup00098	22.7416939017459	17.3611669533833	8.03549102465777	7.43863576062173	36.6928057516249	34.9943358202566	2.27360877647547	16.6042274480407	7.67042389093233	5.39595764231055	3.19331191816181	21.6434631488027	14.6300469852237	16.8961904138957
contig00277	isogroup00017	127.112345082719	337.522289324552	286.029617796534	143.408606960718	420.629591687593	289.32697464756	670.941560897553	277.918317699787	304.459672810444	166.469414027923	144.399213248016	197.775564547535	291.092945717112	387.706585720993
contig00292	isogroup00415	10.2327301421258	23.9164986851253	85.7449481303164	25.0937298681692	11.0881159748172	15.6786760368526	81.4442426890431	16.6548830091378	48.3967566273062	31.5030653025826	18.5075739713953	19.7236900540518	28.6342344397446	28.40485173163
contig00361	isogroup00291	33.4393677330007	25.8029736593587	30.2756609915629	8.24886073534389	25.7215411315147	31.3001753988991	71.7463682904697	20.9591695035737	42.284933014362	13.9814254835282	15.4328969141148	16.1436674701998	30.0275012477354	33.5985943746148
contig00378	isogroup00089	5.29694266180628	5.53771278279747	0.197569004908563	0	13.7075692663872	15.9909333342189	0.519083764748522	2.78133235142659	0	0.377282219192606	0	4.17095954548049	1.65197506383142	0.10385686190724
contig00463	isogroup00291	2.38304402884658	0.461234328163854	0.0946188909050047	0.739555708811658	1.12019243538931	1.80348544969384	0	1.01487514372192	0.657530915469681	0	0.329807146141984	0.812557771367855	0.293021011991516	0.596864134093413
contig00528	isogroup02280	6.16833073690092	17.0845663693695	22.7769929374436	12.8779962620247	37.1527906506617	29.0132780048509	5.42714715419939	16.4302035957723	11.699679180282	11.9326559756387	3.85112090926628	14.0178952123119	14.628792780886	15.011263695076
contig00552	isogroup00801	166.558061554371	105.284995900819	75.7437206679591	34.7551607400114	122.56437110996	158.15531763	55.3249207609463	77.6476715346852	56.3556093071275	45.6044522766362	23.4188693166258	100.2611850065	96.8094078951021	180.337248638052
contig00839	isogroup00039	47.4969795400442	44.2995084571771	149.911670569629	45.8004173765811	56.7735391085449	52.1925137240616	25.4935161765012	38.8553849159595	126.803114586932	60.3978127572163	22.3855661357465	31.5959726875621	49.9489357315689	112.470593893669
contig00982	isogroup00006	10.9281097307546	10.6555882910849	7.21184883374184	4.39881435535932	19.7558686297663	19.8102415329132	0.493531429932818	9.37689364638535	6.70168989659168	6.40553901245321	1.89995681093006	16.9715972883563	8.06103463549368	9.41598581644002
contig01080	isogroup00001	9.50622286878628	23.6953141458417	23.4592348892621	19.8228069620563	26.6440636727349	30.4596322657836	1.87784504693245	18.508436279336	22.1304396008447	18.8218830415188	3.54103947825655	13.8597009956616	20.4562000870525	32.8749844622522
contig01092	isogroup00594	7.63610219602574	4.78183098683165	0.319381702924083	0	6.96841334576634	8.12675646086472	14.3371162003831	6.6678107663415	0.0792666172606878	0.522770133783218	2.98191646293951	5.87732418505725	4.21065023128434	5.4204683744005
contig01276	isogroup00028	0.526455206256979	21.2642124614232	6.75223419527901	0.929769289722758	21.6837973125358	32.7364068505179	4.97426565882063	46.3479370008002	0	1.07601565653138	1.27663465717382	16.694236256946	17.5022107460317	4.20606318949176
contig01285	isogroup00036	127.269956962514	30.2825490401402	14.6660245417445	3.17031424477332	85.1701538563963	83.5816416385644	3.97107017093242	39.4554695910689	12.239056591719	7.82716383792855	2.34395048206108	7.19567809629257	20.8647687527431	4.30926575644473
contig01377	isogroup00003	4.56109502295367	14.4520089491341	50.5264877432725	13.5311303760355	8.33164424561079	10.3821463907079	13.457402951637	5.15894864725311	31.5614839425447	14.4549091208733	5.5517536267234	4.60449403775118	6.95436535126532	5.50441368108369
contig01733	isogroup00016	5159.21804272527	1387.60718327126	279.101770612749	29.5710070235512	3649.41610861571	3215.25752504761	138.817323338187	936.346472661512	285.684555933228	54.2706787107156	47.4274873856014	88.6439268872597	422.454436807051	11.3690023683265
contig01787	isogroup00089	55.9780534917535	51.7698601789607	19.4144944218511	21.3267318333314	47.5101606759569	56.7959564158645	73.5465956448105	60.752857951107	36.3833773226557	22.4865573204191	43.8698276611378	106.616961448826	79.0034701740429	184.603539254565
contig01797	isogroup00089	79.3120186751202	58.6643087853962	11.6709773628798	8.80961499431665	42.8953398511004	46.9561155526901	6.99249088096655	60.324284258992	14.59125028044	22.9120347697176	32.6967140161317	160.877974587384	98.0936674476933	123.734632539361
contig02042	isogroup00006	9.23994881841828	26.2295321297035	34.1191576710414	13.4614733852407	35.0975052815712	21.2717253825233	4.43396047342562	13.5882151542272	34.099457286343	21.3679430303596	7.35301421296406	4.66024617680853	20.5075353747195	5.59280572559745
contig02178	isogroup00018	45.9326684136641	41.3237248936582	23.5408080910093	14.1099072525284	62.6470144168195	58.1590567749157	38.6917640981053	46.4635773723402	23.9352562116488	18.5711842243358	13.3170777388142	75.5618833678884	41.6141673668895	47.9979463247323
contig02292	isogroup00559	11.2637373920685	14.3291849101631	15.2680002508389	6.7060395992059	16.2403315693531	22.2318548644281	2.7665134724586	7.17641459869288	18.2933182069219	11.0592167827017	0.994027683483802	4.33288487581351	6.35871965910529	4.24362618988575
contig02435	isogroup00004	0.0232120120995305	2.04265678621426	0.34284825954119	3.34969297851938	7.97948457448298	4.13597200132029	0.540470299121517	4.7403530331759	0.297817549707959	0	0	0.858746821582035	2.07041531419708	0.450565922053236
contig02658	isogroup00067	192.433981062598	125.303825897516	12.415545916639	8.08681699538745	149.16580496551	135.074306374279	229.802538861486	126.387830451697	15.6194396683292	10.2193991229343	54.2816490682613	101.144293672429	136.096728919502	125.410610853174
contig02721	isogroup06117	36.5255252387729	29.8060615239606	12.1784111612659	10.7741714937505	34.036334989121	33.1486063537807	3.07011716512858	32.9105133411902	13.7096784114355	10.7224700266188	15.1747135828154	60.0301587347138	45.3752238211752	70.6000885182474
contig02836	isogroup00041	11.0614851946525	4.26416032312941	0.675558532913152	0.180522007407753	19.6247751300523	29.6985464881354	0.983039030412089	4.59841690430827	2.6181586658983	0.198471043346979	1.08680866023959	6.13618895995742	3.8945376654171	5.29953475995155
contig02890	isogroup00047	258.377717607061	47.7501517372214	7.94456834705866	0.844842994668286	133.576379894392	154.130984562831	7.92329458512144	52.1167850418284	10.140399357024	1.85768896572772	3.81469839744096	6.90377041531209	69.4412158874719	6.56268160170495
contig02904	isogroup00511	19.608819546446	13.5150017797043	8.76309614679542	2.83778035049138	38.8194821963983	40.731087255736	0.546326458784969	9.16026784569812	6.06389622044261	4.25445906749109	0.7118532492379	0.425168132536057	3.44975092131856	0
contig02967	isogroup00004	42.8988622338987	32.6526772908941	9.88600435443937	5.01496109733396	44.717839383085	52.7126685038943	3.73831913636244	36.5739361077405	11.9583600464905	6.52809204561794	6.32017194320029	86.9476646626907	34.7357449532814	31.8122731862631
contig02980	isogroup00025	22.527474784137	40.0361703758587	37.906759243462	20.2400467903305	35.2025099700096	41.8052056624103	46.846294800299	38.776168061134	46.7089391550071	36.7300048298214	16.1491266732138	39.7871863379049	36.9566612665948	58.6727447123335
contig03066	isogroup00001	718.32697783699	1476.5644556082	1005.61279165011	1005.86445769624	1090.35882128145	757.77220105687	3721.64591800229	1544.85607672647	820.8142973873	1164.77060530857	881.588928195557	2362.72020763485	2923.26477424673	3967.47169434533
contig03219	isogroup00005	80.2832820656069	37.5641251349076	9.32262386862207	3.25208603080093	56.1332164074658	54.3578787618589	120.576627033512	45.0634388371808	7.45437573456729	3.8733891410817	11.7381857957189	60.5380203398315	39.9923227419335	32.0422491766395
contig03595	isogroup01155	3.18709170888637	0.896369543124291	0.183883737251482	0.159695931919005	3.7708899827366	6.56759521783149	0.257668116589315	0.780711269097304	0.319463800881855	0.234099016006339	0	0.350919258659028	0.455569058253347	0.128883832532691
contig03712	isogroup00012	2.7841781263709	3.83328872471356	7.20150736469079	2.71735567949137	10.9463164595057	10.7156735884603	0.41756493202221	3.1962549980934	7.33419859073296	9.10487872530582	0.0432790405213987	0.675311518022191	1.41502510518085	0.417726255639553
contig03923	isogroup02471	4.44520932088247	7.31926707145304	9.85798138455925	5.48904811037922	8.58060786771802	7.83275738779975	4.61002500260444	5.47019226302669	7.12917528619605	6.48517544341884	2.1373087728961	3.9155686800449	4.82032763870729	4.21509155758661
contig03962	isogroup00010	0.326781470231327	0.457494058323857	0	0	1.6615930024566	1.20424540388809	0	0.21570969764128	0	0	0	0	0.149474482941639	0
contig04014	isogroup00242	11.1480997370843	15.6574434509611	25.8245718931402	10.4439180015742	33.2206946981131	29.7180558442497	7.85848235947627	14.7281420397191	36.1601664188357	15.3097884087581	7.18777242917046	11.3645094272782	16.3769623369551	22.0446702516039
contig04016	isogroup01688	15.8474805172183	14.4721567642448	7.54077216040473	6.98323352017736	34.56672885408	35.310884595583	1.29386316964629	11.1418748172974	7.01822648906096	6.6122578770927	0.335260173053089	5.97467973876564	5.76668222595135	0.444937296940017
contig04264	isogroup00004	44.9033606356771	25.9601974689563	8.20163259900077	2.8884396777017	41.0144798489712	39.6545463379756	3.38555408870904	16.1091739137901	4.84036061942204	1.46311885003962	1.45670916876903	25.1724752305127	7.97030146896836	3.14886636301462
contig04357	isogroup01053	0.268178278371978	0.655546902687058	0.292530024649918	0.0637043511255031	0.900864765708878	1.24450709039402	0.732353556709999	0.122934379639404	0.756984520019057	0.140076760891125	0.767047092953687	0.262472446092749	0.567909959026173	0.308478525034463
contig04395	isogroup00049	66.5475317450455	20.7394728282593	17.9682580203823	11.5152211263753	20.187165615516	30.6603587477973	3.51625499339709	18.441902759586	10.9795990737008	16.5646986178055	0.647905162835141	6.65111390764615	21.720774913353	2.99648555419941
contig04406	isogroup00036	76.0218850108367	55.3873733650382	64.4721663055627	27.6832418806677	48.6443914207193	83.4954449067335	32.4193722795476	29.5028024595562	66.8120284059242	41.6282456449897	28.5836458540141	19.9420206779893	57.4463138036186	90.7012061229961
contig04424	isogroup00021	0.388901071620063	0.243063169762539	0.119670368687473	0	0.35573939870055	0.681132265408022	0	0.48134078245097	0	0	0.052140939294828	0.256923028661074	0.296481450609321	0.125815169853342
contig04601	isogroup00190	34.3417905390538	41.8525130742138	30.7748629640146	21.4976283957118	65.3743681916034	82.818233253444	3.57941672125525	49.2116199289478	25.3591787728094	22.0671749115365	6.35988223731687	34.6025327807086	30.3244126485393	21.8045118906045
contig04628	isogroup04123	24.8648260979509	525.257722627658	118.493463407182	131.291681528203	404.463669998306	129.911583023221	1481.12689678672	437.276865233951	12.8411919962314	93.5105076804732	41.5641880977981	257.784948748035	168.099259967486	85.7231483568769
contig04857	isogroup01630	37.2611712870415	61.9781608783348	50.992927514282	45.7409858353567	57.5841814020265	51.7022218646943	10.782171289373	53.455286975911	47.8248759309928	43.0632425968006	27.7059332243253	79.8912230998239	91.762147433181	111.974992619879
contig05001	isogroup00014	8946.18302628002	3551.83146157962	466.795464693275	59.5264737895547	4454.59113413318	4940.63658225771	1215.82221770301	3529.22655035698	548.858406652812	128.640660670705	397.949425124245	475.96775247163	2854.39060748346	348.888087152688
contig05131	isogroup00004	3.41742661760151	2.39946975278404	0.178994141199211	0	6.5000574457956	11.3256786677464	0.188112407054165	2.15986248535692	0	0	0.077988584415341	1.28095527110222	0.277159475729867	0.0940925415569862
contig05201	isogroup00559	5.62483355026139	1.76300753067894	0.206667577503037	0	8.20356319534362	7.65317078514459	0.217195575250039	0.27708762147671	0	0.394657058234371	0	0	0.128003915764715	0
contig05478	isogroup00005	1.61628318197562	0.938487008889069	1.28349220757759	0	2.99791783223627	4.58280119219838	0.269775096531203	0.559269805963205	0.222982904939667	0	0.167767067189692	0.0459259755012135	0.397478962129452	0
contig05588	isogroup00015	13.1106800659794	19.9606421229237	3.26373732784016	1.10227831795946	8.18895793203984	16.3615465859067	10.2899929676902	6.38141188855452	1.57503797933574	3.11625313514932	6.00410816122262	10.3807284307505	16.3963226473337	17.7285012066072
contig05616	isogroup00002	228.096519959675	132.107642744781	8.37289471521252	3.6270053901643	196.722176592961	234.010018744405	16.6022791162227	95.108857881208	18.0865343916092	10.8648555839165	12.3947753092474	274.144049585057	46.5421251177801	27.7447903462716
contig05759	isogroup00006	23.3797034699046	23.0166645961483	5.18344626818427	7.37334820797209	35.1739521840365	36.4475604351798	1.59668098562191	22.526474740593	7.45264058956247	7.16782549009451	1.86906354228971	37.4786011226076	18.432563870119	15.3152676532002
contig06038	isogroup00367	1.818416338786	2.32884899528733	1.5314067492975	1.15945900570361	5.25833813431768	9.12723104728876	0.0412671592975075	1.42145949817552	2.52409680175924	0.899818092774365	0.0342174914122309	0.16860573755883	0.851226039835355	0.0412831026081277
contig06164	isogroup00037	10.9017441487555	19.3126924489542	8.88641351639648	8.99089602559086	45.982259637405	40.9110663878486	1.44756089190691	21.922451477965	8.8771323736324	8.31515069230436	2.78773338804031	32.4969474370814	17.6127594421379	16.3497436071793
contig06599	isogroup03641	1.07083774091189	3.71223750182787	2.02100657608564	1.44991994131591	13.8298193602529	13.3224831588796	0	3.23979372803537	1.22126021782341	1.00678947443286	0.689135491379195	4.9677774422928	2.39465787030605	4.3419430994842
contig06611	isogroup00033	6.44938559228035	8.24279762863638	32.3261604875966	5.58531126753886	3.83097194582442	2.27899904818886	24.3810838444193	6.36028424108566	30.2006615141098	13.1324802729232	8.1937019976315	7.39738686406758	7.21734510995537	4.23988621380771
contig06716	isogroup00009	6.33807374423455	3.38675696256808	0	0	4.85534138300103	4.39450329425788	0.250341061141278	2.71467076358604	0	0.227442171949286	0.363256780869181	0.213087819979564	3.3933777403863	0.125218889427496
contig07113	isogroup00021	19.6320252500512	73.8969565822441	9.91352166641784	1.82952111353627	44.7222187300594	2.60023964957878	100.40861481145	11.1315989629933	8.82673651023008	2.36638551682936	9.28664066730368	6.65111390764615	47.5093981320336	26.3169600847078
contig07603	isogroup00018	13.4941966661272	5.6062846052509	1.04310378836782	1.11494818368314	13.6649159161745	14.1837648574937	0.590283760066519	6.93886855927883	0	1.53225728867495	0.489445598744554	4.53634849455856	6.2618927068348	5.31460631277046
contig08045	isogroup00039	86.4434686314815	33.5823547201439	6.30035891379454	0.664776098975553	59.7163403526036	57.1324291034307	4.08417246655744	36.3148387884752	3.58036983962404	1.12442123433223	6.20853452428107	30.8030725786953	23.0488625379974	19.0049297105083
contig08115	isogroup00005	0.895495888598828	1.74621698276772	0.440890832006478	0.143586254576299	1.08278534537869	1.63760322629745	4.17015504480076	0.886680388725471	0.382982919185849	0	1.24863828311299	0.433839324712779	0.785090683356919	0.173823589928959
contig08412	isogroup00006	12.9997830120189	7.00968691824551	1.17653452361279	0	15.0322785155183	12.6950995733049	0.659450235965164	6.57261524102058	0.272534661592926	0	1.36699091784193	18.2989497941502	5.48962611029899	7.83399699929515
contig08529	isogroup00006	25.3561228845668	33.4992119571562	26.456309134604	13.1630045051268	41.245907288495	34.7008845578743	27.6327610548982	30.4817946863406	19.4422197885008	14.9386142509882	11.7638344881133	52.4065217995222	40.2759091221709	56.4006071083803
contig08543	isogroup00017	1.5580066550186	5.86107265459379	1.91768287031887	1.03098270001005	2.12518588931768	3.83657076942557	9.11716310061212	1.65285988159944	1.11053913339501	0.348766702625723	2.1485401584424	3.92106366415884	1.86647570196457	3.16823810713538
contig09037	isogroup00170	54.2468178875893	62.629446242266	63.8784405242858	42.4630814788819	73.5025908692935	86.9571740648511	81.5673893395085	56.4795002839305	62.3388829022071	40.9122312753756	16.4358494314816	44.4441902351727	64.6789325665692	131.6222769347
contig09038	isogroup00170	9.51529085096414	4.94205028693486	5.71979399470832	1.18271914896662	19.9962027201201	29.6204272549773	0.477076986098353	2.49539025584227	1.57731404577987	3.12075639112496	0.237346761240908	1.36443949469573	1.40582335232924	0.477261301828066
contig09095	isogroup00009	0	0	0	0	1.14045610741395	1.37131180519683	0	0.0663264857708029	0	0	0	0	0	0
contig09103	isogroup00005	0.272230750134044	0.362974333512058	0.111692344108308	0	1.07732212439599	1.66975280950986	0	0.224625698477119	0	0.213290214583553	0	0.399658044583893	0.0691790051421749	0
contig09116	isogroup01352	0.65756219839141	0.246585824396779	0.20234120309476	0	0.748686308368536	1.67235194505183	1.27589284784564	0.746039457502509	1.75765107838916	0.386395316274553	0	0	0.125324284677853	0
contig09266	isogroup00015	268.053374151924	301.045496872022	106.400468933821	92.1439485311436	260.18939288078	264.852833034263	315.661721250134	301.916261393977	88.4807222703293	99.4780973931357	54.3555275767051	703.108084080454	298.287968408733	301.026322387007
contig09594	isogroup00004	1.31762848538716	1.37115031705305	0.771836307104494	1.13466720263555	11.2371672888101	6.78752844219956	0.531527153840722	5.08640080897535	0.0290099728419495	0.694433008771784	0.00727547262612401	1.0360391255987	1.38093320148977	0.279734610495763
contig09738	isogroup00048	8.9895256754155	14.0384373561283	42.6677553978284	8.62210344126434	20.1752059480943	28.1626549170604	6.13282753371885	7.21430545470844	39.2361149896914	14.7617925955746	2.57559887107745	9.65398352568451	8.77776429842283	8.68488913734315
contig09739	isogroup00048	15.578522695532	19.5321629250799	31.4134717804615	6.97015818457662	28.9406044180942	34.6618907650434	12.0223400496785	13.4385894753652	24.8584693614908	13.4539275528498	5.60138356528542	12.6308113223262	14.2381789123905	26.9938992313954
contig09790	isogroup05322	35.4078433949673	26.5254634367796	31.2262639629379	7.73893972817666	69.7319403633944	59.8199004587375	1.73135161772618	21.5355537798013	14.9609835236188	8.86590731060955	1.17456943107539	21.918076014799	7.14258798622277	0.787282052121625
contig09793	isogroup00006	0.642862287785053	0.0642862287785053	0.553889930637861	0.206156587175038	2.89229738381599	3.15653797273187	0	0.424355853546195	1.64962416072494	0	0	0	0.0490090559099161	0
contig09830	isogroup00004	3.5748059167661	0.662899678973222	0	0.242887651293491	3.53154865120115	10.7448132528285	0.0075503130805877	1.44484797476706	0	0	0.0939073520747331	0.0771209777284528	0.166866168063779	0.226596789615795
contig09959	isogroup00086	4.5038175573647	4.97790361603466	2.13961727297261	0.422312513459702	8.46633614381788	7.85831426319727	0.102209682470607	4.10741650659593	5.40681768262376	1.8572096858088	1.61023488998734	2.43599620828031	5.30086804107997	11.0429104190162
contig10116	isogroup00004	7.23459556799036	15.3209124959297	9.15708187872826	4.82744008400873	24.0630707969999	24.5083865767296	1.69104075351835	24.0086611430471	3.1766627464484	6.0057707395107	0.520497837004322	9.65704573678048	8.36549787382036	1.78140384453845
contig10194	isogroup00006	2.64016891293793	1.68010749005141	0.492374165837955	0	2.85998776442727	3.42053201906557	0.724439160081636	2.61858156165233	0	0	0	0.30538110793555	1.60613278458012	1.76003196072269
contig10334	isogroup00079	1.22408762793102	0.677407716427845	0.39495401074387	0.571670536264192	1.32974613025612	2.11084837102052	0	0.156898043173774	0	0	0.191203677274398	0.544353797628818	0.289923653680826	0.169169407660779
contig10577	isogroup00002	9.99816543662403	3.42042501779243	0.809625561352102	0.140625713244828	5.84562837008089	7.00953731276977	2.21226008605195	2.93084432613509	1.26591647900993	0.618431678882725	0.141103057370024	0.753221507994773	1.85539696458958	0.766078192728143
contig10788	isogroup00017	0	0.0414312221186146	3.59181432354214	0	1.22042241957563	1.92914904571926	0	0	0.177191772675271	0.194765820946832	0	0	0	0
contig10809	isogroup00017	0.375318129780391	0.0938295324450978	0	0	0.805245757531123	1.89973674634599	0	0.154843082589926	0	0	0	0.165299742704735	0	0
contig10872	isogroup00047	2.0651164605547	1.57825468971688	0.505763538997832	0.096942888780418	2.35484550633628	1.93230824230548	0.312516322034222	0.445954963932025	0.0989276120555593	1.20821375354988	1.43624146974934	0.714915494337061	0.572696944131887	1.03103488623702
contig11345	isogroup00086	2.13868431494972	1.4970790204648	0.0877471278783842	0	3.59717344627988	4.20750531436719	1.47547385197792	1.29410755058396	0	0	0.458782007761755	0.56515889684524	1.52174487568332	1.01478017584225
contig11455	isogroup02318	1.40486052248073	0.869675561535691	0.411709984016534	0.357554238132329	3.54086907624292	3.02703319787176	0	0.607195941165214	0.429161724644694	0	0	0.0589273001516225	0.255001247657099	0
contig11487	isogroup00005	0.326734986380654	0.290431099005025	0.357479052978225	0	0.759744935585722	1.12139884247347	0.140883616378404	0.0599108370760453	0.0298583834686996	0	0	0.12791331441163	0	0
contig11490	isogroup00005	4.6317037349195	13.6115375067022	16.5211592326872	12.2261036767004	9.20048531156555	8.43573997395064	10.5154835543278	6.55158287224931	12.9363119369442	7.10967381945177	1.72354771557904	1.99829022291947	12.6828176093987	4.89281216096328
contig11515	isogroup01181	19.9474852501691	24.1679112711629	16.1968056527965	9.06542234431014	35.454490224689	36.262296394725	24.9276818720669	26.8407559949015	17.0281017110713	8.70338872886281	5.21002677353157	43.6814240519028	23.2052527730467	22.0777653261563
contig12174	isogroup00097	35.4354720764798	17.6310260739418	9.39202327298058	1.11226498448684	40.159488413525	27.8923056688219	1.86940698969456	18.1729312966695	7.41677000914838	1.6304744602933	1.17804273944713	4.27720104339501	16.7022640529416	2.91740158861514
contig12300	isogroup00031	77.359171252492	19.9617233840216	8.81716941342373	4.03694061603827	65.5554448102271	58.5000769342564	2.24873304921239	19.4634936180446	6.66565691407432	2.95888509661564	0.803699152371835	4.46183122293087	7.08343454002745	0.271503669530846
contig12455	isogroup00011	217.572783217753	98.1264764099539	71.5396832081066	15.783901350631	133.733275482055	133.969136154396	73.2645642737887	106.518630866137	65.5082954860703	28.0070038686446	15.6193510641306	75.6254151684711	111.119888647895	56.8713935960108
contig12519	isogroup00005	13.3226133615128	6.70143503425491	4.56837328282534	0.393206736360086	11.17068845976	9.46380457633549	0.93435077654734	4.37728734355471	1.8282904534191	0.226369331515563	0.387367827308274	1.9582301594883	2.90625242711083	1.29821077384049
contig12639	isogroup00003	0.949302508514638	1.16837231817186	0.359524712794982	0	3.68853289481221	3.77401643251374	0.850138903982987	1.80761023452617	0	0	0	0.128645293320996	1.72576380853602	0.566978233244672
contig13055	isogroup00086	9.10225797911676	2.51096771837704	0.338038896945781	0.0419391058716322	10.6604067543186	10.5839615735048	0.152253931305178	3.14018438974067	0	0	0.0420814652264177	0	0.74775538801832	0
contig13286	isogroup00010	34.6061187949415	27.374989494506	7.14282513103352	2.37088256068245	31.2288320124701	26.9919035945653	2.71184189669335	21.1589385619072	9.87548813043511	4.28484806083031	4.07351088240844	37.7088070191097	19.6882213295252	21.6244823185431
contig13625	isogroup00003	18.4953365600767	13.5696855701868	2.73419054285947	0.0516204131873164	14.3630022872981	11.5510899887718	19.2397881757916	11.8342891049618	5.57626028975423	0.681035453377003	2.53798611799328	20.843093384756	11.4493871448053	10.4984843718682
contig13629	isogroup00004	0.926655352196065	0.617770234797376	0	0.247637413338851	1.29430505069106	1.17713530613155	0	0.446023039714401	0	0.363012846303324	0.745434003534228	0.34010234505059	0.294350910684367	0.299786524234513
contig14068	isogroup00002	14.8909132935457	28.3294441927702	5.37701798359472	0.57263736749184	19.2104356516248	17.7120139734979	1.36522933014311	16.2133467473045	5.55066377399996	3.09620865692408	0.827450979171768	52.3514476558605	8.04936166640098	8.86705172154392
contig14146	isogroup00003	3442.58469440343	810.857176230589	141.696237026825	4.60519162647487	3168.97860386995	4016.05673911255	99.7466038404711	861.560145981851	91.3082834732032	15.125147428401	34.1005085356079	55.481375179615	270.854097657013	13.1259095471996
contig14202	isogroup00006	96.7464477164879	18.6360310071601	18.0542710848979	1.18386024750037	45.245107555915	44.7410615113526	3.48532019873377	19.5271203789768	10.6296704251168	5.5246543968642	0.722480757091092	6.46074771486426	8.00253754443689	0.0968518536261061
contig14219	isogroup00863	2.23993054049787	0.610890147408509	0.00211509578984808	0.0725568839614275	3.51273526657334	6.08799080460448	0.263407399771324	0.672084869113721	0.217719678127594	0.212722740651601	0	1.13599610411978	1.03492527639557	0
contig14287	isogroup00007	3.30546028409179	2.95751709629265	13.4476211848193	1.0414163249433	3.47093763449613	9.16497127728116	0.630118860439106	5.22518879381847	0.520825442246605	1.96279338573822	1.26886948386187	1.71632289085107	2.51994075479548	3.73714793889527
contig14455	isogroup00049	127.938388579632	163.225230267524	81.7563184230866	17.1454196776874	117.899798644405	82.1623911331335	450.597714237036	157.492301762666	39.1407127574595	16.4107304658787	73.4695712096994	162.642725029023	277.211526381871	365.305857311699
contig14509	isogroup00049	109.182790183334	96.7537549975263	40.3984142736882	5.20121000063888	156.298228516015	126.186985007918	8.13264992985026	83.669648510494	22.628685895798	4.09673278011093	11.8175531316388	148.86652925926	72.7961391000661	52.7618189430705
contig15252	isogroup00004	4.8699619537942	3.58243048577801	5.42335926179397	4.48615482036617	10.9941960850884	7.35910713039141	0.420215580904526	2.0566309059542	2.322343233361	2.77147619253705	0.145439939181956	2.78870815045632	1.3639368925498	0.462973055875222
contig15401	isogroup00006	22.0401641153099	8.22394183407087	2.13697311886217	1.2307393249397	10.0386432748767	9.62002231957723	7.61216413985714	11.6414349220353	0	1.54641133022447	4.39081790080278	18.850664764354	9.59943683981545	14.8755390325041
contig15742	isogroup00006	0	0.194574074905209	0.159661864195484	0	0.790215847024259	1.20814368538899	0	0.0535162877566199	0.554765600853708	0	0	0.228521118250002	0	0
contig15853	isogroup00011	3.51041046292738	2.08727108606493	0.233557411007149	0	6.950086152717	7.99073477964957	0	0.70456480702628	1.01440643092906	0	0	0.585001319906721	0.216988050515651	0
contig15910	isogroup00010	1.28363242019566	0.906093473079288	0.278817796868002	0.161428333547318	1.5826473444607	2.57767109275042	0.586042498899515	0.249214902156567	0	0	0.161976290708785	0.465577973535231	0.230255564452505	0
contig16005	isogroup00007	0.17972980862723	0.0898649043136148	0.995497345155472	0	1.0193330776531	0.903372561344156	0	0	0	0	0.192774599505526	0.316630493068225	0.034254569007459	0
contig16061	isogroup00004	4.39786156838911	19.5564482509218	14.7997474749379	9.10213140833804	17.2790540447012	19.057253915367	5.68889162084796	9.65108122466999	14.406616868366	4.83861852515393	4.36578808852662	13.8469973283879	10.2365587925205	14.2277237219579
contig16297	isogroup02280	12.6638988195267	3.94131544893434	2.46536107644129	0.483467641991081	4.44146617025381	6.02054894370204	1.58800207929649	4.53161021453049	1.10531779208068	0.607472130143031	0.415807490579008	1.02443992440808	3.54651861804821	0.334445388217744
contig16374	isogroup00031	70.9170163358756	49.3446544804117	27.2842467044941	7.17214536169797	78.852490767533	52.0354229358956	5.3832700314885	56.5535374389669	24.8811448912005	9.58208950708142	5.28349950591518	16.4584635664748	62.1575087799908	22.3107349868883
contig16375	isogroup00033	13.5129031769435	6.60850009383367	19.849672023596	4.4282833295415	7.57498866666925	6.33232512755387	1.02071427827651	2.07534612723425	15.080646252579	8.11430164176561	0	1.39011493768311	2.40622626581478	0
contig16399	isogroup00287	1.14962310022823	0.492695614383525	0.16171671444253	0.0351111819427242	1.63073039762323	1.7810461607037	0	0.0542050430688029	0	0	0	0	0.075121989174659	0
contig16455	isogroup00011	5.72600736459828	5.39880694376409	104.912941010388	3.67249458820148	11.5371440331147	15.4599744934288	9.73481706505305	5.73713472672931	62.0966295651095	2.30722587890863	0.438685787336293	1.8013433499875	8.60580172141238	3.17562327754829
contig16942	isogroup00948	19.1412246188	6.9024416049612	8.71009899367343	7.00635655852984	25.1587966254781	13.400237325565	36.4651625792521	13.3052437876362	6.44978052537987	8.45283662909252	4.72823517696281	18.393353188236	9.94939527080285	5.70457417857765
contig16990	isogroup00089	3.89948552469186	3.59952509971557	0.861486003773676	0	6.60078659722988	6.98272531310243	5.88491517504123	4.16635569530896	0.106905124356481	0.235016152210085	1.87676740360914	3.12660982479319	2.1724308054564	2.78185843235963
contig17124	isogroup00005	33.1533224993467	41.3824708925881	28.5274284366736	16.4363134876297	47.6336988190145	44.6825428992025	51.4308377534661	42.5358872212842	36.6163980696427	24.4296902690802	21.0504072610226	61.9809784359374	60.0971599855491	117.036866510604
contig17390	isogroup00037	37.8533244378864	14.9064404111009	0.111198130196324	0.19314257252741	20.7035256063664	26.2781097110524	21.0352953587295	19.6050526657574	0	0	2.51937635884744	21.32688503399	10.6753000191741	19.0559878941588
contig17492	isogroup00014	33.5112428720998	16.5132267866112	4.11130928651319	2.39475940362169	33.8309387041198	35.1691786258213	1.64080849669548	16.9982885914897	2.56580898454429	1.57175475008516	0.834789286831326	4.94065741238367	9.02826229464294	7.30998388325106
contig17523	isogroup00015	102.210122742519	144.231213108246	248.64561561823	130.461845108368	97.2939083522578	180.908606186333	9.75223909790976	133.082568029346	173.107352152587	133.629159863182	79.6695877530296	112.730422109552	271.261683147532	657.33095097106
contig17524	isogroup00015	292.091136246111	248.96995897818	269.198385373063	121.552416369647	229.802438858237	328.97809315464	27.2408352084093	278.02033172168	204.118036709981	139.71674575521	159.340905971613	495.646952805607	476.408968472273	949.406084315441
contig17525	isogroup00014	32.3744305826363	21.8432928522535	15.8772927458996	6.57123273658164	45.3683425930668	43.9468738441086	6.09434060306725	17.586994778348	16.3240325697404	5.68493168189135	6.83674260793241	15.3570477644897	18.7651466009114	21.4525421647763
contig17577	isogroup00015	0	0.24403154892494	0.400490476882378	0	2.84540321469247	3.88866786618209	0	0.369155779369768	0	0	0	0	0.248052209673137	0
contig17580	isogroup00138	33.3539502056194	17.9024397269778	19.280920048968	4.04379660591705	46.235910461467	57.4476278717303	1.37844373436351	13.408958383779	12.418960735395	5.51036827864607	0.400037477888294	3.19142384244967	5.5648299413036	0.0689488143768312
contig17613	isogroup00015	83.9113917842456	100.557781247517	164.886752210722	156.247456370844	80.8144495562962	151.311165246661	4.28464349445003	41.2062949369424	114.598557856551	155.110073895881	5.10130986778018	22.8922265970059	72.1933565517601	19.8928228208216
contig17615	isogroup00138	392.254086489014	104.002250194558	58.7397862650499	9.92050486163517	247.819265751687	271.166606399132	15.5293930567434	94.6322401528397	34.6840702917393	15.4097288059218	10.3651316771662	72.3359394497599	74.7431838814564	44.8983868231848
contig17616	isogroup00138	108.653501149991	27.536498574414	44.2727877139838	2.47287438436959	192.388010603866	235.629448083299	5.30922517277874	22.4133098261161	25.6917708287174	3.15725646587496	1.28065464934665	2.6950624717006	6.94065676590899	0.0965686610716438
contig17660	isogroup00006	41.1413102536267	1160.8071074117	1530.44277366132	1619.32017661004	943.79778276878	1134.54364444658	2012.39213758159	1038.36362312122	1610.08156040302	1661.53534864911	592.876046910496	1032.61004042897	980.111369687851	1246.27485449511
contig17683	isogroup00010	172.847178831973	81.2595132089077	28.5638811613931	7.21953128674391	124.013786331741	130.439103600421	19.3224157245855	79.0227948446889	21.0135907074852	15.2477536345266	31.8600321376758	183.680631819943	121.229554684244	105.817290431
contig17689	isogroup00102	222.282162362437	247.897624719949	117.454047061505	95.3845600712918	233.119893522959	241.509946426236	29.2511335020568	253.323283117119	138.644744834311	124.827706007424	100.941599666081	611.526398136168	395.140558323572	369.726610122791
contig17695	isogroup00388	4.73362128375537	2.33829485101169	0.210593106908122	0	4.98798218706054	4.96341984098974	0.663963233390065	3.15291657778638	0	0	0.428196540577638	6.32977964466669	2.78261920124949	1.62364828134759
contig17724	isogroup00020	21.9959041289375	106.613392836037	118.831859708466	137.818315549373	135.531096706163	121.387045400628	221.76816566656	157.359304689272	74.1525910754523	96.307989160311	52.3202756693213	151.831431661846	153.993586311545	198.309098236291
contig17756	isogroup00035	1511.35563563304	952.417237204143	332.47425900978	40.7916743880429	2147.44258502937	1866.15924547444	53.4868675254374	595.494323018214	266.788244803795	89.6185939861105	24.3208071529126	161.104985180496	307.535730316552	39.446543932508
contig17775	isogroup00005	18.511393554187	6.88547775041558	2.54543581511708	0.509273886545533	12.0327198281756	21.3053392877037	0.755985500176982	8.75841418536545	2.92926896121306	0.853472217301306	1.75546737969954	11.1450357628223	3.76340893334537	1.51193156402225
contig17791	isogroup01408	312.082494487579	486.12485743258	409.384578245287	357.489324596438	682.48345144306	746.742636582998	46.3333070109248	444.552790618429	331.541030041756	339.229592077373	108.543307483845	608.728397613312	430.477168716737	709.213495659384
contig17821	isogroup00395	2.72750274466361	1.23387028925258	0.95918997802936	0	2.11279945595623	2.7334460705343	0.756039559648992	0.375090622457022	0	0	0.0696539265388924	0.915247430344793	0.396063006539169	0.168073700185762
contig17863	isogroup00003	1585.19136673866	584.69153942178	166.475454511685	10.6909806199246	1590.83832063256	2213.74643240927	53.0900956972604	535.338910837601	95.520217011561	18.2704181273983	48.9119065060112	224.898942525172	238.930939587491	84.8294412983254
contig17870	isogroup00003	1.05424989294595	0.527124946472976	0.108135875320005	0	1.03209728237935	0.832959543384431	2.38653451359079	0.434946490166539	2.8179896377272	0	0.565383679100545	0.541705180911903	0.334881156561733	0
contig17887	isogroup00004	12.8192986142406	12.3514410005822	3.05208800066812	2.10049186346263	37.2571727976618	48.3572376054946	2.17872445053752	10.6547936720357	2.10096495997003	3.95886970239867	0.752722084228727	0.865437333024242	5.49278764476709	0.484348041598565
contig17927	isogroup00017	3.67027188144027	5.44865104048865	0.326010826483663	0.0404468322750137	15.5526447832611	14.4766231969055	0.44050933571839	1.52983588195592	0	0	1.46102854362083	2.46638489337354	1.75960312375158	1.32203857129067
contig17948	isogroup00006	51.4425917044601	961.788546730191	650.069488736215	520.091483936848	1375.64978767605	1223.95889496065	280.00137905313	949.277453490037	724.921631183479	589.885350710312	186.616812804708	2175.6373307039	621.858927551326	409.236565421609
contig17962	isogroup00006	194.417510922835	193.585283765496	60.9489642696999	41.8116930445548	262.830354967635	204.485110800373	152.150222105593	133.218909490846	66.1426071436322	48.4684624851892	28.6137573113873	229.735498929797	111.981164743558	154.243244237324
contig17972	isogroup00010	42.4667169390137	21.793394299524	5.0813013914477	0.0684172749078288	24.4137788396989	29.2276898479743	3.51870449182509	13.625414625493	5.13245134645613	1.05307864567115	6.31575515470895	33.6013440618809	14.5162058203898	18.0972698079015
contig17989	isogroup00005	109.515773732221	166.706373316246	135.156820936712	34.3197374237276	178.007904947377	176.147964124506	111.628608072344	113.659064897241	103.60540494448	58.0704522581934	40.9047454416532	54.9444268057009	162.760193605048	82.4908022891173
contig17995	isogroup00011	677.179354899759	254.410771542455	143.195914497057	20.6424470285379	665.29525162345	731.428555627989	24.4529306987128	263.867124634745	86.8885978017134	29.2249115640094	9.45835323778185	30.3186993197843	171.166267971695	14.4989588161216
contig18027	isogroup00015	113.555337174499	27.9640637056902	41.4489649969398	15.0596290860745	123.201578567986	107.920650612603	4.21256993661103	33.0629712217535	21.9511361100627	16.6401866440012	1.13900110110061	5.73711617398515	53.9171667157849	9.52775072675791
contig18031	isogroup00016	4504.51553550976	1526.27789592217	399.301090403363	31.8970840633731	3741.83114590109	3227.33014736766	130.556349909584	1079.66905854595	375.044057298462	73.7677556112134	43.4896314510335	111.568913546494	469.286653048157	12.9471078330854
contig18046	isogroup00005	9.94405142712418	3.35583950016801	1.60315106549288	0	8.42030596433294	12.9431773252173	0.954025370708749	1.95059567352264	2.64072899922501	1.60336360594891	0.0117737310515277	1.66317775829806	1.09486654593946	0.6392222339323
contig18051	isogroup00006	394.74912993529	517.558354555055	200.025952790118	112.079094099186	661.949290119505	639.768501909273	27.370355226381	287.681683813511	214.879604529531	123.393858116447	47.573036493358	419.897137867308	244.177498118013	387.567178673226
contig18070	isogroup00010	22.1837992768848	5.79209056683365	7.35918122687944	0.954198896075741	12.2165365246008	17.6385053071804	1.22141186233544	3.18010716179469	6.33423621444278	1.20319641698476	0.300877941728237	1.22682234290489	2.33074495493539	0.320299934028577
contig18130	isogroup00002	13.7051706134313	7.50477194279647	12.3116148645504	3.56469142025036	12.09859552792	15.4289329497561	13.2098394640641	5.14076488832813	35.7317161466369	20.8176882295511	1.62902661960442	4.40593383030181	4.7645388224934	5.47221663119571
contig18220	isogroup00012	12.6744780064945	10.3951440870704	14.8353202319094	2.36266421603219	33.5870464886959	31.946940381052	4.95876014292106	10.4580892262901	14.2530280580634	5.68220717133113	0.555629089237849	5.4452732562978	6.29245771569766	0.491598515495973
contig18223	isogroup00037	554.478055086528	116.90554390837	61.8136057615534	11.7045956553002	164.483150250017	157.098220066869	328.326844165718	149.108893595951	33.6252825901318	25.9302418132828	19.2500983944938	129.7357696743	189.733184768463	118.68226143343
contig18243	isogroup00027	418.906800852818	246.786315230408	193.839934761469	14.8537504734102	648.962460386806	517.55652204092	13.9005168160025	248.041194949496	170.955651340028	25.6935353774652	9.53866911237507	73.60308543403	171.896017087623	17.5022373307779
contig18265	isogroup00008	85.9732970166439	143.721398408956	20.0992976222445	90.1095009916216	135.262928138123	83.7820758933728	1680.20288244869	250.963894451893	111.115759344509	32.0274236411215	80.0341324557264	172.320779233855	223.421071956786	198.858606122541
contig18310	isogroup00090	22.674067953031	35.0756121620832	15.3300362807675	8.70501026179979	80.1375768364147	61.7193754757267	3.58021653133746	35.8809689108068	7.85334630426457	13.7615558158054	1.42721549164675	4.31330632058738	11.2397849204537	0.206630753408773
contig18331	isogroup00024	143.956358645807	34.6950711296588	7.19103570878035	0.712164756633449	108.947823889177	105.869245353894	4.57419115104902	37.0429427458502	3.83559700690647	0.722745456043666	1.86890716147124	2.61824170774087	16.6045240128526	0.464227659850432
contig18363	isogroup00005	23.9379515519121	12.6694501852359	8.35943222797485	4.26475164248696	21.1807166500632	21.1293539667337	4.25475246217738	9.62466167773754	8.53142439606425	3.86556698566553	2.54793730802292	20.7638569404191	8.86923551904823	6.18753900665971
contig18399	isogroup00005	1.14295416466339	0.98289410318976	0.912608858521198	0.673039392272269	2.39743452890029	3.35671530752282	0.111753883016243	0.332989792296718	0.690199767006354	0.26011014783983	0.178042231738437	0.803875602591057	0.37419240248804	0.209436227865623
contig18560	isogroup00007	11.2562660058154	7.9128206575534	1.85188589098791	0.595663501517396	19.3762240538316	20.2213892414798	1.44164748637581	5.28765461071275	0.238319065432242	0.785867329933943	0.35861126370897	8.39347339812516	3.82334840100721	1.87486579530362
contig18589	isogroup00093	1417.78113345506	203.205417754085	61.8592299752691	6.46478397381439	445.744940115184	495.628164175338	50.2246753914688	253.502343364284	35.4349954493163	16.4895574663233	19.3953174071223	27.1154250923995	597.806192688163	28.9568681801085
contig18600	isogroup00006	16.9525512583473	15.4057856325857	7.3869254853449	9.19300117178193	38.2837354791094	41.8414707929952	1.52063229411422	15.0090807618802	9.26122331849417	12.2157122897853	0.597250759195303	32.3178027870339	8.77315565212127	0.880706188973391
contig18662	isogroup00090	8.8531979895566	22.22457978068	19.2388726693736	6.33084849722771	51.2488449716564	40.4815406680207	1.18470313772749	18.5900604227101	10.3144263462553	6.88855956190901	1.63720054603975	3.54959447492273	9.82139135503814	4.26657902552899
contig18771	isogroup00010	1100.9648977142	397.801976428268	50.1435699782015	5.1873062392705	449.041654815731	372.158901283004	45.8007345442759	448.21329403434	21.7787822001812	17.1796255584464	42.2818954915454	129.501871664904	299.019551055778	116.212902928795
contig18776	isogroup00335	96.9772920051617	63.1777089760071	44.746812545797	4.88386740782136	125.631828892326	79.4731685634186	23.8308908359042	74.1005372021488	39.1847923234376	16.6280148039151	5.11121719651418	5.10631428474608	67.3022166845762	3.49654767037078
contig18839	isogroup00003	0.279230118436177	0.362999153967031	0.462551342738496	0	1.16362210464938	1.94924640590418	0.144480207606153	0.0230401085691793	0.358260827028338	0.546935820951154	0.598993285115639	0.0737880689535361	0.319309549172375	0
contig18888	isogroup00093	479.727384600808	100.84019185043	27.8223645735941	3.39124916468772	246.794343808147	241.815714774529	17.2946496678566	94.2848294592847	9.93375229897147	5.3263372121309	7.47392043277141	11.4774160972344	96.2248481625202	11.4364732641384
contig18948	isogroup00005	35.334298131209	24.1073905969086	11.4977591589025	3.50417223266122	65.1887475450433	48.0164778769119	1.51981353934554	16.0857277681825	4.40446371822624	4.09124452525997	0.606755175937257	21.235027816446	8.19399661290787	0.73204478623108
contig18953	isogroup00006	7.86794075531919	10.0807990927527	4.35793828168253	3.0487871395584	19.0528386464571	19.5330152412337	0.636102648131137	10.0627119259981	4.31132505846498	3.92984138141662	0.421949797761614	7.14706401983479	4.76105508655503	0.381809041462453
contig18975	isogroup00103	7.21057284276975	16.3186648546894	24.8037970489592	9.93894446174973	41.253292362718	35.1672561848427	0.392728356139848	8.67397562427909	14.1205375185325	7.492909025333	0.203524112489106	4.57972461869833	4.48441971065678	1.62063034773914
contig18978	isogroup00019	1.40036394101874	0.812211085790872	3.18874747840076	0.0299384234507509	2.92069711384356	1.93614735702947	0.561550370687619	0.623960273547553	2.66511982034268	0	0.826101301584723	1.65290672760005	1.08892878464535	0.362430530441725
contig18980	isogroup00266	3.40288437667555	2.05853499329755	8.84231057524103	0	1.44551251874882	2.85634339065126	0.326061505560553	0.901275950679799	2.33572298861493	0.394981878858432	0.901201419910607	0.740107489970172	0.928792198668089	0.108729159132517
contig19056	isogroup00115	6884.90620910764	1001.42691868659	115.701625908112	13.1735471236268	4838.17016540168	5775.41695864012	222.763517709258	993.435037410847	59.9951924002011	24.6554677054432	55.722669158783	60.8212477951944	756.881542786206	23.865026439219
contig19064	isogroup00033	8.48665760974102	6.69291227611015	16.7934088103763	3.12780248822255	4.26773614638398	5.352506345083	0.797608174430191	2.58087675194032	14.5038062465671	5.37558799109658	0.661352788112523	2.63666341185783	2.70076173161028	0.246628682394262
contig19117	isogroup00031	113.29562196125	34.5700926927531	29.0473878105427	4.11530435127349	91.4067120533537	77.5169329452606	4.40408883216088	38.7533354139917	19.4330917357027	8.74117798351016	1.62923714882249	7.03605267048991	36.6370981889116	10.0994270515933
contig19118	isogroup00006	27.133786502063	21.2556261720914	9.2652951266959	8.72262077119963	32.0068498509774	32.051603634223	8.50207752290728	22.409360407475	11.8802864727039	7.11226480845303	5.00127376909575	43.4540734699725	22.1415675168058	19.9635295022394
contig19119	isogroup00084	15.6103191065941	15.6929133875814	33.9351907691811	4.68485006587838	29.7496775361144	24.7674105307538	11.057996083604	8.12700683962271	20.4226431790518	6.50656812733301	2.45834404320882	10.4582846921604	12.797906063544	12.2914091907694
contig19120	isogroup00084	23.3948300896444	13.448899650464	27.3328002011369	1.73851984707577	16.9184890939429	16.7742944854377	0.809159986225637	6.81309563395674	7.22317049788017	1.4702910012653	0.335465602080695	5.12429202384679	3.33814133268767	0.404736300079683
contig19125	isogroup00015	68.5413015922116	82.0385303214028	63.1516306077496	48.8292205269717	141.133831367372	134.121731488083	7.8482246105854	58.7683513457579	87.6209500380235	66.3431772105819	10.1856718622455	49.608716580617	58.3865440686379	74.5869388723589
contig19126	isogroup00015	94.1504758634966	97.3970439967206	85.0272769746769	67.5768665972339	177.504334990786	186.689974461348	6.06612659638273	82.5231557899045	71.7382492792999	66.1350400342996	2.90183672753901	75.4654655740346	43.2445172382787	18.6722160206373
contig19151	isogroup00009	31.7584942214173	25.5659442403207	22.8688612336541	7.4288342262943	73.7345123966988	87.126601272278	2.66363665907884	29.6138988330871	23.2864905284647	17.3122487981414	1.78387542505967	28.6023697539675	11.5421232135962	1.28108929738178
contig19311	isogroup00009	0.859840615852168	0.625338629710667	0.481063886377665	0.334228341433344	1.20692780310537	1.44261254415917	1.01114019718242	0.128996381208147	4.01164344139542	0.734920341214387	0.167681428053811	0.550830383040588	0.417139866381797	0.708071591441088
contig19347	isogroup00005	3.8462008551547	0.359465641399824	0.165551479561434	0	1.13380119636395	1.41973834991614	0.260978082513881	0.0332047611682138	1.72569378605482	0.474212433609678	0.216395202606994	0.322750922954116	0.989410162674714	0.0130539324347905
contig19456	isogroup00011	353.076696696029	240.232659946917	123.694767376398	30.1562013374652	295.016179329613	333.489883910812	173.020330680474	183.187691600796	99.2914103708604	49.796384775757	60.3405224903856	204.454097243381	182.766468424004	262.720338146175
contig19517	isogroup00005	0.87170662400607	0.87170662400607	0.0794774744603708	0	2.26933750839474	3.67541208520052	0.0417630960632587	1.09222647504292	0.483270666524838	0.758859871620801	0	0.113754661646269	0.172291165558073	0
contig19532	isogroup00002	5.00149214703686	4.20686255358241	0.0575338310997464	0.199863651058584	9.95463119622515	9.78129274603454	0.181394106802231	2.12129351240411	0	0.659207393973893	0	3.58209991883228	0.605791425523853	0.120976124858982
contig19540	isogroup00023	1319.86444239288	361.996493173933	76.9991133009589	10.3481128298091	384.889827048368	417.102285597253	101.602592201449	369.736804335991	49.5566691118931	25.5120838564379	135.375408552757	471.062466773559	630.04704386894	640.030445952214
contig19542	isogroup00012	5.08399060260291	4.47391173029056	2.37791220648912	0.21738158063344	6.60791649009068	5.51591641521991	0	1.42628369301956	0	0.477991018738042	0.1090597335848	0.268694402484191	0.155032631045711	0
contig19546	isogroup01013	187.946848759676	42.0740017180012	18.1656178666567	1.39457576329696	129.696130128673	107.161922570646	5.37923354421184	45.481321536701	10.6360352237156	5.36632728385138	2.27387802356039	2.58564709355394	22.6268391419494	1.05515917209272
contig19548	isogroup00018	98.9410079268689	51.0146699831023	18.3729213102531	7.51957595394532	79.8863232293226	84.7568413290088	5.58551579063183	52.1924417049777	21.0962439938088	6.85575689732849	3.8645637359696	82.7443283481989	21.2987042092137	2.14625877985112
contig19571	isogroup00133	0.542052378585485	1.17444682026855	2.33516073412281	1.15885543516446	3.18357566431916	7.5863219371474	0	2.16177386808732	0	0	0.0968990907249016	1.19366893846959	1.9973141971358	2.57197382620548
contig19579	isogroup00007	16.2165591924808	6.52252749808267	1.69404419918081	0.83155462790963	6.11976234383515	13.4498503783509	1.70293553021367	4.12285591064759	3.4549279755394	0	0.898560149629509	4.42763015394817	2.37219917984597	1.93590164633659
contig19703	isogroup00006	3.15503649884682	42.7236152646391	9.37457149983852	8.40997129658108	28.1421534043398	35.8294788399203	2.70348634138002	26.0414364757615	11.7744630548122	6.99071274176409	6.87582977039474	56.7418049075936	32.0191212284525	42.2322889043146
contig19853	isogroup00103	6.01870706078668	21.8756852786285	46.8708944025934	37.7361607832041	42.4114960720466	38.321854202134	12.5017970116712	11.890263376021	62.0002450294235	36.7272690928312	6.89005269253084	14.0695944266779	32.9129705587133	75.1895419837827
contig19873	isogroup00025	31.7779085759584	10.3029937961115	5.52079543400841	0.477689679621538	36.3320618538763	32.7570669159366	1.76629864697503	10.1196280746319	4.45944118935274	0.816955466850915	0.665709949654297	3.28026726768152	7.89241264283142	1.31720405208812
contig19889	isogroup00006	29.3119743337399	32.4284773519823	21.2533389933816	11.0746230014789	12.8778043236526	15.8115952197587	66.136411072177	17.7921345328411	24.3156234582105	7.91919113552796	11.925303937728	20.6259164098371	28.4464411614946	41.3103521808063
contig19908	isogroup00023	558.00841031402	155.121938428622	51.0798195702076	6.15108621070787	297.888550186325	293.181991078895	95.6047643739772	184.601222075534	37.6764090661759	13.0327663186053	18.196007120602	55.2741088505499	164.01554443722	37.7790145708272
contig19961	isogroup00616	401.633897845885	1416.84880476989	1013.53956350809	816.536412966973	1132.57183304814	944.210238288666	5716.81990434654	2583.04950909447	461.009286952372	817.011653132227	771.922201511224	2818.64700167442	2923.1149187095	3581.97471093309
contig20027	isogroup00024	294.14983955013	49.8713539387781	5.76982134743171	0.139190756987228	148.676695012175	135.023094223022	7.49546362750646	59.5229449727315	0.696110535509994	0.91818172732078	3.56141237147709	5.1040512390258	63.1843002163503	4.21256149062528
contig20111	isogroup00103	12.8788727460387	15.8410134776276	14.6895629183655	11.5182985378363	42.152725863899	29.8072821781677	0.832978825180976	10.5204739982713	10.8323932482928	6.65971338638722	0.644635666639169	6.57973609985678	5.00733232131911	0.83330064137516
contig20117	isogroup00004	4.0645563388069	3.87550720676937	0	0.303126537438852	3.69135440181588	2.99006663281485	0.122273064585207	0.467970205160665	0	0	0.101385159739943	1.24893138932467	0	0
contig20144	isogroup00043	111.122140437091	40.8980203035229	86.1431539818247	8.72665528589491	143.66927586803	136.412019746838	3.69097573841061	40.9401263334656	45.7617012909179	23.1009199801286	3.74054564506375	9.35534941320216	51.4210015900541	14.9747403249358
contig20202	isogroup00115	10925.080274071	4352.16479828782	538.379399112549	25.6820546418032	4929.51010713488	6193.35408663177	531.86601502079	4048.34384635361	441.051850161131	50.1512887731507	441.658563750732	502.866254143175	4201.07067967816	371.737327682227
contig20303	isogroup00022	128.247658341906	52.0315748939285	17.7461070650443	7.20874954638182	91.0878546537162	80.8569674367473	6.01616900920383	47.8257021743354	13.0532617957136	7.65221157105003	3.55425423325223	112.506243103037	23.2238175007472	6.01849331872477
contig20347	isogroup00134	166.667921976894	71.5123924844506	69.6039615846267	10.3863153690977	144.70600042372	109.889347054176	16.5906549053939	79.8518702866789	79.5078372457019	18.5749250961882	18.967259199064	133.743434462909	79.3078474242541	94.3015034195811
contig20352	isogroup00089	3.54616371885136	5.51625467376878	0.440890832006478	0.612634686192207	6.46733715441722	8.43921478218723	2.91910853136053	1.86202881632349	0.306386335348679	0.505161034539994	1.69046413713758	4.32261727168369	2.73075020298059	2.87388335349212
contig20353	isogroup00089	23.2153085082036	95.1422141264152	72.3726460086105	36.492582059297	60.1322432812567	50.2066656601694	95.4021319211494	51.2768941781805	39.888032337847	38.1253610973581	32.8379182728698	37.1479572721474	81.883863397866	97.6035855902984
contig20390	isogroup00008	31.4768726507485	30.7043633219573	10.814124913807	11.0555253523553	50.8312523359511	53.1323412516793	2.69956388808633	28.2843433012964	9.93618775312643	11.7617966196544	3.56164898187395	44.9818424304229	20.4190967431027	11.637974261338
contig20459	isogroup00089	0	0.463327676098032	0	0	1.13935878415812	1.00351398270344	0	0.127435154204115	0.330257585379628	0	0	0	0.117740364273747	0
contig20463	isogroup00030	116.715485250671	91.2800741581211	95.0186770296393	33.4872897778732	129.555143254164	125.169948900174	54.3165042645572	90.5427488160516	113.452220502741	57.6910398820801	14.1802216663299	19.2402943760827	119.105913836422	47.0850521638646
contig20476	isogroup00006	20.9761132532819	6.38040820626665	0.66727962932353	0.356619455810415	8.79918662487701	9.91175685598125	1.29465597796102	3.68182440824935	1.15927427743756	0.784155200674828	0.402558722496834	2.86519554021541	1.49421564415543	0.377753880074371
contig20570	isogroup00018	9.41728467033466	7.20145298319709	3.11699564953417	1.69186904617034	15.5873583395139	18.1146243557178	13.7173317106754	4.96266078030845	3.04605019445489	1.86008908067052	3.14058215752569	5.22808488554511	9.89420654940408	14.8491159768769
contig20574	isogroup00047	126.254231349467	42.784275717353	8.24916102457744	1.08546638074921	117.985138979894	105.558647693193	3.94063059604846	44.2399419414485	11.5809158586702	3.50061857489585	4.06616343572399	16.5773280429194	37.5197472351832	21.5504365869484
contig20588	isogroup00007	0.492378768329259	0.328252512219506	0	0	1.44725944666365	1.66809392398591	1.37999503760154	0.270850922601028	0	0	0	0	0.25024559737925	0
contig20704	isogroup00004	37.8239767916406	14.4036760105541	3.92487816819187	3.92067856807139	20.8218820596688	27.5674121162726	2.47108738308428	14.7851963771195	3.5130656247175	2.51446173629563	5.40923217534668	22.7836495663329	15.9613984543978	32.8287187207147
contig20731	isogroup00102	81.2355240902447	107.466091160452	62.5189683473892	67.1781899882869	109.34206953247	103.025657730773	53.1348390954835	115.684987481629	59.3905129825703	71.554162061578	53.9428688145757	181.16851800439	146.528508593881	296.590760698392
contig20732	isogroup00102	31.9771046572893	40.7345276854985	29.8735957127919	31.9887651861942	50.2946558765652	54.0341659750059	7.05587507988756	42.2411929305318	31.353910457465	33.8755046691526	14.9751844768822	39.0548192097054	48.9085392972067	123.557897688326
contig20853	isogroup00086	4.95695755657462	5.29188712120804	1.23675085749849	0.716046938831935	11.2097009140523	13.7064342251016	0.259950609748079	2.10033871607543	0	0	0	0.177013897699559	1.02134357985494	0
contig20861	isogroup00029	41.5748689865335	28.921647990632	42.014167674107	31.1458683408925	15.6272096484184	24.4383226459843	24.718541285792	14.9860947656004	62.3977988821936	74.0491111760354	3.13900764388762	3.26027957955242	34.057244205217	1.33665357517041
contig20869	isogroup00068	1.57803199393991	0.546241844056123	0.298820183405104	0	3.50224152412254	4.24367310106205	0.392553239453103	0.350560320156027	0	0	0	0.320771914499557	0.601511861001372	0.47124587995009
contig20904	isogroup00025	7.58068301734652	5.47493773475026	2.17717131151714	0.810338268400893	13.2332333303778	10.7831418132121	1.08956196165036	3.2665246993888	1.80115729320078	1.18787867032919	0.361372846597818	0	2.05482193491609	0.108998290714529
contig21029	isogroup00030	0.503509402220796	0.692325428053595	0.232405463233994	0	1.46456858318294	2.68211874045532	1.05839323475728	0.571258326891564	0	0	0.067506764808347	0	0.335872173547859	0.0814463183390929
contig21039	isogroup00559	47.7895116644674	38.1638227902058	36.544756015517	18.7310461979148	61.6983084489815	76.5246915261235	3.85817797416272	24.3027554751764	34.7888866830174	24.0588812764815	9.0156046430101	21.4955521987353	26.1746758748842	32.3247241670015
contig21054	isogroup00559	5.81045869851319	4.59994646965627	5.36388134749383	1.29397889499589	8.83229598217355	12.6679987823866	5.42834411628873	2.56366286305408	4.659373222348	1.89684973443871	2.64002147180532	3.98078368518344	3.78365408559227	4.33390990226036
contig21209	isogroup00082	0.604957222520098	7.94006354557628	5.30538634514462	0.646669946536219	5.35605641294891	6.24117546384119	1.17382142001799	12.6039975256606	9.21712225507277	3.91032060069847	0.648865022335637	4.32962881632551	5.76491709518124	1.76141237794678
contig21210	isogroup00082	0.381204373787403	1.79166055680079	1.03225747448865	0.0407488997303909	1.89462947094151	3.34093995541768	0.0493110193248783	4.46651174156333	2.11942003821295	0.716808040049282	0.327097752110945	0.940196296071145	1.42400771413831	0
contig21300	isogroup00047	121.476840924116	63.8807236026817	23.4893527727776	4.30111978798372	107.880135548553	89.0838303245011	39.7552693772985	69.6263778218773	21.5514149456271	6.66531920573603	6.16531376796953	11.0716079918511	81.3905018269	12.5460960478754
contig21323	isogroup00010	748.957381140962	244.107581820113	100.34079937018	4.62809266982534	495.785293171777	387.900069354468	27.7816411699292	269.344012055084	39.2258286759882	19.8174222813402	14.7257418399065	35.4774572780038	216.194042158184	22.7057064344702
contig21350	isogroup00036	109.68366851331	93.7178098390237	102.422528921412	19.9217580186557	83.1421341852401	103.076142411284	112.016344958258	44.5659997705331	89.9853994945217	35.713710348874	35.458870170442	34.2962368491759	92.1699637551957	113.826154539991
contig21375	isogroup00008	11.7470523069903	8.61643427547369	1.63714791267567	0.066586563533558	6.7749785678213	6.23378630188899	28.1846755368806	7.82197023159985	0.570868891045853	2.66188028432356	6.41851417571786	19.3913059003853	8.96444306788283	10.6160793851652
contig21384	isogroup00050	1.39283389414489	0.307242770767255	0.0504229081548339	0	2.34227347830203	3.29485246418293	0.0794873052279438	0.270416169916275	0	0.0962887204680968	0.0219694968938882	0.0902117375916693	0.0780762247039996	0
contig21584	isogroup00007	4.44248670844854	1.35994491074955	0	0.0969143458951926	2.48580662080722	1.59087131263106	1.05550105485632	0.523661153199323	0	0	0.291729944544775	1.91665492073981	0.622058105741138	0.46929281828067
contig21588	isogroup00012	1.8197242656019	3.5484623179237	8.95927893916907	0.972598515846586	3.96393448534046	4.99443556847789	0.470783991985825	1.2762823777109	1.16738109056649	2.99404712984934	0.292769979997697	1.04188928735106	0.971095660418231	0
contig21601	isogroup00319	15.7296263139075	10.932131790634	19.5856831290361	4.82231940009139	6.68187761714788	12.2505864950239	41.5951985032279	9.73555592998945	26.9470253840394	10.5212225623571	2.66064979953048	6.63917919857822	16.9169094599115	7.03741861282476
contig21671	isogroup00098	758.471025519948	504.50799173837	318.902834057007	121.345342018491	235.657635410317	148.239178258952	1495.34499368754	415.250436735534	155.928759954239	93.1954453230592	288.323100256869	321.019971748915	377.89803646024	421.382525907246
contig21705	isogroup00089	1.52968777184942	1.61019765457834	0.59457675294249	0.0860611620488856	6.33701804907361	4.31328301428207	0.416577002372315	1.59434644029501	1.54944982288912	0	0.60447303441165	0.638255157951407	0.736527262949023	0.208368972154588
contig21709	isogroup00002	2.3110139959706	1.10526756329029	0	0	1.78785287036046	2.15691935527992	0	0.165816214427007	0	0	0.107771626495215	0.177013897699559	0.153201536978242	0
contig21737	isogroup01013	69.4178017064694	28.8742709456711	30.0379327921114	2.30586072776805	98.8706182726532	75.5498613468355	2.58865276245057	25.862263782148	23.008225374103	4.88699575165982	2.89907870213606	6.47867260409353	29.0065736937785	5.95283842088685
contig21738	isogroup00098	377.530658932866	224.936424898892	269.816115163577	89.8810551447019	155.488108901254	134.489431255126	208.580676662398	156.095824365456	134.169209836331	59.8426237648165	86.2092987832283	70.3272358114635	125.250850109107	166.22529644183
contig21763	isogroup00089	88.9161893289227	105.035115323702	29.1552504457942	15.1465988059144	222.453379960718	172.31494271424	6.16623535587917	70.1504758762987	18.1449834272808	12.3980070977041	4.95472789640519	89.2593147230571	41.0736467268437	19.05700089587
contig21776	isogroup00705	398.675974830213	86.0200909545299	65.0766209336118	3.19138549728926	161.043566892907	184.747784756544	21.8817469849591	93.7125573648437	35.3115683085023	8.21832121804652	3.96150407088056	12.7206644255673	65.0756939996156	6.786918171177
contig21804	isogroup00010	1051.22725550145	143.072010615398	34.5083951085858	4.0989278092101	487.053905337261	419.681380913905	69.442668059254	149.122279045963	14.5175052371188	9.45621641010827	9.70900248938177	19.4353411767321	187.281709425845	8.70402360407816
contig21828	isogroup01752	201.149838877453	59.2692464780473	19.990391133021	2.25466019582618	125.473493674994	131.924051864173	10.0041598296988	61.8416824836284	9.92273926981519	3.6356286576742	8.44597033205478	34.5572090203222	77.3975852985283	53.7703881904209
contig21859	isogroup00001	222.111867336658	340.577307309038	61.1202693725109	59.0093188161949	258.256412767359	296.62119978483	16.7030403676159	293.963151455678	59.1152667194932	65.5894569039831	15.9875273966824	509.767567817936	169.592800912528	41.3812288282489
contig21965	isogroup03000	0.186971669048107	0.186971669048107	0	0	1.03409901664779	2.28112287349353	0	0.308551783622416	0	0	0	0	0.0712695794733945	0
contig21986	isogroup00018	0.162428848528666	0	0	0	1.43701192517976	2.00132566251253	0	0.100518659819713	0	0	0	0.0357689180713508	0	0
contig22001	isogroup00082	3.58198355439531	11.9263770617935	5.36083170735149	2.56714818787928	13.9771425095835	10.2790799507685	5.84453547945561	15.6176659377782	5.91882693287222	3.06158202751512	2.09561669893089	13.2303066792575	11.2643445872949	6.90026978202836
contig22044	isogroup00006	12.003818828739	9.6607310693755	4.41474638722588	2.08078385869043	20.7400681290245	20.9195731907177	0.722758157187984	8.10520429489075	3.81562961328698	1.86402994736686	0.521961733406912	6.85853847696935	5.07025679901931	1.1895131259969
contig22057	isogroup00004	9.08218106050646	6.79403466929359	4.11624802640531	0.376295011993058	5.21046356879066	5.13829130788041	7.01257106959024	2.87559622619416	2.03245073319663	1.65483787176895	3.54917979889622	3.25583493217051	2.20060800840194	7.37971048001842
contig22111	isogroup00705	53.33525694753	7.49543099959481	5.64222551396639	0	32.3758784438477	36.4262769377754	0.801304064029272	8.99593209920502	3.04666630493112	0	0.730859039872892	0.654779563335262	4.4863508340837	0.160322728575253
contig22247	isogroup00036	63.9081670252484	15.1131365668828	7.17436549635337	1.11261779647213	66.5268230350863	60.4406041416187	2.31580796057791	15.7338759027101	4.2734146284359	2.74006597038415	0.759148259716705	5.06092262819326	7.33193065306799	0.646521672166437
contig22256	isogroup00039	89.6065152488891	47.9856617175458	10.3687498541866	2.13448515360366	34.4323948436768	46.3195033728779	5.97314383963923	41.3964841631121	8.67329899500961	4.10674924167599	7.56298587693318	17.4239670109695	47.713850811309	12.112401743216
contig22270	isogroup01104	24.2879587308036	8.32730013627551	5.50447541772438	0.164842225797563	26.1775862492019	19.4898174477112	1.29661165164374	7.12558862238596	2.80294900824085	1.08739346558836	0.827008855884734	1.35835438113861	3.585656516527	0.199555783000013
contig22351	isogroup00027	180.643136148384	199.139758123236	69.022219907221	17.3953922210826	329.450182049645	289.085800309738	46.7344961917326	138.556550399112	66.8899477819423	40.209657059649	30.3713874168331	45.4783292112706	153.110338967118	42.9164449617705
contig22374	isogroup00027	4.57584830954477	2.12680273542222	0.713942540465035	0.482246764107265	3.96987167094734	5.03034606831926	0.583575990065763	0.850854918473936	0	0.605938109612367	1.38252490554468	4.087411819608	1.81791419762818	0.500401243734881
contig22410	isogroup00006	26.9940347188205	26.8713345610076	56.2824451022758	10.4272614200721	29.5958359510852	22.311190756862	35.5532449332372	18.6794357132039	49.8522237353696	27.39830731204	6.18546960144173	4.755546443967	23.432101426237	4.68404433438372
contig22492	isogroup00137	13.085512769579	12.5863514966597	6.91029984766076	7.44142468053237	14.829847049913	15.7129421281422	32.4374972994745	14.1232522169466	6.66836720276792	9.0076427373417	6.971586118438	24.8210339203325	18.1881111176227	29.9009475041833
contig22526	isogroup01178	7.31592110636176	13.8540000261276	43.6269468054845	10.0226517403588	17.6545867799953	15.4338423207488	13.4883103865329	9.73139030418533	41.5381886072494	16.1087698102385	5.23127381063431	8.09233468569014	11.0264724011621	16.8669018893174
contig22574	isogroup00028	0.547171300996834	2.18868520398734	1.25076610458193	2.75738381682509	4.34865261062347	4.55712465014288	4.24678882816616	28.7016948188126	0.167151810058143	9.55396443578703	1.76065499456502	28.9185951096309	35.576071461419	15.2741157582292
contig22708	isogroup00007	1.447432053465	2.12857654921323	0.261997262555976	0.0910138060700475	6.21886690822683	9.79694262629734	0	0.684977239413651	0	0	0	1.76246197726216	0.324547042472672	0.0550900451818218
contig22784	isogroup00001	0	0.63224523926672	1.03760435278155	1.93740660592627	3.12991829602817	6.04847006117923	0.381661588878682	0.83469499846989	0	0.198143262928569	0	0	0.83546073509852	0.0545441487803504
contig22794	isogroup00006	2.28551935746865	3.80919892911442	13.9485191861005	3.7664603345947	4.37263347756732	3.6765324697125	10.1012151116287	1.41438756037365	10.1819152955193	0	2.55354413524111	3.01980425478501	1.96017936678504	0.985865136910513
contig22829	isogroup00007	29.1598230362995	34.1555469084402	3.80971891805597	13.8148307062558	29.673212861474	28.7888569334555	76.8447187599544	33.8282717453906	26.4747128603154	2.04214035239572	23.0058027367339	28.6988489461838	31.6687134577044	38.6480109522898
contig22843	isogroup00089	19.8417442141467	64.5992664681953	37.1928048676681	19.590789274238	141.124600009946	137.99957240488	2.05723524094399	34.2437544785222	17.8138197573833	17.4445446274753	1.05597006138635	38.3573883664994	18.5905746385407	3.62605292937858
contig22850	isogroup00137	13.3258710138263	11.9603223940349	2.72404644590718	2.46639857953015	19.0654693851201	28.328006184629	4.7510530261337	10.8401585346719	2.61799209517264	3.5417194303542	1.06061596997321	14.4341443223795	7.14365764585074	10.2369907574398
contig22905	isogroup00028	0.100084834608104	0.100084834608104	0	0	0.479208161280601	0.963252399864437	0.517862391184408	3.30331909525175	0	0	0	0.440799313879294	1.29710634641578	0.129515616025499
contig22940	isogroup00039	88.3544191502962	38.2489562811366	10.727659387999	2.52207484889262	61.72194525408	90.7364690020685	5.28566239821093	41.8962301785572	8.73774022315747	2.51917576279787	4.8856470677831	38.2350019031047	21.6524838929248	5.20102080102396
contig22945	isogroup00005	0.957061230939998	0.478530615469999	0	0	1.40287473816485	1.48998856299781	0	0.0329041550503593	0	0	0	0.0351261953247562	0	0
contig22960	isogroup01542	2.24366002857728	1.2153158488127	0.345202986598479	0.599590953175752	2.96793216261899	4.27479942437174	0	1.00279329677285	0	0	0.100271037105438	0.411735622854285	0.926504533154128	0
contig22987	isogroup00262	2.83573698056296	4.96253971598517	2.37540141549786	0.715715435619513	2.89346763592921	4.54472893824849	0.152841330731509	0.974937927418052	0.0842207808394808	0.37029551142978	0.844876331166194	2.94886578034991	1.3511524441831	1.63093738698776
contig23013	isogroup00079	13.6243303051107	3.74189353450225	0.354287275719491	0.102561610411642	8.46630091336366	9.30983858121397	1.73756460200032	2.61254043106612	1.0258471049621	0	0	1.43674062080206	3.07209397835316	0.869117949644794
contig23145	isogroup00039	6.55689601105038	8.48308601513781	53.7296021333014	7.29268157757741	6.43091032305412	8.72346736967395	5.16722977984461	3.95295549840002	40.3829422578322	13.3943071322433	5.07304646290649	5.03189311907215	6.43519626191948	5.51427890488705
contig23254	isogroup00004	19.5800003831386	230.802898081702	284.719440235041	225.424444004371	229.389917259986	233.187968444243	304.774657344353	294.098506034965	276.050802201037	252.729973197376	144.644827602945	524.520144984791	387.644836737645	464.683254366989
contig23332	isogroup00079	4.34041374575963	3.90637237118367	0.24931291193709	0	5.99274424015792	3.88094241438549	4.716246776858	2.6502394271854	0.185629476135998	1.6323230707925	0.186217640338671	3.21153785826343	2.77951359946238	1.90969454241679
contig23353	isogroup01352	0.686516482860554	0.338711122044558	0.222652204060469	0.113807078556909	1.245477323264	1.13366815829601	0	0.26530013656524	0.443145651443613	0.263710958655232	0.0382706933060065	0.280009528567452	0.234538522805027	0.43262928553847
contig23354	isogroup01013	135.442963193014	41.4613964455211	30.0020602812556	2.27184462074849	106.411947510193	77.654482694547	8.01462402164719	45.8326782443169	15.2517474450653	5.41880573395054	2.58864860930921	6.09217626182928	39.2976538120179	3.86901625007718
contig23459	isogroup00015	39.824381220781	77.3326742626873	110.916387725508	120.798009164328	71.4130775126718	74.0416124481473	126.621400444519	45.9342004503015	99.1328786066069	168.46794252074	18.8766494290807	23.5996045813281	59.6308161648662	78.7894893793219
contig23469	isogroup00017	0.168682305519277	0.708465683180963	0.0415247478922162	0	0.744767210274892	1.2414169273818	0.174560356579014	0.30620654534637	0	0	0.65133096673645	0.386318499804325	0.0771576808839525	0
contig23470	isogroup00017	1.70049746752248	2.66411269911856	0.732574022642635	0.0605916454625135	1.27803521516414	1.65340151272799	0.219969311080551	0.304011737944463	0.303026462987138	0.399697098400606	1.64152762799375	1.14837888990652	0.496948017227589	0.110027147428658
contig23580	isogroup00067	196.346812173906	89.426420316017	10.412131570976	4.36748269274919	199.598912075786	193.205427145629	80.6175125487272	92.9240047744621	9.10609894659477	2.97572311778069	19.9364143876448	68.2786707228091	83.2224601742074	54.0636437312302
contig23584	isogroup00017	0.978074551379798	1.52824148653093	0.225725545727867	0	2.14300005203387	2.22212161057427	0	0.252199511763233	0	0	0.0655664506102628	0.484615293582266	0.046602623224519	0
contig23587	isogroup00801	129.625684506761	94.6217058889821	104.794348548259	54.6706083135764	95.202931275106	134.38410677872	63.2871850096162	72.2486806860695	78.4112114038657	76.1110955943534	22.6132986724308	66.1983001219121	95.3603875230573	227.726079051
contig23630	isogroup00049	1.09236560729857	0.0993059642998701	0.366694223118228	0.10615326213812	2.25420442340079	2.39075761487402	0	0.0819403082966145	0	0	0	0	0.151413192188612	0
contig23637	isogroup00023	62.8744861650648	88.1594945798327	76.8069786844133	22.8368707940688	55.4605108325963	62.2892151648994	175.694247478024	68.3918310429507	61.875836400384	50.5328306405736	26.9751667398143	56.8123173973064	68.9098484168701	89.9370161190046
contig23649	isogroup00594	41.3155340808359	56.1803823215599	22.5342891787037	20.0959263364173	57.9700670659194	54.7474737803034	134.670558392723	66.2423349296483	30.9687205262433	17.4697017298092	24.0914586217163	101.47634397545	69.5771177253004	77.0853650413006
contig23684	isogroup00801	262.686074443369	81.5447292703348	34.207783473989	8.33706703400689	109.638831926895	159.134965246375	8.95207243297437	65.6232537337208	22.5503859446015	9.81150287673626	9.30794314456094	136.529524072028	31.4599466085491	5.63866767330525
contig23759	isogroup00594	50.4610230761773	62.4940362712658	50.5243291373963	26.7627307959321	38.4235550467285	34.7351961392399	370.682650663238	77.3485354309282	59.970319655404	38.3192495782239	43.7151221084014	147.791797332936	106.530407158102	123.94348980752
contig23862	isogroup00006	0.223873972149707	0.119399153314548	0	0	1.39017986601989	1.71394780355579	0.579188200666772	0.295560129575157	1.34044021715047	0	0.192098197401998	0	0.341343775372574	0.231764786571945
contig24013	isogroup01059	38.4839916414554	41.751100082902	37.5499355114744	26.5783766991273	40.3252048772827	27.4603834723298	14.2153872093825	35.8854957822704	51.3540936773644	40.4905675440723	3.95933067712597	3.99907207953334	58.8064672764062	3.78857400493541
contig24203	isogroup00007	62.0111873567056	33.0480871792524	38.4380533192821	13.5651514272796	48.433418279542	47.377397606696	43.7360119580888	29.8005206967744	31.6624363792948	15.2937451729976	2.59634886250918	14.2391210710553	23.4795106089716	17.6620779921351
contig24210	isogroup00007	16.1404868909731	11.4703967753108	5.1935595399479	0.0875807010256717	20.3735754452419	16.8675633109942	0.211966147274517	9.32935786211149	2.97841451597984	1.92577440936194	0.263633962726658	1.29904902132004	2.68582212981758	0
contig24213	isogroup00007	17.6157631973433	7.05691718447788	1.40413647251543	0.0850770947073702	17.7119631231666	16.3139857892544	12.5946340641873	7.36978645434295	1.13461675642377	0.748289474240636	1.87804942470456	5.32808151953059	4.93493682731991	5.38997680621709
contig24276	isogroup00005	2.19148188837781	2.00885839767966	1.01152503049787	0.0976078295867503	3.30854984925883	5.39789322098535	0.118117092801453	0.82878444205556	0	0.429251326308582	0.097939152521591	0.482592450973395	0.348060736963089	0
contig24287	isogroup00017	57.6635388265603	183.160891214482	269.730712581106	94.1515583578872	221.811745006438	185.477351360795	261.99991963019	108.064172375917	308.985148014583	124.937148721052	84.5918133559512	84.1760975481677	141.316323004245	175.810145242433
contig24626	isogroup00041	64.2767048927604	37.9402051192561	48.2234905237737	9.19832251538587	43.4714828754401	37.4596213383949	114.641538830062	41.1491042468861	59.1752631167331	10.1128981052547	24.4023591374071	63.9395449201386	46.8151026177649	48.2954303819221
contig24656	isogroup00041	36.5155669650953	8.24545060502152	0.724926271856805	0.524642084028783	9.99674761693324	10.6380797201431	28.8235235708745	16.2799634833777	0	1.8457807031269	7.79105958309257	49.9764699020532	15.6401092154364	24.007711978265
contig24684	isogroup00041	0.560299293634832	0.0560299293634832	0	0	1.26397436779697	1.96554208529169	0.289911986283258	0	0	0	0	0	0.0854296166684377	0
contig24789	isogroup00004	62.5604906475733	18.5978535950881	1.93059089080975	0.670657484061377	53.1790350355535	48.5594544192629	2.43472616750878	19.6350273087166	0.670808537116567	0	1.29780125461666	34.8165667022272	9.36103087580132	0.57992066877089
contig24838	isogroup00004	16.8456280154871	27.7159531076451	22.0642242267528	14.5428564985545	32.2668744647662	35.0042137830263	7.77307339148818	25.5712290677078	33.3514292124344	12.8545441824909	11.0437406145295	44.7236383224833	38.6043555480887	55.0878226337027
contig24865	isogroup00004	6.89071287062744	11.4836084404432	11.5024034589675	9.44795250819092	16.7217227167154	20.5478663132782	6.26840285375812	9.4119744773136	11.5746763062982	10.655831774922	1.96298987102773	11.2089500200494	7.69884006468059	9.66655648656816
contig25012	isogroup00061	15.1544602364992	35.8253976302177	31.842724189884	14.6743368496796	37.4799064627718	31.1662985289733	46.5883159870495	36.2836774597552	34.7788929810976	23.1009199801286	18.8047431065478	28.6804293951003	39.9041474148904	65.2324304565695
contig25013	isogroup00021	0.201752038142819	0.10087601907141	0.248327840161751	0	0.918050674554576	1.36287368604746	0	0	0	0	0	0	0	0
contig25295	isogroup00003	14.4374200287786	31.389745481925	21.7830643733128	19.9134221675159	37.7751199644223	43.5523006930816	8.31367588767304	18.3686845127845	21.1129817310301	21.8933842524176	6.29402031816218	18.70662197733	15.3380458481282	16.0311026186306
contig25305	isogroup00003	8.3657608785254	14.4279064426742	8.25753969209282	12.7010739202408	21.0718696780775	29.2429232164799	0.627339238726955	4.96870977925932	16.0743662280617	13.1089888416851	1.17038450436134	4.87706224239846	4.77556968395358	1.93504328931208
contig25683	isogroup02303	16.0285394938736	21.9438338308984	8.02462519002444	3.56952745021452	22.8355871334371	18.551117264576	7.40494821039387	18.4738892205481	5.50851133296282	2.39203978972209	6.89040076288662	22.494771715014	12.4619189169666	19.7130030148717
contig25719	isogroup00008	705.560526092286	1206.48686209728	953.581149627603	480.296520467568	1383.23814464258	1621.58529498358	85.1611926684352	1005.13756129707	796.818718779356	529.594118628934	197.305807326009	2739.68505760638	753.223075185513	723.598976527617
contig25720	isogroup00008	15.0599721627065	14.2969335731294	3.01529784202699	2.40402478157642	20.8038664990824	18.6590304404993	2.75330850387776	9.90800804159992	0.858773658284556	2.83184293556055	1.76606407288934	3.96199163002129	7.10295843513283	3.89769654836768
contig25758	isogroup00001	2.84363596936675	3.62563586094261	7.87524362184273	4.10360716421399	3.61228965760564	5.16370550755256	4.13821096019574	1.93575419126347	8.66512189717844	7.01807983222346	1.5250135448348	0.688825668764022	1.7342926080211	2.66787738303221
contig25766	isogroup00011	22.4997278832944	9.57435229076356	1.69404419918081	1.59914351521083	15.30001952206	17.5373956467659	1.23849856742813	8.69009150028714	0	0.562606075982409	0.706011546137472	4.90201909901405	3.78639484475415	0.23230819756039
contig25867	isogroup00049	7.09501392536852	5.76788901846505	0.251307774243692	0	7.37319222285598	11.1980094868518	7.92329458512144	4.12749720951707	0.327450395903901	0	1.53294361526794	7.05896021246301	4.2415377527796	3.50080710116923
contig26317	isogroup00004	8.61228220933795	15.3653372419702	12.665343656933	9.04620455877806	24.3136899065045	21.360375413883	1.92125104202756	15.8612216699944	13.800854031537	8.84058247593542	2.59012871983728	18.3535657380347	15.6483648197491	13.9793901567736
contig26583	isogroup00033	7.85194990293458	7.3284564312703	16.7951297387334	20.5268512361195	4.77288857750273	5.82085990362432	12.766807714527	3.99409221765851	24.6255342028037	21.2336222320539	2.61148827132529	2.30424394535085	5.71488925266007	2.25052688834768
contig26662	isogroup00048	15.864230131987	15.780069759934	10.3589354593443	4.2282778346788	57.37693985881	47.6421221587632	0.870930979403291	16.1108291570564	7.73859138437359	6.13231346545871	0.631881127480603	24.2043521024272	4.65161797766582	1.68808070021693
contig26687	isogroup00048	9.69785032656628	10.9193352913628	9.47643528692676	3.95669156918009	33.5086864789194	23.1597367567233	0.526687457314091	10.5980489537111	3.64097612075887	7.30816725095931	0.357311005319887	8.83580466588212	4.71247483360628	3.40084152014743
contig26798	isogroup00054	209.894069085337	41.6073198894827	7.04173894350958	1.66785780424871	121.465134423837	131.191197687392	6.2471391076285	38.9907053033427	2.06543190041277	1.39709747543812	1.51413644677121	5.69381821159367	12.744494670024	0.384587855446896
contig26827	isogroup00827	0.966728516101008	0.749214599978281	0.193827665358735	0.284181128848924	0.71753814055113	1.2214757266128	0.375155993613704	0.259244857972527	0.0103361867393908	0.340840186656956	0.622136207495107	0.21288603227125	0.442195345369016	0.750601865602322
contig26845	isogroup00827	6.9724048439615	3.74931203873401	5.15461877269359	1.19531856258104	2.97352306667499	8.04262594193161	6.46660640538262	2.00817111235182	3.42265838429914	2.4737267155309	0.564412229480097	0.984981971993164	3.15918942619307	0.510718795152095
contig26975	isogroup00037	20.6261789583659	10.8352712249643	5.30252976345387	2.86070824334876	7.26706544243145	7.78536665905458	16.8023830183202	15.6189544177664	2.93114165131369	3.06843339394498	8.82128678862627	23.3431984480426	28.1150288641272	66.6442311157294
contig26976	isogroup00037	6.61812833317674	8.29167802662373	3.83890415200871	4.87893681719763	4.90594481319306	3.53328367781593	29.422070056524	10.293949669406	7.32005355969973	3.57602818787626	4.32435658980205	9.58196541317941	19.6015772766855	59.9497096592543
contig26998	isogroup00367	0.383783952256641	0.19189197612832	0.236191517146327	0.102561610411642	6.56798841472998	8.14324055417655	0	0.316671567401954	1.0258471049621	0.451036637982138	0	0	0.0731450947226943	0
contig27133	isogroup00004	35.1706927763469	34.3600671435835	15.4814343508217	11.0131834196534	40.8891376451165	37.8901591469052	4.05906484893516	37.650983975657	16.9987910441916	17.0867096851963	11.1347082710292	66.9125228973225	44.2956501291372	53.5665175644805
contig27195	isogroup00436	7.12528841313284	3.73838001944638	1.17984870536945	2.13469392562572	7.7032197504713	8.8659286952379	0.227324570778132	2.30689537755257	0.649093116554421	2.4783722117103	0.188490719516514	1.50575390036889	0.876916966590949	0
contig27239	isogroup00001	1.07127841487934	0.126032754691687	1.47371842920684	0.404168716585137	5.31135910944108	4.74396567013204	0.326061505560553	0.93594041032133	2.02129874014754	1.48118204571912	0.135180212986591	0	0.336286830552239	0
contig28111	isogroup00025	57.3805131604333	13.8387940862492	7.16807509697052	1.15478201164822	34.7319167525657	32.4600247291794	3.33039855058645	11.2593298839009	4.07692030106217	1.70243934978289	0.973411934001088	3.37711994281738	17.4804650448183	2.29980713724103
contig28298	isogroup00008	1.17071710206728	0.0780478068044851	0.0960656629371913	0.0834293222308768	1.31148182097659	1.38640212395888	0.100959411125401	0.515196556140182	0	0	0	0.137497033687119	0.416502037839929	0
contig28347	isogroup00003	9.52927868733347	20.1708075684567	32.7454917852868	21.8508175397618	29.8546022746973	24.2450541410753	0.933250245597343	15.849803591749	33.362142809997	13.5661620583179	5.51348978232413	14.58999001098	20.9462049580216	42.6737936971648
contig28375	isogroup00003	20.0040386819471	22.5588912829811	23.3642413353198	13.132811899897	36.6359106325714	36.1614626975744	4.77175337353948	18.7989474876613	16.8498359676577	14.3069496459426	9.85541634422987	25.7694948350716	27.3294429890237	57.1727034416948
contig28389	isogroup00003	6.73487532883702	6.2386213572385	1.48341394518846	1.81875922463311	11.6263072690572	10.3232165810839	0.641933589072339	5.32316108370256	0	2.66612768229441	2.73739931297847	9.49187855886746	7.78263807849468	8.89880211775197
contig28476	isogroup00089	6.3288146089114	7.97980972427959	0.762051876075887	0.29413895816169	12.7092358452772	13.5392805753389	0.889857882426038	3.29218931393352	0	0.646769518615896	0.147568696117438	7.99854711869382	1.25864766768108	0.267060502047187
contig28691	isogroup00075	109.23328915382	137.154691160104	121.816139711467	34.0408813011291	162.415880707304	134.785365090081	99.8795542530751	80.158767400101	140.164651278014	51.053508809893	27.3552052141157	42.4928118267689	126.968639070569	51.9084721881194
contig28736	isogroup00005	0.638040820626665	0.290018554830302	0	0	1.4673861226561	2.84652224525308	0	0.574327069969907	0	0	0	0.1532779432353	0	0
contig28869	isogroup00005	0.3230080236554	0.275031891123444	0.0321084773916755	0	2.27244316612404	2.23184047469319	0.295822072442609	0.0867186227779125	0	0.0380875002309533	0.00819473941442819	0.209547706791115	0.145424645659623	0.00987000086764238
contig29030	isogroup00021	6.79591959451846	3.17635372352493	1.27290478994634	0.0789620502735072	11.8284880577469	12.0196153199755	0.764427842269314	0.670463825049288	0.947758019982348	0	0	0.065067337215178	1.18260057632698	0.0955903967771409
contig29176	isogroup00860	13.1603263186347	7.89619579118083	39.8019679280986	2.61258231162768	41.7425820429383	64.9880998270216	0.729585136751514	4.96410383374849	33.9712197101039	11.0474903962476	0.201650041471711	2.56686451286616	1.00328667678569	1.58137851611244
contig29192	isogroup00860	0.0946999362711192	0	5.24529213402883	2.02459282890514	1.42567241171966	2.47805778261175	0	0.312558949643487	0	0.445179019307045	0	0	0	0
contig29193	isogroup00860	11.4308158286918	16.6789262406069	50.6155094603493	11.1431022917663	31.0394811621032	42.1873758611053	4.09184227400638	8.00822252493251	64.1064859586511	17.9118718937244	2.930173912484	15.7681985547976	14.1402860862791	15.0712397127137
contig29274	isogroup00002	10.4833505508785	7.87652808769217	0.310512076907363	0.269667759830281	7.57061863838607	8.13196103023918	0.942731371101764	3.93187487037791	1.91806931519766	0.527076312809439	1.02220292851475	3.08632139042339	3.44043034222307	4.09883852364058
contig29507	isogroup00003	30.382864653672	30.0987648448586	27.3143342587417	11.0677403881343	21.4421100321173	24.304459956907	39.6491804032545	26.3070709749059	21.2630127210325	18.3265511341073	13.9832857595476	45.6983485585981	38.082946070556	70.1991050577265
contig29566	isogroup00018	32.5766574404035	13.1997234738561	5.92253990255836	0.625560497644511	35.4728208907878	40.6341432228345	1.51400533473658	9.65747429758315	3.61516360658235	2.13969482782864	1.04613986483254	4.69661842202091	10.4098980667763	2.69260490896323
contig29683	isogroup04762	3.72265051024815	5.15443916803589	3.3484205544391	7.88214025822766	10.3369973170517	10.7141445125676	1.481682016853	5.31635155932873	3.36788625988117	1.00961356833028	0.998210128154842	9.08058951228481	3.32917898168426	0.277922710405348
contig29685	isogroup04762	1.60322651023339	2.33984409601629	3.09334696649706	2.22327103860075	7.50511524980789	7.98107180014963	0.672605652387219	2.25245421329454	3.9842577883044	2.24063362094352	0	2.21372558651095	1.18919766903993	0
contig29871	isogroup00103	33.8989626836763	22.8776250623825	15.8266346374844	8.56820049118327	94.6332322868491	74.0283648139437	2.95215447101035	20.9438355722941	13.2122842403973	8.11177342813677	0.358220193628589	29.9580096396787	7.89296991603059	3.2414213607254
contig29872	isogroup00103	25.2598724883993	15.0250433247059	4.18846290406154	1.28712191281728	25.8396078992978	23.6336860775619	1.32054909752024	11.2960807984167	2.74274690586174	1.96883275000203	1.54417397142375	17.8232116421163	5.36802472593607	2.81148514172275
contig29873	isogroup00103	21.5033331887795	27.0420705252833	13.8352950182033	12.0154199840124	34.5576544831338	29.7042850701297	10.1850861244912	22.582051602221	13.7018250768299	10.4659693060281	5.35831354880892	32.7166877986496	27.4876153410663	30.7076014293648
contig30053	isogroup02906	17.0423435354105	18.131480823376	26.3750515899807	8.93846858787292	15.3177250385919	15.7902823717941	3.29860358227998	9.3601761951135	13.9270894456004	10.1644237495155	1.58589884630994	12.2103397427617	7.39487842813542	8.24969078369656
contig30080	isogroup00003	12.27370576761	9.24039793616515	2.37362714752012	0.386513176427344	11.3891905144059	5.43160165972343	23.0745296851234	12.9783000226966	4.25260254420651	1.51090966666235	4.74008323585464	6.21074263498878	14.9312714020707	8.8382297386294
contig30140	isogroup00009	13.4120580777247	4.25947251287319	0.693262825499841	0	9.61041302400107	10.1842583131365	0.40982558198904	4.18268541991877	0.828035483894923	0	0.113271695709454	0.279071565614615	4.42805269983318	0.227768841975877
contig30165	isogroup00027	230.087335930601	291.862775384095	138.38037056111	33.8569024893241	366.525820869177	298.449329029282	90.4914734134062	174.570885378973	119.645336964887	39.9919152344162	46.886736950503	42.8863824765024	249.243973334355	39.2083620667962
contig30196	isogroup00190	7.22218290269571	6.73419757143249	1.68179198824651	1.04326532961747	15.5440059358505	14.1102510034957	0.504990094654011	4.42916350964683	0.83480024449688	2.29399131363764	0.209361324128372	0.257905525902608	1.26486469726969	0
contig30358	isogroup00010	20.43066837148	11.9190033926489	6.75764631320025	0.895095210678483	21.0003631927748	25.1998503881918	0.967941746873474	7.49732370571537	4.76903214034386	0.753774318554442	1.74849589624803	6.19103790268374	5.70455147114793	3.63118389432746
contig30951	isogroup00010	1.25810866039061	1.8197643123507	60.504116422227	11.8155308783384	1.87735863307662	2.38332853797834	0.0290613797869771	0.556126564231424	36.4154049435383	22.8122896759698	2.57836026838641	1.06862791410526	0.924873363201392	1.42455776605511
contig31540	isogroup00714	4.53412588547617	2.74795508210677	0	0	5.15110189509513	6.05697921291135	0.622062158993384	2.43747603495528	0	0	0.442110252432593	1.39181048500784	1.51881900589735	0.977903911040441
contig31553	isogroup00714	48.454114493967	38.5598582900463	20.4870468133445	4.6457436716172	89.5879138988174	81.9234652763518	2.75114395316717	43.1092118340939	17.9939529150091	2.17347365404436	8.62875870395387	39.0969826223374	33.3440924921013	40.3258132722871
contig31620	isogroup00028	2.58964498625509	9.20005455643256	1.13239484388847	3.93376494513437	17.229014123445	14.0967959949614	5.24517164902899	38.4622774762223	0	4.32489336981003	3.72783351033116	30.044386879642	48.5505693214504	14.1542066085009
contig31789	isogroup02303	4.97591583381802	8.06579905320501	8.14972145247823	1.58712479508078	11.684212379661	11.7749707055025	2.90686908259172	5.26466480805748	9.01003447848785	3.39553997273345	1.46338956983126	4.59512492298698	4.68059601418901	6.69876759301695
contig31821	isogroup00005	4.37641297787669	3.92984022503213	3.35296899144034	2.05266789131821	6.59376133915445	4.45188666962341	2.13737168015087	4.05328524154907	1.71889971603098	2.09931313566489	1.82014302525253	3.81563290596827	4.39177739337626	7.85932032154732
contig31968	isogroup02800	0.780279220129425	0.195069805032356	0.640274584060363	0.625560497644511	1.51767764862879	1.48121964293548	0.75700266736829	0.214610539946292	2.6418503278871	0	0.139485315311005	0.572758344148891	1.38798640890351	0.673151227240809
contig31993	isogroup00873	7.54896104198015	3.02836227846878	0.918364609231034	0.140746629593276	13.6060294689864	11.9667905709078	1.30578801560471	4.34572503502595	0	0.206321144803523	0.28244876832108	2.66753703446472	1.73988469510629	0.624748586331081
contig32347	isogroup00047	10.6896891413892	5.25576382784967	4.16653377890939	1.61879093291953	9.38213704493087	10.8992341638771	0.691386962052482	3.74866185285768	0	2.93134457215616	1.43319335758035	3.06020884923531	5.2291721818856	6.10961099680494
contig32352	isogroup00047	9.4365701201927	4.21786088705583	2.19982295381383	0.611347638532139	9.580720706943	16.4972498014787	0.462377134986078	3.0673677313052	3.05742666576939	0.336066514574926	0.383389259520794	1.51131193330044	3.59701759930426	3.23789040063747
contig32378	isogroup00003	3.64121869099524	1.32407952399827	0.0814876051373841	0	2.16626100751812	2.7721872336271	1.37021955644123	0.491641849779687	0	0	0.355045306482292	0.466526900292482	1.2113055375089	0.856718082658941
contig32446	isogroup01195	21.2680273542222	46.1543814401367	27.469789175988	24.0631293518829	56.310846997124	59.6561155563369	4.32322621211983	52.0996699186987	27.7600443857925	25.8389322456131	7.46563448994128	105.299514019425	65.0658865328695	63.4794720623678
contig32526	isogroup00079	1.16218728711597	0.139462474453916	0	0	1.43720212909233	1.88933018463448	0	0	0	0	0	0.655177122268677	0.0354400641097207	0.120315053138441
contig32839	isogroup00015	0.751641127378133	0.341655057899151	0.336422723217794	0.292170156567569	1.68319996847691	1.65082445930945	0	0.281909762144979	0.876707887292908	0	0.146580953840882	0.120378929091534	0.0520926243540474	0
contig32858	isogroup00015	102.422821570912	60.8227821864434	22.0233863228691	2.80174397528339	31.0796284687495	30.8378643651482	56.2009145942034	23.5695698630528	21.0076480711855	5.63854679545294	6.14664075499082	20.7394350812138	23.1988994071752	13.3370650027302
contig32921	isogroup00007	43.6246551606984	17.5788813771391	4.36711771987459	4.48225022184464	32.8888371974111	38.2408929418016	5.94560020210535	18.2974132349549	7.06975578307528	9.47675716455361	1.72979419461515	16.5498206850795	11.2497849001937	4.48701020448529
contig33362	isogroup00011	0.0667232230720696	0.200169669216209	0.123190085413575	0.0356619455810415	1.43072095890349	2.4469963040863	0	0.110110636508392	0	0	0	0.117546483701145	0.254334577728584	0
contig33500	isogroup00050	0.410535648660589	0.615803472990883	0	0	1.78766679635576	1.84503813029511	0	0.169372594361099	0	0.321650792770104	0	0	0.260812268046068	0
contig33610	isogroup00010	3.01585025997833	2.56347272098158	5.75372304398409	0.0805949434844807	2.13997619110275	4.06416695001643	2.14564845978178	0.248846785609807	2.09594049569213	0	0.404342586850586	0.929780532082174	1.03461953776148	0.0975671553515574
contig33649	isogroup01944	0.648580249684031	0.0648580249684031	0.0798309320977422	0	1.17262564941816	1.52782086961433	0	0	0.970839801493989	0.304893889970136	0	0	0.197779874929979	0
contig33751	isogroup00004	9.57954845534713	4.00339338432417	1.84785128120362	0.458510728899105	5.88300940398652	5.58618954415992	6.28832903581067	3.65724614117158	1.22297066630775	0.672133029149852	2.6070469647414	4.28205047768457	3.37901653267976	3.23789040063747
contig33817	isogroup00005	6.91174890320017	6.77351392513616	12.6334476896372	5.72595151966417	6.47385939138419	12.2075571935135	5.90089644118726	3.05115306411456	14.0409783845049	10.3973564319674	2.85416042111499	3.07455283113371	8.43075215002809	11.0908159207211
contig34097	isogroup00094	0.328369829057326	0.0729710731238502	0	0	1.57366140809706	2.33687430367906	0	0.0602106053816438	0	0.343032868343813	0.0782673141666467	0.0642766690717484	0.11126001541808	0
contig34620	isogroup00076	12.1076410406059	18.9261546792629	86.8282478426241	35.4215279703828	22.2696570901897	31.4172846483732	10.0566160984687	7.93971921115285	91.7079136260198	42.2386520453385	4.23767184530999	8.868816157901	10.9306714585599	8.82355451499559
contig34950	isogroup05883	32.54257744839	12.0454121025738	5.07857953165219	2.56096474915745	25.1172802268473	21.619458418986	1.97996279289215	8.62114602206023	8.96539545499599	1.56422093485331	1.85586394100235	17.8204760427238	6.44325316798451	3.53086249164691
contig35043	isogroup00039	11.2666158366378	13.8279160697924	62.7437380259784	14.100916152209	19.797126141533	21.6671467001208	23.1229391100112	7.20376202209818	49.609689859465	18.8979077281796	8.57200199937347	8.76640911007089	14.4959752037685	9.44566277709517
contig35094	isogroup02632	1.78949679240868	3.6642077177892	0	0	0.749918177461647	1.1748422874683	0	0.281250874553989	0	0	0	0.0750609850011486	0	0
contig35381	isogroup00098	9.317421507564	10.3301847149079	6.98077150676923	9.74335298910597	22.1509164801927	25.3576017437669	0.349351613100593	8.30090006773084	6.78578862763816	7.93490381635242	0.362089856214083	8.32620926216444	4.73546761389888	0.262114937194462
contig35438	isogroup00024	272.660407252311	72.6979844107958	6.34615591524476	1.01042179146284	97.3654490426164	69.8111249484576	9.67068783537549	77.5696067342072	4.22635191121758	0	6.0831095843966	7.87205239331911	126.95919693706	9.45202349276998
contig35523	isogroup00004	10.6453869537711	14.6487803380953	1.90384677457343	0.291779554753976	8.66257084138607	11.242355839055	4.00166393187951	4.87990320889463	0	0	5.36744963329112	6.73220770288376	2.56646710253389	4.5919172954495
contig35559	isogroup00102	9.46544074556042	2.80457503572161	0.690405973196957	1.34907964464544	11.3130670847561	13.8378434144646	0.906970534011154	3.41335410632298	0.449794499867996	1.97762218192168	0.376016389145394	9.26405151422142	2.40534830722706	1.08878512373084
contig36043	isogroup00006	24.3788731463323	17.1413951810149	5.70088446490737	3.36852963585373	22.8002531928806	19.4604492286032	7.34633826300269	13.8009937709187	4.96136963490759	3.74415488626149	5.71993886294009	18.1493286019907	13.2790602221263	19.1347460663995
contig36346	isogroup00011	999.971418741277	619.737078546442	217.038609588791	29.5702193287779	539.919625502976	543.921873005349	86.7559657437181	536.326150757509	192.034074871626	47.405842686534	369.271092707475	1203.34454859984	811.648060500115	1149.67016464854
contig36544	isogroup00012	10.6022703527018	7.2374779653174	22.1926019543559	5.42913201383019	24.6939154980508	23.2266582746814	2.05309250236356	7.01955307740997	18.7347241437555	7.75962534399121	0.680945102730963	3.24349345884316	5.42074294024505	0.41077714037938
contig36957	isogroup00135	9.56085633354942	5.54139428311844	0.76852530349753	0.417146611154384	9.17944708011895	9.20490746424634	3.43261997826362	3.28437804539366	0.584136791877499	0.550347457354352	1.29754401685524	6.01549522381146	3.15351542935946	4.64592714366697
contig37023	isogroup00002	33.1781226725866	21.9396492706713	0.275556770004049	0.191448339435065	43.6838607823231	58.1756668955325	0.752944660866803	11.7854601668094	0.574474378778774	0.210483764391664	0.672343690906993	8.55846667842482	6.58793486469067	1.15882393285973
contig37071	isogroup00008	50.1421235075079	11.7148478541289	8.39805298544495	2.06416557650669	10.9077569073396	11.0433099476755	36.4691364888944	13.7027341284119	14.314771405635	5.74915300973953	11.9437599280019	19.2206288465551	13.2000608014821	26.904296882573
contig37298	isogroup00017	293.724233608629	509.688651304135	288.215828544058	118.886120871667	701.049700474094	454.232783633941	1352.74623099335	519.453128746958	310.624690931807	152.725308797157	244.528108240621	630.03734087796	486.552382345467	757.53763902476
contig37547	isogroup00005	4.30769569318684	23.6230821993794	17.7360162970694	6.4523034368525	30.1175998750941	15.8883870350408	1.62539503141927	27.764790933407	1.49915716992523	13.0930234788743	0.193152804328353	8.48746853853989	8.1075107995526	0.209359632877985
contig37909	isogroup00003	796.440270117547	196.16243186567	121.048060569114	13.7131226494461	671.418990932627	734.463709768885	63.0903433301734	213.43789751038	67.1964917748918	27.7465889796604	18.2315639198902	40.1695858511664	139.505509379601	14.5920935029768
contig38200	isogroup00025	7.18306083775862	3.91803318423197	0.401878103801214	0.988877616804785	6.63168823091712	8.57472418466396	0.703917429381791	2.91857750553293	0	0.255811824527183	0	0.14380020260881	0.746734996870491	0
contig38280	isogroup00021	78.2061610362974	41.9342584360419	26.4640823359515	3.24569572241601	98.2301517003919	82.1157578016146	3.82152471951195	40.9662020434055	16.4953575642908	4.62928922327647	6.33738747699196	32.8175797863703	30.0920330848548	39.3981506562454
contig38281	isogroup00021	8.02484331097455	5.78841156857181	5.18160359265345	1.68750855893794	21.8597219521405	19.4702980421592	0.595608484706294	5.15611501820063	3.09446250424649	0.309215839441362	0.211654586055036	0.347640695997587	1.65481350895828	0.766078192728143
contig38313	isogroup00179	277.405518573097	277.080402231376	189.690349389221	49.5235393968571	378.956986639875	300.409677775704	174.95172756956	233.053633222927	176.597266062695	85.9698814752578	52.6557065299043	110.184386455643	316.014762741424	123.481178246986
contig38461	isogroup04464	5.67147396112591	11.7436498868966	0.265572829061873	0	4.03643600333618	1.78846417770034	0.119614954485529	1.52598979943695	0.329559577197968	20.3582032262155	0.0991811345282054	1.26250673051298	0.975179590149544	1.29632930895087
contig38462	isogroup04464	5.28787255450866	5.50637968486026	0	0.0467147061121519	1.72524146601965	1.51983071377119	0.11306071040413	0.576949568006299	0	9.86102019478756	0.0468732759071656	0.461933527558438	0.233212613653522	0
contig38502	isogroup00008	0.2486882613892	0	0	0	1.24231847043526	2.01641028090716	0	0	0	0	0	0	0.0473973086388226	0
contig38539	isogroup00008	23.4496286044608	20.9185575804873	13.4389184087536	4.19101542282983	20.0918698067741	25.0312090391502	31.103842379609	16.5029453973528	16.0249586068673	9.21544376330252	8.75648394720386	38.1418910439356	20.487596108434	23.3128108845898
contig38706	isogroup00003	0	0.0884631987004042	0	0	1.05129428963337	2.04160219683876	0	0.0729936195224607	0	0	0	0	0.26976215176758	0
contig38856	isogroup00008	0.250212086520261	0.083404028840087	0	0	1.55680734892912	1.55176221827291	0	0.13763829563549	0	0.392077600337414	0	0	0.254334577728584	0.647578080127494
contig39067	isogroup00023	51.5062431163476	33.1028888343268	34.9750898961601	10.3310472963854	73.7219774782001	71.6784975185871	2.69499815820457	32.8056664229976	37.002142243109	20.1319845397741	1.67595876304804	18.1477377387584	16.1917696984555	2.99559928222242
contig39157	isogroup00006	0.457973835360086	0.902066900110258	0	0	1.89350114175873	1.73401842582965	0.107711998166414	0.0687068816712232	0	0	0.0893115599666711	0.146693409512848	0.0952198786112725	0
contig39186	isogroup00011	5.81370528303503	2.88018426865956	3.3481443276981	2.16654703874791	15.399100849782	16.0916524894488	0.137988411444121	1.49633106352313	1.3686536923883	0.501466021748166	0.0572079271259868	0.093963490105931	1.13852594669724	0
contig39945	isogroup00018	11.7519247587188	3.45905709879269	1.41920115776195	0.948093427263135	8.95149399420995	14.2845880596149	2.40934240207863	2.96394682504018	0.758645574060588	1.0423609531125	1.04644283033061	1.32814250263544	3.41462400489992	2.29549832052144
contig40353	isogroup00008	57.5303696458023	44.2147351283763	22.7984059410039	13.8687994386739	33.8824060126306	52.4048142934527	17.4453810541971	36.4124642911802	19.1651569508972	24.4766571501611	18.6765705634651	36.9917604811346	56.5477632960859	79.6391089778196
contig40545	isogroup00005	2.72900807339935	2.55369549523003	1.22526614079902	0.0733370655093998	3.16271865870903	4.46384073614554	2.159500092271	0.622702289125078	0.244511944372686	0.215010296959227	1.13445088015461	0.825906241327602	0.714803228535577	0.118374487765241
contig40664	isogroup00024	139.124227847087	41.7579760262686	1.68181520460084	0.353196779228816	80.6958785627137	75.1513847549552	3.68760370177667	46.8990842573687	0.108932158500833	0.973854622555492	1.97059967309145	4.69778661753885	19.1864747413716	0.885181903546771
contig40846	isogroup00004	9.69581655206612	14.503659470446	7.69309512990895	4.19713667223026	30.9332033574001	29.2457542844852	2.07307550631121	15.0749585712666	13.0226217104639	9.04055854592768	0.687572825865864	34.162292821967	12.5841714613022	1.97018260484628
contig41181	isogroup01104	15.8037803262912	6.77304871126768	2.65806299680828	0	14.4906622425658	13.1841226741453	1.39673462237718	5.1836699648566	0	0	0.526422944803552	1.8157540967874	2.61915704564725	0
contig41269	isogroup00746	75.0355122384917	73.6017126415779	519.415284950052	217.978803959701	62.9142205423119	155.991313885543	8.03704975082543	31.7457316141294	558.508348017327	272.679706531202	11.3801993910341	23.2806424144901	76.5511357814481	63.9501544521409
contig41395	isogroup00021	1.62193554402292	0.190815946355638	0.704601236197268	0.305959495732674	1.63083705956817	2.93991218812482	0	0	0	0	0	0	0	0
contig41507	isogroup00863	2.76443218221224	0.394918883173178	0.12152213454724	0.211074571524153	4.14891181029442	5.0020830842059	0	0.48878899571907	0.211122112123727	0	0	0.347864835711319	0.677405635458918	0.255524039353982
contig41532	isogroup00035	9961.46291527131	3537.82634333682	737.371672772269	85.3437087200256	5465.73964972308	4759.1994357908	330.410491434719	2601.57223833642	728.219570109044	222.079242391393	289.748997624783	427.103527197301	4077.99500639909	593.930032336297
contig41603	isogroup00003	2971.24280469023	500.096792740402	126.632499949898	2.71963996206821	1714.17565824841	2376.54694650221	78.9861142442013	402.476244204768	58.1453974034965	11.2126865143223	25.2420622006737	20.3097253964946	117.103245853985	5.04142561445049
contig41628	isogroup01575	4.10265704972968	2.58545055137968	4.34472039183818	0.844010195234657	10.2661364064861	9.49393406764219	0.0600795767752611	1.83951891382536	2.18498899298933	2.40169827613419	0.199264736158578	1.06369406770508	0.826181205991537	0
contig41706	isogroup00005	3.87354035533447	2.31162892173186	3.69117905865888	0.133568608908185	10.2054465505069	10.9861678849373	0.242450874697718	2.01049623024961	5.47754640230924	0.881094827686037	0.0670109990937202	0.110064944958844	1.38125155615879	0.485089088173838
contig41793	isogroup00037	44.981328765694	43.5756622417661	6.59628839452033	3.94429711366218	67.211144611392	69.4722525804491	14.7737850841335	40.7399879122658	5.63597927545441	8.25994806907047	19.0345838630517	39.8540240242329	50.5670546408217	85.9484353094514
contig41802	isogroup00018	102.223560201341	41.862329278163	13.4087033908547	3.95488583074583	58.2373604395218	73.1364952257574	12.1419615006895	30.1322560289357	10.6952478304182	6.76373331481402	5.2910805512604	27.0976201034146	34.3167330038322	26.6871707598313
contig41805	isogroup00029	250.074984007099	74.3232723850046	12.4033853121887	1.53883737781206	124.161299876827	112.24501180818	7.07627034529379	52.5024106885732	5.18924882039489	0.386706674305394	3.74986207257325	6.63010474848582	59.2947969638736	2.82095656822662
contig41819	isogroup00033	12.4531087827275	8.66408149806044	19.872919736292	2.65719432818739	7.27128250716029	9.82514394659485	1.31118350108393	3.98272515030353	11.8181466764371	9.98379727837908	1.47547764387492	2.67855923497716	3.38535557078728	1.96753510302566
contig41848	isogroup00004	13.8690759024556	7.8528101000205	2.41642090618935	2.1279009057938	13.6653763601878	12.0061702966743	0.901119111211082	5.48674744264055	1.35421999960257	4.46559847530702	0.815106495179693	15.7867406878904	2.9571127934727	0.245854705358577
contig42025	isogroup00027	457.791066371245	173.598662064645	33.2538569958825	8.4324291323899	403.153902241931	317.878973389272	14.2059069581723	139.667834867497	13.5610770020808	13.0882631676271	5.97250759195303	41.8278476206552	77.9049932907901	9.00722238722786
contig42093	isogroup00016	5582.67737393268	1691.40208114613	418.917826920314	38.9068476319894	4013.97725805552	3562.50077680543	168.310805128007	1209.3173345265	419.263273776188	104.914742613259	111.693372480027	157.192573769621	1481.226770755	92.9592527387798
contig42135	isogroup00018	537.690903446278	100.327934723173	40.5899394413948	2.16183267010654	227.659304380355	296.465709454553	74.4443914149007	131.575808846336	23.221432037974	1.44673595163263	21.2673056012625	208.968489202974	122.102284754333	71.0595626632924
contig42295	isogroup00115	11317.8282482609	4548.4009785442	185.896996382536	20.4477978847102	6586.85988849445	7991.39007077232	344.36843455722	4017.66505670586	173.580501129641	49.8791591476333	122.465398390338	373.835478693545	1460.94473056014	43.8642985381893
contig42466	isogroup00009	0.522716494112987	4.36468272584345	4.14985955932365	1.73215164250773	8.16717263794353	7.10427134390934	0.101424661867914	3.62299513672773	1.90020711055345	2.08867145617535	0.112131052246942	0.759718633137585	1.03609109083903	0.236748975530481
contig42510	isogroup00039	2.93834588446491	2.26672396801578	0	0	5.90076198792454	4.44882695966129	1.0859778762502	2.21670097181368	0	0	0.540276180193119	3.54959447492273	1.34404111552951	0.977757693350393
contig42740	isogroup00006	54.2675438481553	18.3366144179799	23.4642760371223	5.85050824721536	47.4628436477666	40.1164527932123	2.37569767927755	14.3445313897839	12.8930109872311	6.71637625992848	1.2809936737141	3.61450044623458	8.3658702180074	0.779225588639493
contig42784	isogroup00039	29.7858683193391	33.0290469686553	72.5103083142624	15.5914072915889	44.3571724001918	51.9126604255323	102.891751524267	38.2893573059608	56.1086970127042	28.4320758113288	15.2066212516706	30.2147667782098	46.8029066684208	57.5569584560176
contig42819	isogroup00416	47.791474595202	57.2512303913656	117.770197292773	9.69068621619189	58.0707154284567	100.426700468895	1.91199193656405	21.7904273136588	42.1429080957402	12.9703508868377	0.422764372660768	3.38513449925064	10.8175664411509	0.892607623959518
contig42847	isogroup00002	59.6129953607124	32.2422158501569	2.31099314784789	0.774263108984047	57.5206779029134	77.3818231114245	4.22914115691401	24.7324987810914	6.02845836550225	6.27587317265137	6.03537596172625	33.788702398267	30.0045384090159	54.7023301809845
contig42849	isogroup00021	0.503716437336841	0.0647074916358623	0	0	0.681192302631376	0.814132552630864	0	0.0549881029210347	0	0	0.268043996374881	0.0304643808229063	0	0
contig42887	isogroup00019	1.4516919271421	1.30718080767972	1.67014828866113	0.211969305935615	1.80792664506115	1.12921854612905	0.104934683570627	0.314224870493356	0.134919682098684	0	0.441087403858834	1.34945168622734	0.856931944916081	0.419902530688229
contig42913	isogroup00039	18.8038830727986	19.4246613122437	76.3536360540285	11.2076768024758	30.3579927956287	42.0445850361272	22.5633930233774	12.5625748393603	57.6207228112757	20.7031984153373	7.20657175558963	8.17428895954771	17.0361912065878	15.0631165558668
contig42963	isogroup00068	13.4485250814722	9.78074551379798	28.7173055398231	4.90084821008923	40.4625967594401	28.9468099024541	0.395373981293485	5.71652226663327	5.44661337165504	3.83156074102191	0	4.93589650870826	2.17478908381089	0
contig42972	isogroup00041	13.6163918353422	5.24267493125477	2.50949275279008	0.700520671399345	24.4956254556755	40.5190799020899	1.41285566781766	3.90531483621953	2.95842012466672	1.02689653954278	0.234299513236388	2.50142606364027	2.66452658892828	0.471133838609161
contig43109	isogroup00010	1860.77547362087	352.063019891273	44.590450208726	9.85027119889793	636.406578933884	538.252831619923	70.5851022037367	465.005013418231	36.8985401874013	11.8914013440388	63.1782071526358	359.692240125504	257.44691272047	182.376325858207
contig43138	isogroup00017	536.256320484092	323.362108205171	40.3356412802376	13.9231937684562	560.332890427072	373.482428300687	43.855513667647	279.182994140894	35.1185705666166	24.3146111854217	20.8544474287561	453.572712931929	102.665199800261	11.6276667700999
contig43163	isogroup00061	11.5269258673414	15.7937989784567	6.58448316795701	3.26763977975257	26.2357421145761	21.0819073485124	2.34782590638346	15.3440511436335	6.33247802434244	4.93973750244193	3.79103335920911	9.53644429528005	11.8948616920224	12.6913992297476
contig43166	isogroup00024	85.9455396983763	19.6521813334702	3.28970649035634	0.112038555932225	61.6893984962859	65.8509875589605	5.15203960018163	20.5830016315019	0.784446533650687	0	0.562094314779973	1.24636684848416	11.0666876167506	0.542529479860405
contig43238	isogroup00094	369.739248427554	137.611346482616	29.4168528113644	2.02298430706014	252.539113579236	189.689275881704	67.1465642806902	149.99833122618	24.2812793572808	3.81278852870494	12.9330518388601	21.290046522259	242.053235153182	13.644415268788
contig43573	isogroup00115	3810.26270907224	934.419562186017	85.7674238703244	3.70426190705093	3467.66305699367	3603.05717127692	116.305241616462	1149.91871330489	61.0840188077614	11.4472271129705	31.844241549144	48.5914517050279	295.24044453739	10.9078289460007
contig43625	isogroup00039	115.109915951741	36.8120670995302	6.26976700145014	2.19860484331598	68.6072327101452	98.7002990787314	15.7596394354267	38.9541865221702	6.8499568416111	3.7029551142978	7.09696118179603	16.1435946249744	31.1465659725764	20.4546730618048
contig43827	isogroup00003	47.8782606315428	15.945980698758	6.10403954027926	0.840421916595871	36.8139159211938	40.0728341160577	3.80727030485693	18.7631655718447	3.01757868789798	0.568605429873216	3.2433641149034	21.8947735029002	15.2148730207538	10.8783910190137
contig44043	isogroup00006	678.415879629665	786.356247397846	225.348731646977	192.753389208706	761.366033284034	551.494557556226	880.613756430499	567.974384694356	225.144082499842	216.162088453549	285.1530967078	1038.57279113944	890.519812073843	1688.77535625171
contig44061	isogroup00011	1146.37580867662	378.94196568091	428.389614048952	50.1731679124465	740.131034332204	758.054024335376	157.523322411481	452.510655917362	258.241972285135	84.8422282518778	48.7284708272808	126.059228441605	914.09525073711	361.148272390756
contig44166	isogroup00002	573.646155325072	194.829192070364	6.28269435609231	6.62870097572896	388.157288476191	429.90459847288	29.9579113445707	267.531991502346	23.092920482479	18.8391666806754	23.7542915589041	841.672410235825	142.451220531786	77.6258802099274
contig44366	isogroup00049	268.040948745262	214.530591922039	149.004567811989	19.2561132908031	275.754096684459	217.90027305095	272.913480154183	179.858498725937	98.5989525443969	24.9949470215101	51.4402954230537	97.8100617549612	469.503855914522	234.405456608949
contig44638	isogroup01342	37.1517336696981	19.2703340554444	5.93577347698405	0.244913964352186	40.9043893274689	49.5153663529433	3.16953422654775	21.9876469423603	4.01609196910137	1.50506649206049	2.02940663587772	10.120122533363	10.7153192273674	9.68885971032809
contig44752	isogroup00053	154.963686734237	91.541665043203	165.532066867103	19.3583504298525	179.233282941944	196.334474028062	9.88434953233713	65.3196735466773	154.901684289869	36.639299586022	4.09790316314142	26.788456506353	50.6803527566644	4.94408414468595
contig44994	isogroup00067	589.557803253598	170.48558527072	7.99335194819199	4.27417828475372	255.079626847517	302.243789098406	34.1641529981477	181.811613392515	9.51956276094731	2.81733963352571	26.188846647925	128.047778724721	115.30138568245	43.3145625675139
contig44995	isogroup00017	81.9297131516719	28.9017761761386	26.184254728307	4.57452198662278	113.350251067504	83.7468411197057	6.97981600754926	33.3151571328838	25.0660691882695	7.58048454018096	2.92698832979472	100.685418978023	38.2985227435036	10.1928632441939
contig45021	isogroup00061	39.5148022244801	17.0144218833777	4.5016190090381	3.31456120377063	21.75361894692	26.1444424687517	2.26262306428702	15.2199655510198	6.12056814773647	4.11131838858484	3.49636672374197	27.6632466607426	12.3043265571216	9.56842004375297
contig45081	isogroup00037	64.627902885083	32.4148274616129	31.8687394874248	3.66627353582169	71.6745590520614	73.1580662150699	1.82684657759717	34.0156998929037	18.6950160155938	3.47755784647097	0.865580810427975	7.34549370480278	10.5101502377563	0.0870263032582402
contig45348	isogroup00011	11.0876324423585	13.3259510302996	32.9511941753093	3.8155787929366	22.4270792875755	30.0902361532193	1.50062397445482	10.4556979404778	10.6860269059548	11.3263815873696	0.0957132626915549	1.493477395626	11.2249587670596	0.115477210092665
contig45378	isogroup00009	13.4539685061794	5.81793232699649	35.8052038103213	5.10159533178478	71.0198447628642	53.8451977713625	0.764342754575384	5.02557495479752	19.8278066976539	7.26478246466688	0.0975030921808894	0.600554719710881	1.62860191313112	0.0588183118192381
contig45419	isogroup00011	254.521271016281	213.469453110429	164.980880304024	36.4874058065226	284.327089905146	280.843584113198	142.001173167389	121.56671112529	153.321100266493	62.4384412744992	33.0351678791785	81.7151892327674	163.220135190898	150.516435381463
contig45453	isogroup00179	511.124299667323	506.697783404981	271.909563324645	29.0557876130412	452.938587416359	368.082691385114	128.29724971843	420.83076742131	212.532167531123	62.751541790588	86.350482393142	196.112689865176	688.204554204014	168.265003584347
contig45506	isogroup00858	201.251394196317	39.614386304228	95.7211850549418	7.532235172723	183.915069165057	179.700685588595	5.89133856637817	48.9950623887908	123.666732010845	18.5821020281126	2.02770319479887	1.81662747538133	31.6415336019607	1.00080248746976
contig45514	isogroup00016	2518.49358220974	1061.87500796432	496.896473150045	37.286963523481	2861.09364075334	2197.08834904652	257.576759984654	738.497730489625	432.136604268957	136.436797884169	43.4805906705287	99.8288324754655	798.131096348	54.9860427350471
contig45686	isogroup00053	248.523451396067	196.028718476262	274.433647623937	30.2551889974513	268.580952801752	274.607651575111	142.903022401479	122.027112265117	272.444247250218	78.4675493225038	15.0492094931518	35.2305195699546	190.508652490166	16.3828047000974
contig45721	isogroup00005	9.35356936357997	4.47339690019945	1.00594743152785	0.809225671649722	10.4512248123653	11.5974299227467	1.78706410476643	4.39600411415502	1.4646641640146	1.02543372395939	0.842276711685683	5.44479517051005	2.81325071786297	1.81598228834817
contig45735	isogroup00010	11.552405767407	6.1387260772414	12.8509657283706	1.29173240385875	15.7568129077251	18.3273570790454	5.18965791165625	2.83175152554607	15.5042801090862	3.6356286576742	1.50349583477984	1.1070073678105	4.53250229003241	0.813152021069182
contig45910	isogroup00039	13.8928243200967	23.5560554582974	56.8552594644207	11.5872563504852	23.7253302065245	33.239759761921	19.2653736382383	10.0528491463363	27.2215147670111	17.8888674575225	9.57596733322116	12.7189762604997	16.926034859195	10.4983373836798
contig46869	isogroup00094	318.374682253903	77.9793504149023	13.6251202903207	0.854597707960138	170.679211524413	138.72417225925	15.3533720374341	93.4192569796031	10.257482281327	4.91466910109693	4.61730004598778	6.12126854430451	102.158845620722	3.26285726637732
contig47050	isogroup00007	33.9678296839801	7.76015890300618	2.76790968036065	0.342239639043866	7.24874197174357	11.9404462064073	0.871687832861868	6.92520424572436	1.63007897711939	0	0.161889206681522	2.19838514673301	4.74559606847278	1.10285603892779
contig47129	isogroup00084	46.102562693109	46.261509711396	104.468922543912	23.1810109385605	46.8903993459011	43.6010727106995	3.7159071225138	24.7370775924662	91.3580506799149	27.4067499542225	8.99212735213039	24.4681651072302	47.9106156660135	24.7237351932474
contig47170	isogroup00003	10.2947690690069	5.20609994744457	3.03535080087282	0.209213100993073	12.0435455248687	9.40274827729573	13.4434733662432	7.89699721208622	2.92964311263715	2.2081425589555	4.07251124783607	6.51666347620017	8.38543443273391	7.24353824903345
contig47327	isogroup04602	2.16948944912018	1.32579910779567	0	0	2.06177927725288	2.46557426169873	0.467726953076826	0.447527586989538	0	0	0	0.530832703845195	0.872905097351823	0
contig47396	isogroup01408	420.454040692529	913.007401739702	1196.34810440215	860.279500760755	929.832494027771	1166.71697828785	70.0956492445556	800.517099028653	1159.72923119096	977.622696512863	257.227493371832	1103.59363600429	1040.80196853806	2104.90407087356
contig47418	isogroup00035	1412.50289356769	949.672383683902	189.327935539771	26.729629953035	1659.42702896837	1421.76705209694	65.9779961083146	517.427820326297	134.904657488499	39.1830899824842	31.7825388398249	234.709290396502	208.732102172661	11.5283450579101
contig47447	isogroup00143	62.9565895115495	17.1435636054527	15.855756154844	6.00501148171085	77.2618407707575	89.8399538135561	2.12991789922619	10.9489044205522	9.73445199714317	8.19568661350465	1.76606407288934	1.62100392845934	11.2973778558794	0.62668846463951
contig47457	isogroup06035	133.073924218794	63.1402245614365	17.4320254978727	3.86354921995763	66.3131741081451	70.3501733514805	10.6006506311054	67.8015791465437	18.5334400379135	6.12592343302976	16.6142732868635	94.0163785154631	53.4212873885111	46.8193337093333
contig47812	isogroup00009	42.4518248971405	72.6060973439189	131.978051407682	77.2522482542184	97.8075729918168	108.435020879125	188.276306973183	72.5585486417427	164.805892327871	118.391907476143	37.9441488927709	95.7843816010779	90.2195255799094	110.633265075247
contig47819	isogroup00008	147.571546607372	152.110784387511	8.89383230082033	21.1583753493476	121.399383040051	90.8295615742803	90.3533593040164	166.864076602388	46.5522341424179	17.4193460186205	38.2540375860875	174.950127683548	184.819998651729	98.4201154011553
contig47832	isogroup00004	10.7177460682694	8.84214050632229	1.31920091466505	0.0358023469415968	8.88471175034935	9.35975072758808	0.606551422745517	1.76870628722141	4.29724929007744	0.314896970349734	2.87391003987241	2.77321773062642	2.04268715970989	1.73367360034132
contig47980	isogroup00017	0	0.0357947164446937	0	0	1.31077385368812	1.95751283691463	0	0	0	0	0	0	0	0
contig47988	isogroup00002	124.564887350615	67.3747720224986	3.96735878661606	0.8151809273754	129.172474416076	200.857923712997	73.2329968291446	61.043515777544	0.525457867376548	3.98325689618029	16.0081148747776	77.4347711575166	69.0244031573265	178.945637880483
contig48089	isogroup00057	101.717454903664	30.0428186834479	10.1304471540751	2.05152884340395	79.7385023571804	74.4570522590611	28.7408010378592	30.2099637865106	3.39367727738437	2.7760114696341	7.16513775342159	34.1031417111039	45.5816113057172	29.4683144575153
contig48116	isogroup00006	52.4089717544846	20.8270180913587	2.20629734912941	2.28105253925558	24.585672627544	26.0370209767763	4.19572455733856	14.2269202839814	3.65050608588519	0.80251334918561	4.30293537491599	20.8266618968989	10.2814115083793	14.4697964994374
contig48219	isogroup00007	7.7568060921503	2.45135283284765	0.90790380868386	0.407381303026091	5.34070511187495	5.31456241829263	0.524784684708188	1.29899669979064	0	0	0.145044979261931	1.31029723608002	0.507970650531852	0.381809041462453
contig48355	isogroup00039	10.1368865060155	13.7701918034409	64.5205255507132	14.1462038942413	15.9777005582895	22.1536390505051	21.3062678958391	8.93672570952466	51.4820906742998	26.4275842288406	5.71034293472715	8.05103819996364	11.726019328262	10.0298808143859
contig48649	isogroup01774	19.0673760238753	20.8976126408123	169.103528055755	80.6892478250962	11.8166609650792	11.3033052757644	2.82160455474791	8.11823898258578	133.621007598873	88.9691511620243	6.16187494754118	12.6115684247135	23.3656322504607	7.39665378545168
contig48711	isogroup00005	0	0	0	0	0.77992258210271	1.27256930678906	0	0	0	0	0	0	0	0
contig48781	isogroup00138	40.7690323072799	26.5053360174675	23.3414875970453	5.31607353666853	103.448339206452	147.70686874567	1.55525054311806	18.0373954879914	19.0486847010478	4.62433281083185	0.586166876440786	6.69127695094286	7.4576671094783	0.141441036773029
contig48890	isogroup00014	101.207557476033	27.6876754633564	4.79123062826228	0.872467524731752	37.9619688317638	58.327569572146	3.89829991887894	28.6480653269942	2.28235208297102	2.3611462869028	1.27947323361847	16.3144543107355	12.5402901387799	0.731213625531413
contig48938	isogroup00047	162.49200396663	43.8612986239838	6.26164680381059	0.822554423200906	78.6906156582304	87.4768170084221	5.19814133864751	51.2180455698456	7.5874882356292	0.602893194488687	2.3843344099645	4.55640295803873	45.2357690659573	2.71071628515679
contig49054	isogroup00036	45.2377057231532	21.4446946740975	24.0669346100788	2.09186364494544	76.2596768604785	106.710575227661	1.91964804911089	11.1415781752629	17.0874008512153	3.14313455197009	0.717146145892123	2.22652944167145	3.69240177206537	0.400960485395234
contig49068	isogroup00023	317.015593769718	88.4346853127932	20.2503303123424	4.79635381558484	185.250702804426	215.7072926013	69.8968942515389	117.896982484679	15.8553495938506	8.37735880222185	14.5744327511447	50.5396749490558	89.3499253213712	39.4505858340013
contig49165	isogroup00039	10.5484696003743	13.9525102969836	50.1846114490654	12.2154781315924	12.8141611426103	19.6188825002796	17.125012568397	7.19966643653908	33.5953811871503	16.8065885104412	4.70154596510108	4.29764254595307	11.109041217828	7.17634765388793
contig49204	isogroup00006	32.0308199125607	16.7646689016034	5.18754579860833	8.20944530751828	24.389870339136	39.5796603774001	4.11914397391635	18.8561939547306	6.60909055952828	7.0444474541357	2.91319559913305	30.689337918965	12.7806625325738	8.48386695800056
contig49337	isogroup00045	1420.10030238973	4958.4090247111	4158.07153159043	4255.82209720908	1215.71377097559	420.391737382127	8264.92469294408	1715.95730091976	3785.53519123579	4388.3278727021	25609.5757760241	3338.99974033228	2217.90576189511	2384.73744338325
contig49633	isogroup00027	299.321088522826	143.234884933116	34.6068034271751	8.90031109926844	209.775746006739	188.809367181626	11.6289489084229	123.663615916925	23.6104895391702	15.741498549717	21.2261696136392	36.5113133815339	127.226813978229	21.3930404059139
contig53304	isogroup05298	0.11393586082619	0.683615164957141	19.1425843662188	11.6311276307453	0.742475224739161	1.20101169092351	2.21074067665219	0.75209497257964	35.9367063957034	28.6549214068027	0.672129295597392	0.752704185530491	0.434298999915998	0.221159478257827
isotig00001	isogroup00013	7.07656999806125	3.05471344766029	1.06964567604252	0.305418383566193	6.9852537076712	5.69580537841631	3.24778069727273	3.35407587737802	1.05912404295293	0.34636609094207	0.680900586864074	2.3270844939178	3.11887119851484	1.65631730896022
isotig00002	isogroup00013	8.50143204229984	3.66977770178183	1.28501802804278	0.36691414528061	8.39172928555206	6.84265150546641	3.90171889682738	4.02941653146348	1.27237787204776	0.416106642724905	0.817999407675315	2.79564120571858	3.74685356749448	1.9898155527986
isotig00003	isogroup00013	7.07809874509042	3.05647604001559	1.06987675093473	0.305484362910234	6.98533691795743	5.69342085163467	3.24848231332312	3.35480045631027	1.05935284486327	0.34125725900219	0.681047681395693	2.32758721253822	3.11954496632615	1.65524818407183
isotig00004	isogroup00013	8.50363848715899	3.67205491545086	1.28535153908043	0.367009373452238	8.39219428840513	6.84008438157718	3.90273154123351	4.03046231826116	1.27270810248432	0.409986984666788	0.818211709623842	2.79636678090823	3.74782601845931	1.98861766002297
isotig00005	isogroup00013	1.71835771216324	6.53732382087397	5.74082840133936	3.05716468617137	8.49978571946012	7.80354058607389	0.769713404914529	5.15041631828188	4.373390233009	3.00659609260228	1.0170918209027	3.9984086885795	4.63720193372441	6.62149866728939
isotig00006	isogroup00013	2.09664014752173	7.97646234144083	7.00462495153492	3.73017455751009	10.3709442211058	9.52142640019966	0.939159533202097	6.28423846381003	5.33615642331113	3.66847370050564	1.24099628984468	4.87862575023558	5.65804411828332	8.07916759376218
isotig00007	isogroup00013	4.84058420455782	3.10855746360889	11.6943366923134	4.1027707398596	5.39789790427575	3.83658861428133	13.3643512786928	3.98615881890311	14.3772698717762	4.92378336901607	1.49487034753728	4.67188759528793	4.11013399259735	3.8859699239686
isotig00008	isogroup00013	1.71875733023583	6.54003118142883	5.74216347771176	3.05787565470304	8.50022751304775	7.80146378624492	0.769892408031951	5.15161408951869	4.37440730050505	3.00171503375389	1.0173283538843	3.99933855106522	4.63828035277877	6.62150243525451
isotig00009	isogroup00013	1.7211589473717	6.5479808461991	5.74726072786409	3.06532510698831	8.51348290945396	7.81301426272976	0.770968177582066	5.16616874098247	4.34422100692163	3.01149739037783	1.01874986532429	4.00492682104808	4.64249585918737	6.63229291290444
isotig00010	isogroup00013	0.0447886997266238	0.020809146041519	0.00571986012025884	0	0.386970467469119	0.53575627335343	0	0.00681674781049468	0	0	0	0.00181927187238642	0.0130461784864473	0.00240542476959229
isotig00011	isogroup00013	1.72155986955837	6.55069510369065	5.74859947948949	3.06603913566453	8.51398162791448	7.81093628332424	0.771147764858465	5.16737213458624	4.34523293820673	3.00660951435866	1.0189871702079	4.00585971804809	4.6435772698231	6.63229920139632
isotig00012	isogroup00013	2.10081197271577	7.99233364229077	7.01499078040034	3.74147413570433	10.391385904831	9.53640797162069	0.941028241767308	6.30572159573016	5.30246873329206	3.67577310809619	1.24346558320139	4.8883330783344	5.66653701516503	8.09524325412498
isotig00013	isogroup00013	6.78081836919464	4.35454950480749	16.3817361103068	5.74726975542316	7.56151813863422	5.37439479438584	18.7211367085821	5.58391669259568	20.140059861703	6.89736595907623	2.09405391659148	6.54450369753144	5.75758439458884	5.44356943894775
isotig00014	isogroup00013	2.09723510783601	7.98017425656752	7.00661264306486	3.73123306334366	10.3720142752853	9.51937976187661	0.939426037042392	6.2860217323866	5.33767065612138	3.66270563142501	1.24134844543204	4.88001015027822	5.65964969266422	8.07958583189398
isotig00015	isogroup00013	4.8423697391224	3.11158693023693	11.6986503539484	4.10428411895951	5.39753001584802	3.83179169098516	13.369280954561	3.98762918364634	14.3825731804711	4.91674856054258	1.49542175673962	4.67361090314307	4.11165008776245	3.88496685259518
isotig00016	isogroup00013	6.78432266809344	4.35943781285391	16.3902021238005	5.75023992067144	7.56212086458087	5.36846887558696	18.730811714633	5.58680243765645	20.1504681613731	6.8885298954165	2.09513611499799	6.54788586998495	5.7605598904	5.44296906324834
isotig00017	isogroup00013	2.10140930338757	7.99605745810178	7.01698537544737	3.7425379611623	10.3925286120662	9.53436151956524	0.941295807374862	6.30751452197291	5.30397640139934	3.66999563410342	1.2438191417977	4.8897229939097	5.66814819998595	8.09566689553437
isotig00018	isogroup00013	0.045460884619516	0.0266520126072813	0.00732590293387629	0	0.258419364813145	0.363932094290627	0	0.00873077867892649	0	0	0	0.00233009354550984	0.0167093312144516	0.00308082855284535
isotig00019	isogroup00013	6.03632992081734	16.0594799752104	52.8652271287838	27.9370372107332	10.8712975036071	15.3550173962465	17.4937922649223	8.1407888415332	51.0881479345965	42.1954556986806	4.10770354116347	4.43421888929631	12.2886760398271	10.8797672524116
isotig00020	isogroup00013	0	0	0	0	0.0650564970788514	0.0805909166014283	0	0	0	0.0126223825042871	0	0	0	0.00347464303908492
isotig00021	isogroup00013	38.1941523731329	77.0754846914655	165.034132882732	95.1155264182002	63.2555636396881	72.4528934275293	154.024333666846	57.8701332000013	175.579348866643	129.287942571912	30.7422131027335	56.5569787539396	83.7704759780209	106.928700425673
isotig00022	isogroup00013	0.0363759364368834	0.0132529273463873	0.0101682382084972	0	0.214294889989362	0.444368013728347	0	0.00268331271324805	0	0	0	0.00286451867062678	0.0056666887256856	0.00378744060625025
isotig00023	isogroup00013	30.2837021049401	53.3710877124776	112.897228501535	63.7852980048408	46.907556021516	51.5206005786551	106.01831027772	41.2417425676634	120.080531360518	85.7853085993037	21.3420390030124	39.8762324550245	58.6253862207431	74.0483885108235
isotig00024	isogroup00013	8.69029891313734	7.92326774374683	24.9172178551449	11.0442256357241	9.96822705140939	9.64303183468409	6.93614311735105	5.59093649748095	23.6614119146157	15.9190500431357	1.99410688531868	2.89935264232098	6.74038688950226	4.80473764527385
isotig00025	isogroup00013	18.5076932001294	7.57272572837807	3.92088036772783	0.164201315033624	16.0699093042039	13.0649278127982	14.094098532827	8.14680278291665	2.60982161014753	0.750000890669291	1.94599731569313	8.22950702629674	7.41241996332859	5.38155571372698
isotig00026	isogroup00013	0	0.00268648766579649	0	0	0.0617201481865225	0.0717758338154005	0	0	0	0	0	0	0	0
isotig00027	isogroup00013	0	0	0	0	0.109931023063908	0.136180739963836	0	0	0	0.0213290214583553	0	0	0	0.00587137459315594
isotig00028	isogroup00013	0.0672149921100418	0.0235601589060583	0	0	0.194474752321672	0.16904969845695	0	0.0349505865501202	0	0	0	0.00196372663583849	0.00169956112330901	0.00259642154768099
isotig00029	isogroup00013	0	0.004541215805172	0	0	0.104331211347325	0.121329256449521	0	0	0	0	0	0	0	0
isotig00030	isogroup00013	0.0155809724206756	0	0	0	0.0229256050964493	0.0467504329467637	0	0	0	0	0	0	0.0118782632455657	0
isotig00031	isogroup00013	0.503515673511677	0.287128032714117	0.165040546267487	0.0217468221359081	0.635119516987509	0.82875656079063	0	0.158708765758533	0.0197743148208496	0.0478181529307488	0.0109103200995555	0.164539129345813	0.0556930109654191	0
isotig00032	isogroup00013	0.0744604476416856	0.0194878332494208	0.0444698071637338	0	0.268456763335009	0.401962768670488	0	0.00264988526155413	0	0	0	0.00282883384007537	0.00559609577440299	0.00374025844694249
isotig00033	isogroup00013	0.0339612597140924	0.0192044275489117	0.285882773162659	0	0.44155016657409	0.613494979849553	0	0.00250519131258276	0	0	0	0.00267436860897918	0.00529052737558655	0.00353602591932571
isotig00034	isogroup00013	0.135860118131559	0.0164274527534497	0.0374862431747751	0	0.353718519374827	0.468010264747763	0	0.042441189586399	0	0	0	0.152614026591818	0.00471728168858982	0.00315288611804317
isotig00035	isogroup00013	0.0967165949818701	0.0339010431317944	0	0	0.279832449042044	0.243247982395068	0	0.0502908892440644	0	0	0	0.00282563380179474	0.00244552234032699	0.00373602738535092
isotig00036	isogroup00013	1.7606221224628	2.51206975492014	3.72170210123331	2.02496438957928	2.63341142280015	4.29178021076484	0.430847992665657	0.77486075243968	4.98565039984189	2.25076847567269	0.535869359800027	0.351792800023237	1.32123929565048	1.40349079666131
isotig00037	isogroup00013	0.728979125701556	0.415697769232383	0.238942141133943	0.0314845797686056	0.919512330133676	1.1998558632566	0	0.229775125959699	0.0286288262466887	0.0692300898460754	0.0157957259837188	0.238216200535859	0.0806311393607828	0
isotig00038	isogroup00013	0.0296074626740912	0	0	0	0.0435639688491693	0.0888366695670521	0	0	0	0	0	0	0.0225714561441261	0
isotig00039	isogroup00013	0.042597029138799	0.0243410656208238	0	0	0.636138187484455	0.827252800508932	0	0.0100422690384219	0	0	0	0	0.018556581535185	0
isotig00040	isogroup00013	18.2828722930851	7.53728141220189	3.89794947657658	0.167313152968564	15.9774336185118	12.8636002890011	14.3570298091992	8.1428899835635	2.62480555349589	0.764214426184186	1.97423036869749	8.24629395852164	7.43981852498019	5.48354350362705
isotig00041	isogroup00013	30.2629980645357	13.987454768176	26.7686969774484	7.69497839198158	25.3359504434209	19.6300109786468	50.6715284438386	16.1953969409752	28.6171117784181	10.7868101641453	5.3840961135529	21.4884832899825	15.4958393172523	15.3786753352428
isotig00042	isogroup00013	0.00518732374493224	0.0518732374493224	0	0	0.184489117685361	0.330831833478924	0	0	0	0	0	0	0.039545925195603	0.00671269961107768
isotig00043	isogroup00013	1.66445431467826	2.21927241957101	0.735432449709802	0.775557863346897	2.86248017853787	3.39109811894952	0.110413804140488	1.80351921658393	0	0.401256674592805	0.0457759082437871	2.10522214120278	1.30144449473155	0
isotig00044	isogroup00013	0	0	0.00511787330323892	0	0.506139528638177	1.18943217430394	0	0	0	0	0	0	0	0
isotig00045	isogroup00013	4.6471905892343	22.9451144503657	17.8293340224646	10.834147968516	15.9944135741487	17.9377863844827	3.23061957810738	18.3744666517865	12.5063904831703	10.3434875558734	4.56402284517525	16.0453515438706	19.0299816908637	30.4532147141213
isotig00046	isogroup00019	0.348823326699901	0.26219668188355	0.785662497293674	0.0121342192352779	0.224413314010923	0.190321568352611	0.149325444606257	0.0737907616504114	0.538763412385826	0.0319921738636333	0.0745155913091007	0.19782068524877	0.159434867686516	0.0364566547880141
isotig00047	isogroup00019	0.360900707181581	0.260479423643408	0.77556009548226	0.0121342192352779	0.22803422880293	0.176620664335384	0.142768141682344	0.0703138618172173	0.538763412385826	0.0319921738636333	0.0751952923541002	0.198088734413236	0.150121161820145	0.0364566547880141
isotig00048	isogroup00019	0.367934439989305	0.290895059959974	0.787729025290673	0.0121342192352779	0.231821949781985	0.175980969222697	0.145718957506263	0.0839602042764296	0.538763412385826	0.0319921738636333	0.0849822044491251	0.217345273864091	0.165482968041671	0.0541683899076971
isotig00049	isogroup00019	0.369202981054177	0.273948966465992	0.846933314317672	0.0128653590172849	0.236092738181769	0.190150716933456	0.142844847954917	0.0736112269717992	0.559602130534909	0.0317904290955085	0.086877599831832	0.20815403353839	0.164727321716841	0.0401378970950811
isotig00050	isogroup00019	0.376192358676774	0.304172346409431	0.859025506048422	0.0128653590172849	0.239856573541362	0.189515055780535	0.145777055738735	0.0871715146912829	0.559602130534909	0.0317904290955085	0.0966027950107235	0.227289139975566	0.17999225537049	0.0577379408395534
isotig00051	isogroup00019	0.35720176133404	0.275654942206656	0.856972009713897	0.0128653590172849	0.232494657118355	0.203765984325791	0.149360800092117	0.0770662012442724	0.559602130534909	0.0317904290955085	0.086202185026658	0.207888074048289	0.17398229473691	0.0401378970950811
isotig00052	isogroup00019	0.455325433635864	0.317316349099533	1.48725324309974	0.0143744558291956	0.387430459787666	0.356027371106179	0.0741344114870109	0.117243951799693	1.37729400042195	0.164400013716117	0.0771364623863435	0.261889920297644	0.213947144924413	0.0352587899774776
isotig00053	isogroup00019	0.447417272669868	0.303863960818705	1.41862471330961	0.0136387549263023	0.380193275362584	0.343305900650681	0.0736110146482017	0.114164301942163	1.36133779374283	0.165463752071521	0.0651622277358839	0.25197469066078	0.199373271828952	0.0314738491648633
isotig00054	isogroup00019	0.457110366994848	0.254327686031189	1.64123501018175	0.0157336057407817	0.270587022107109	0.264946552375902	0.0849173321840536	0.0909002604798446	1.55895810331919	0.190878232914298	0.0546149725965691	0.177233132910452	0.172138503227125	0.00555533760916773
isotig00055	isogroup00019	0.466152370543986	0.270198536079185	1.71867716315308	0.0165659490950262	0.279737262104847	0.280188066874288	0.0854367568050244	0.0946217881820663	1.57588279335198	0.18946402499017	0.068492970099901	0.189213770154511	0.189136053371861	0.0101093499909861
isotig00056	isogroup00019	0.221824519000013	0.205323924957096	0.0147711172018179	0.00160351256873121	0.370395631882324	0.400428718166947	0.00169788764852942	0.0863338313164057	0.0417006945243757	0	0.043039620887041	0.225949955973716	0.128225406514824	0.060176954443045
isotig00057	isogroup00019	0.075177650770786	0.01455053182729	0.0835781027474394	0	0.0414326977469707	0.0607552943364199	0	0.0100050722534955	0.124458531320373	0	0	0	0.0158467201326558	0
isotig00058	isogroup00019	0.243617746747004	0.190650257411345	0.0162989637936799	0.00145179262369201	0.414009298820435	0.479546491357359	0.00153723819323924	0.0801264529691809	0.037755089603835	0	0.0389673304399155	0.204571193143646	0.110657256150904	0.0544831766711942
isotig00059	isogroup00019	0.137513913930981	0.107214351751935	0.550811559986175	0.00498291195110018	0.0984041310225998	0.1487337380979	0.00602991661469605	0.0326938857802994	0.269137909784751	0	0.0749972414514649	0.0698034528518627	0.111180848582725	0.0241289849420759
isotig00060	isogroup00019	0.199086110823373	0.179091591067759	0.0165486264387798	0.00147403074822284	0.387130674938852	0.419399323538725	0.00156078514740951	0.0773712981113716	0.0383334107569951	0	0.0395642203350806	0.207704753401708	0.106833191278338	0.0553177336512182
isotig00061	isogroup00019	0.152003842561059	0.0243956784357254	0.0343171852837449	0.00229255135194188	0.0595402920163203	0.205751035676477	0.00242747995867691	0.00929058495539556	0.0275168445780645	0	0.00402558722496834	0.00566741408245689	0.0214594799958493	0
isotig00062	isogroup00019	0.172190932763263	0.192785502247122	0.0150214227443591	0.00163068506205071	0.339921391273998	0.33254909103369	0.00172665938483295	0.0833912332210916	0.0424073380926758	0	0.0437689533748758	0.2297788150603	0.124292637714269	0.0611966894451133
isotig00063	isogroup00019	0.191020409450665	0.0277551022278744	0.0338754262679026	0.00199454314140286	0.159867109006491	0.33975133017374	0.00211193241031256	0.0107772053389099	0.023939936429227	0	0.00350230208927645	0.00493070826006996	0.0112019803458374	0
isotig00064	isogroup00019	0.128375080188799	0.00833604416810381	0.0345924133407273	0.00203675845220862	0.11734824815968	0.25368404871975	0.00215663231238607	0.00550265462038932	0.0244466348485548	0	0.00357642972691203	0.00503506869097293	0.00381302492740463	0
isotig00065	isogroup00019	0.0788179380707842	0.00192238873343376	0.0351546941743696	0.00234850093299258	0.00806530862652082	0.103240186029385	0.00248672246444757	0.00317244037846188	0.028188391553305	0	0.00412383144467983	0.00580572699016373	0.0131899184066082	0
isotig00066	isogroup00019	0.840579137297607	0.478857822502278	1.27130301253213	0.00157499991848907	0.381347940602282	0.540474620099154	1.00252463911956	0.172029119142479	1.22090013545442	0.0484848436869059	0.0450399259844006	0.308239497097852	0.358881989582862	0.0591069257522008
isotig00067	isogroup00019	0.371801658501281	0.280404466055151	0.828276774308078	0.0102168606895148	0.185067411755588	0.161131017271724	0.252471465338466	0.0724218289570174	0.448070205986106	0.0181451521027297	0.079872443257019	0.150249846130465	0.159086601480308	0.049711415549231
isotig00068	isogroup00019	1.03169444619679	0.417067967611467	1.81666773128556	0.00223471175361307	0.0829230776006714	0.409368812259519	1.42244680017279	0.132824112129891	1.70099903623738	0.0687934321692939	0.00784804848904378	0.127982711602024	0.35142359442744	0
isotig00069	isogroup00019	0.0846956841539821	0.14115947358997	0	0	0.190931590814731	0.349070131515507	0	0.046589954053606	0	0	0	0.124340514423916	0	0
isotig00070	isogroup00019	0.121918628145223	0.206323832245761	1.82385909161425	0.0133666773000964	0.14867755365564	0.13308777761091	0.525696296783535	0.0799630617588348	0.962617528379915	0.0440871187052604	0.144179532653202	0.0633338553626178	0.240705060609984	0.0930437393421791
isotig00071	isogroup00026	0.0333470812174215	0.0044462774956562	0.00729697370045564	0	0.00759808029030613	0.0133698809630159	0.00191717348652764	0.00122291865460104	0	0.0273712471164878	0	0.00195825479162404	0.00112988357701723	0
isotig00072	isogroup00026	0.0162916644078304	0.00740530200355925	0.00546891918183523	0	0.000811648625166943	0.012093973560965	0	0	0.0168910589318841	0.0238709959664749	0	0	0	0
isotig00073	isogroup00026	0.0128806664283156	0	0	0	0.00275488926386358	0.00488847913543306	0	0.00122633701562019	0	0.0239544026609769	0	0	0.000755361858898705	0
isotig00074	isogroup00026	0.0215153299978759	0.00445144758576743	0.00730545855359571	0	0.00939353975870761	0.0134902504473385	0.0019194027580236	0.00122434065303662	0	0.00348766702625723	0	0.00196053183207942	0.00113119739513004	0
isotig00075	isogroup00026	0.00444834408989076	0.00741390681648461	0.00547527395662239	0	0.00259801293536635	0.0122127765462257	0	0	0.0169106860047773	0	0	0	0	0
isotig00076	isogroup00026	0.000991979681373324	0	0	0	0.00454976311440185	0.00499927576770767	0	0.00122776697949102	0	0	0	0	0.000756242644648354	0
isotig00077	isogroup00026	0.00951586662824967	0	0	0	0.00203523311130035	0.00361146806546449	0	0.000905982586139646	0	0.0176968250944027	0	0	0.000558039659310298	0
isotig00078	isogroup00026	0.0246538184167954	0.00328717578890606	0.0053947229573178	0	0.00561733396011813	0.00988448180418745	0.00141738482904027	0.000904115543200666	0	0.0202358266935394	0	0.00144775663368392	0.000835333814023557	0
isotig00079	isogroup00026	42.1360132415435	26.1119817055656	15.3295929101248	2.7733617732981	46.3088065337425	34.3561567216644	8.62917142910527	23.8213547648391	12.3189429876524	5.20163242067382	1.55406662078909	2.6114993151897	21.7916673787345	1.12703108406495
isotig00080	isogroup00026	45.1738867218869	26.2524482919006	15.1019658329	2.66676675126321	46.8093671395685	35.4164738204514	8.75714499484765	24.9754713913884	11.6728224838226	5.18573100885014	1.63792073763546	2.69245262247515	22.067928479938	1.12358574537962
isotig00081	isogroup00026	0.0120467714158828	0.00547580518903764	0.0040439587770934	0	0.000600168602337657	0.00894281464137265	0	0	0.0124899900237825	0.0176512616930268	0	0	0	0
isotig00082	isogroup00026	0.0159016705037584	0.00329000079388105	0.00539935919224159	0	0.00694262993510531	0.00997044979779228	0.00141860293219345	0.00090489254177681	0	0.00257768446423274	0	0.0014490008384224	0.000836051701453966	0
isotig00083	isogroup00026	0.000732622954483089	0	0	0	0.00336021085679558	0.00369219677780408	0	0.000906762798494227	0	0	0	0	0.000558520230839156	0
isotig00084	isogroup00026	0.00269439352564846	0.00226896547677358	0	0	0.00822293765076324	0.00531903191680333	0	0.00590910401111986	0	0	0	0	0.00118920889341311	0.00110106668768445
isotig00085	isogroup00026	0.00328830520852087	0.00548050868086811	0.00404743237164511	0	0.00192050329168208	0.00902792947576173	0	0	0.0125007184123959	0	0	0	0	0
isotig00086	isogroup00026	0.00614723544646071	0.00968012979053675	0.00547909391519678	0	0.00625699650772709	0.0125364150174496	0	0.00466415020455608	0.0169224841578039	0	0	0	0.000430931910069579	0.00109722575737857
isotig00087	isogroup00026	0.0232273586040597	0.00671718447446468	0.00731055894355633	0	0.0130598434536378	0.0138150566804326	0.00192074281114766	0.00589260197524985	0	0.00349010198112778	0	0.00196190059993984	0.00156321992375107	0.00109799179816799
isotig00088	isogroup00026	0.0171638796081934	0.00496367010950554	0.00540214476018255	0	0.00965058423392631	0.0102086497946378	0.00141933479957034	0.00435434405634542	0	0.00257901431004404	0	0.00144974838829604	0.00115514290840213	0.000811362124974696
isotig00089	isogroup00026	0.00454333317631163	0.00715444449970919	0.00404951939418119	0	0.00462445599574192	0.00926548377020169	0	0.00344720623574959	0.0125071642967612	0	0	0	0.000318495567772291	0.000810943753304891
isotig00090	isogroup00026	0.0019895702666558	0.0016754294447656	0	0	0.00607190898389117	0.00392763256307121	0	0.00436334838663598	0	0	0	0	0.000878125126361395	0.000813039937399252
isotig00091	isogroup00026	28.5230739864574	19.5844311749965	12.9989679933206	1.99975408726442	38.0488102477065	29.1471534050178	6.09795816984127	17.5650349523363	9.93032510098275	4.08304135436672	1.20022883112431	1.99829886604327	13.1156133993455	0.851299001730307
isotig00092	isogroup00026	0.00857966141586731	0.0142994356931122	0.0105603334089405	0	0	0.0169114857498326	0	0	0.03261617296215	0	0	0	0	0
isotig00093	isogroup00026	0.0019194985892278	0	0	0	0.00375908599895024	0.00298503687788715	0	0.00237575126717395	0	0	0	0	0.00146334316798382	0
isotig00094	isogroup00026	0.0195717847418971	0	0	0	0.00134071406335092	0.00551050583091112	0	0	0	0.0394310776930882	0	0	0	0
isotig00095	isogroup00026	0.0415242006242668	0.0085912139222621	0.0140994038511946	0	0.0131117874044232	0.0193833142518056	0.00370441286333101	0.00236295547937948	0	0.00673113474546951	0	0.00378379123785525	0.00218319066385062	0
isotig00096	isogroup00026	0	0	0	0	0.00429475592043081	0.0056942192741193	0	0	0	0	0	0	0	0
isotig00097	isogroup00026	0.0246972554700658	0.00510977699380672	0.00838587073690912	0	0.00779846832275894	0.0115285702490718	0.00220326531220008	0.00140540971918246	0	0.00400346188278326	0	0.00225047700959463	0.00129849140391329	0
isotig00098	isogroup00026	0.00113915609901682	0	0	0	0.00223088767372087	0.00177151626175627	0	0.00140992630103307	0	0	0	0	0.000868443615493343	0
isotig00099	isogroup00026	0.00510568808183515	0.00850948013639191	0.00628437018814248	0	0	0.0100638902928452	0	0	0.0194096244007887	0	0	0	0	0
isotig00100	isogroup00026	0.00280457223114657	0.00373942964152876	0	0	0.0103481096089333	0.00622202036508929	0	0.00771378687676582	0	0	0	0	0.00071269508203815	0.00181464259874148
isotig00101	isogroup00026	16.5393254148636	15.8607853439299	11.5097316468674	2.08315273920067	24.9233740741265	18.7238487524245	7.21881178775976	13.5401550713778	8.56293724611505	3.92008724790139	1.32151609828663	1.88815895232363	12.8032196362586	0.979419082963267
isotig00102	isogroup00032	17.7735372529198	4.79366619040985	1.76542285950866	0.102904839850909	18.4630876550237	19.2771771240796	0.956491763082775	4.81747587763421	0.881373385533737	0.439002346010631	0.26351419993346	1.25495204621156	2.22151717902533	0.0709183288511134
isotig00103	isogroup00032	17.7889114110163	4.79911044502701	1.6841795066489	0.103021710764993	18.3593415146363	19.267395799877	0.945081219537057	4.69140529285326	0.882374377453708	0.439500929027111	0.263813477843663	1.25637731826859	2.19456914514209	0.0709988720979631
isotig00104	isogroup00032	17.759626431812	4.79824137862613	1.6889750063831	0.103315052766033	18.376235013001	19.2769312536864	0.947772225287448	4.7047635083796	0.884886832970375	0.44075235536261	0.264564655172375	1.25995470243222	2.20081791833441	0.0712010328955085
isotig00105	isogroup00032	17.7442418636859	4.7927826284798	1.77044397116824	0.103197515732169	18.48025700305	19.2867295492845	0.959212160588699	4.83117745862862	0.883880135777008	0.440250930612482	0.26426367149186	1.25852130686631	2.22783548727057	0.0711200305827719
isotig00106	isogroup00032	30.9163171478983	6.95330848505752	1.60735437021319	0.0626073779474065	22.45409084911	22.5645642622745	2.48340455427227	9.61759378913233	1.14281522807907	0.395516852520431	0.507721356890977	2.00486354602117	4.21985725116806	0.268385729802918
isotig00107	isogroup00032	25.5769410149887	6.87921419023033	1.51432995805208	0.0626740169872654	22.4706024344799	22.1002535651203	2.42045615716582	8.92400751334426	1.14403163598549	0.395937839058505	0.502434419936144	2.07878282070936	4.35550224811211	0.268671398488179
isotig00108	isogroup00032	30.989506904471	10.3469586593999	1.53023375689378	0.0626406797441871	22.8168601271143	26.4083101422362	2.20676748960687	8.10155744341547	1.14342310851954	0.395727233824963	0.726817375245857	5.35412900652242	4.16050310363782	0.263509165583794
isotig00109	isogroup00032	24.8563571453304	6.65085321260154	1.51594352220557	0.0530511814324257	20.5998723565832	21.8533751341101	2.02435885041171	7.81533179889954	1.10648692916723	0.396359722744236	0.464080332967571	1.80952073094624	3.85914361490577	0.268957675950606
isotig00110	isogroup00032	32.9679349056123	8.33150965903151	2.31331099585993	0.138446537927058	32.8820902816137	33.4709944697771	1.15895202872299	8.74241168574643	0.99850876248237	0.398345599176053	0.432323267353784	1.5836593985673	5.14771792712575	0.581638333255722
isotig00111	isogroup00032	11.2154995179564	2.73823649614426	2.63875765563315	0.10516037206816	11.1578818128189	12.9826055377948	0.347595983761733	3.16591730485665	1.85469314962471	0.260924881914687	0.110561902657581	0.25920303428721	1.44003467741837	0.0547249081797882
isotig00112	isogroup00032	36.0043300336366	9.68680036269203	3.60126604856255	0.191988801136152	16.7459205762461	15.0462292164099	7.46828906274457	12.4586084149824	3.39456910420378	0.475015082062121	2.41344269133596	17.2932307767671	11.1824979353778	3.98819110438682
isotig00113	isogroup00032	35.6268846730111	9.41493034916707	3.60945074412746	0.191915060028917	16.5842703723597	14.8630453303027	7.46025204740383	12.0668031824244	3.40228403398606	0.476094661794081	2.39818991477855	17.4055960602626	11.1243672628277	3.99725517507861
isotig00114	isogroup00032	23.7619280321559	9.13061355500223	3.40795311210788	0.260301673378808	8.02090959872054	8.0144690136852	1.80046592252416	11.5885188105332	3.3448425693129	0.626941914139056	1.84244678336122	19.0814240849735	6.63396605534571	1.67597542734376
isotig00115	isogroup00032	52.8359576502359	11.0693228990184	2.82203232646836	0.363594870321834	38.3147872089823	45.1530985069706	7.74029564815797	13.4402671260224	2.1132604937668	0.177185118229267	3.11238574715634	12.1099221695128	15.1082669330608	6.06887839660348
isotig00116	isogroup00032	37.9604337565781	10.0882694394891	2.60811354867119	0.421705068271423	27.2653246043641	35.5846877188412	1.89175702400593	12.108998657299	1.98478568917882	0.347014911476876	2.45055257359032	13.1324442723702	9.84224184054069	3.36842399466631
isotig00117	isogroup00032	23.3809058939578	8.87382083543242	3.41523506320213	0.260378311808421	7.85028758870438	7.82721971862126	1.78079902104949	11.2182957508537	3.35198966881998	0.628281533613712	1.82688648935858	19.1908555611904	6.56962191701534	1.67955657141928
isotig00118	isogroup00032	74.7809290696072	13.7735744262197	2.50805248192276	0.199864150717712	41.1901567906681	37.9320096784383	14.9459539933693	18.2849158315905	1.98983644783455	0.166836699643227	4.60085854899863	17.9728592416628	17.4686411406166	12.7086561716651
isotig00119	isogroup00032	59.4863294770602	12.6939250361773	2.32364268532641	0.264013802519167	30.5872834929834	29.2985324563192	9.01296945702347	16.7535220424152	1.87540905845795	0.327891777914306	3.89148539161013	18.6080906422589	12.3595667363707	9.78218652951105
isotig00120	isogroup00032	35.6169598284714	9.32204284527915	3.61767272759928	0.192352224174769	16.5702052173468	14.8073084544332	7.47724578783072	11.9429300930204	3.41003411151222	0.477179159884728	2.3724750932521	16.9843630556832	11.1004824690499	4.00636053994211
isotig00121	isogroup00032	34.8922971498029	8.67987759511178	2.3726984439051	0.152618615582846	34.5962993240284	35.1875554553149	1.26593485995901	9.33256147760843	1.10072109609334	0.4391222401083	0.447590393419172	1.72990002531239	5.48923226830756	0.641177732000571
isotig00122	isogroup00032	33.0477715674935	8.41305028160281	2.26737339787239	0.138713037518833	32.6836260305628	33.3243294590827	1.17177443475775	8.85382512795551	0.982921976018113	0.399112385699972	0.433155458436274	1.58670782859342	5.15138482233477	0.582757945061796
isotig00123	isogroup00032	11.1805092801199	2.73332555785271	2.64423452914007	0.105378637680589	11.1552490542549	12.9766009056728	0.348317436613044	3.17248832458446	1.8585426580299	0.261466444558761	0.110791379416937	0.259741023150405	1.44302354142297	0.0548384924640966
isotig00124	isogroup00032	23.3453534624118	8.78534391097732	3.42254820038243	0.26093586707996	7.81836342203561	7.75975866055194	1.7846122951845	11.100032809355	3.35916737689025	0.629626890216739	1.80149010804052	18.7987013224122	6.53738821063903	1.68315305230027
isotig00125	isogroup00032	10.9798351456435	2.43917963698402	2.33221828529659	0.10502984616158	10.5917744186532	11.5302476589919	0.310741538773122	2.83381419746909	1.67928178002533	0.260601019835356	0.110424672327431	0.227877013939668	1.37653197292365	0.0546569831799788
isotig00126	isogroup00032	52.3341086619703	10.9327760485838	2.76749339440623	0.365808537721054	38.3874991884652	44.6496992652766	7.77485843466197	13.4579897288225	1.95999247246863	0.178263870851668	3.11050225617268	12.0502033036794	14.9189144419923	5.92988726461513
isotig00127	isogroup00032	72.2660755937628	13.3497518565352	2.45491781466917	0.201009504016954	41.1365006829305	37.9784942391376	14.9015357491271	17.997490463836	1.84486397480213	0.167792783881871	4.58800674536856	17.4639149749259	17.1088141260386	12.1900366854264
isotig00128	isogroup00032	34.9844078850519	8.7705222106658	2.32217450749234	0.152942531993704	34.3810338818616	35.0294884328808	1.28029967658362	9.45665648932292	1.08375231667791	0.440054229298484	0.448540355343655	1.73357154995047	5.49400014889249	0.642538561994206
isotig00129	isogroup00032	10.9443999031851	2.43365487137866	2.33705290031586	0.105247569723275	10.5879714118739	11.5211508580735	0.311385696191806	2.83968860500945	1.68276287824263	0.261141237538166	0.110653579193781	0.228349395809361	1.37938548033021	0.0547702853839174
isotig00130	isogroup00033	4.06633982118462	5.51860404303627	16.8968539436085	5.35986545983523	2.41696645644093	2.51122992910028	15.5428510130415	3.82196690468144	13.7949552831633	7.61750766369833	7.08329741363701	5.73633177199254	5.03459067072432	6.33032301148889
isotig00131	isogroup00034	0.498359716881114	0.390733671657431	0.0498668993506825	0.0950397734961872	0.393743532576951	0.536726158776291	1.21019099829788	0.256765058161247	0.0650415910147732	0.0879910566124837	0.414073053393333	0.660974061334037	0.48108946639126	0.878042997403599
isotig00132	isogroup00034	0.528598579515674	0.414442132481452	0.0528926622050997	0.100806480872852	0.417634622068202	0.569292973544514	1.28362149061	0.272344734969164	0.0689881052887151	0.0933300705492972	0.439197672735752	0.701079838684527	0.510280425845572	0.931319818716303
isotig00133	isogroup00034	1.43620599870432	0.915001788525972	0.335019865081066	0.272380427190853	1.06334445303041	1.21018838416852	0.220990610323514	0.798001334252451	0.272441404276151	0.136119466431757	0.46896551089179	2.53454174256917	1.32006309787968	1.8323065282845
isotig00134	isogroup00034	0.139313419917567	0.074530224521865	0.0339157647134623	0	0.447841140368521	0.50403764308207	0.0380343242689641	0.0195135165027573	0	0	0	0	0.0266850341276902	0
isotig00135	isogroup00034	0.0454361396868107	0.00887445916227566	0.0191410167563624	0	0.418066298982133	0.70362389007901	0.0214654053741618	0.0201409781795235	0	0	0	0.00974457846860814	0.0150602143191385	0
isotig00136	isogroup00034	0.0425583330318605	0.00831237405090132	0.017928674647555	0	0.391587069326748	0.659058186931497	0.0201058425490017	0.0188653011206499	0	0	0	0.00912738226840397	0.0141063395997778	0
isotig00137	isogroup00034	0.124407457292642	0.0665557972067684	0.0302869174601701	0	0.399923981316745	0.450107689501273	0.0339648080920379	0.0174256505394993	0	0	0	0	0.0238298452909826	0
isotig00138	isogroup00034	0.499183451950339	0.39137951243703	0.0499493239777084	0.0951968640308917	0.394394348333277	0.537613309451954	1.21219131399755	0.257189463216059	0.0651490977767811	0.0881364963754795	0.414757471663405	0.66206658044368	0.481884655591906	0.87949430814311
isotig00139	isogroup00034	1.34125023019495	0.854505802507726	0.312869791356698	0.254371803905507	0.993040687540799	1.13017592901688	0.206379660880637	0.7452409154589	0.254428749447976	0.127119832287508	0.437959526700597	2.366968734796	1.23278619884631	1.71116229500949
isotig00140	isogroup00034	0.0331664812260348	0.0221109874840232	0	0.0118177869127608	0.152121108516432	0.234265808540939	0.0858055735523809	0.00684166692942373	0	0.0292338561655089	0	0	0.0168564658779653	0
isotig00141	isogroup00034	0.0492457449173831	0.0656609932231775	0	0.00877355236793965	0.479105574888522	0.680357400113516	0	0.00507926937017999	0	0.0217032825078236	0	0	0.0125142792986921	0
isotig00142	isogroup00034	0.0666519618144027	0.0272667017361823	0.0372904759155258	0.012954151439826	0.114725470882495	0.115133209503876	0	0.0074995225186004	0	0	0.0259961688089189	0	0	0.0470462707784931
isotig00143	isogroup00034	0.168416866358308	0.0582981460471065	0.0425224872923146	0	0.13831110357368	0.240275559750615	0	0.0160345121057588	0	0	0.0185272187856457	0	0	0.0335294234380733
isotig00144	isogroup00034	0	0.0193896351782973	0	0.0103632900619595	0.28417157300612	0.481781034477188	0	0.00599961561503311	0	0.0256358430989848	0.0623908051414053	0	0.0147818239237542	0.0376369789857779
isotig00145	isogroup00034	0.188298085542489	0.0651801065339386	0.0475421679715436	0	0.154638407514274	0.268639530481675	0	0.0179273489491174	0	0	0.0207143138522827	0	0	0.0374874938552806
isotig00146	isogroup00034	0.0782436073473423	0.0320087368207357	0.0437757760747477	0.0152070473424044	0.134677726688146	0.135156376374115	0	0.00880378730444395	0	0	0.0305172416452526	0	0	0.0552282309138832
isotig00147	isogroup00034	0.0416000119045376	0.0277333412696917	0	0.0148227987438785	0.19080227058418	0.293834620492669	0.10762410570262	0.00858135729778575	0	0.0366674039435356	0	0	0.0211427065902108	0
isotig00148	isogroup00034	0.0579707150560677	0.0772942867414236	0	0.0103279807261436	0.563989697185637	0.800897723131924	0	0.00597917399453896	0	0.0255484978073357	0	0	0.0147314599580856	0
isotig00149	isogroup00034	0	0.0235819887303616	0	0.0126040014267075	0.345614075277713	0.585949906796579	0	0.0072968298020673	0	0.0311787280933598	0.0758807089557632	0	0.0179778939613227	0.045774704171892
isotig00150	isogroup00034	0.124792619699121	0.0667618523064797	0.0303806850064864	0	0.401162136057664	0.451501211759791	0.0340699622966572	0.0174795999219745	0	0	0	0	0.0239036219017906	0
isotig00151	isogroup00034	0.0764540830466793	0.0310591620892702	0.0443403712281523	0.00269285964742951	0.251902179560981	0.148903806245565	0	0.0104697891724225	0.256776574299365	0	0	0.0122045656728415	0.0372676187498992	0.0071718780889779
isotig00152	isogroup00034	0.0653799540259904	0.0265603419537771	0.0379178104931553	0.00230280755365142	0.215414955780561	0.127335566900803	0	0.00895327374911899	0.219583310055446	0	0	0.0104367734305358	0.0318695235549277	0.00613305452177218
isotig00153	isogroup00034	0.172086445474661	0.125013030746743	0.0574309585549604	0.00105447437724599	0.319457365252952	0.310599170728336	0.00842186924438929	0.162576878353025	0.100548990191206	0.0255050989912287	0	0.121388675686615	0.06422736232872	0.0800386683218803
isotig00154	isogroup00034	0.184311165644992	0.133893737848971	0.0615107534249849	0.00112938239311593	0.34215105786655	0.332663592692644	0.00902014410874481	0.174126055503787	0.107691814631018	0.0273169366244854	0	0.130011914943041	0.0687899618384104	0.0857244753611395
isotig00155	isogroup00034	1.34381312872398	0.856138616143091	0.313467631722348	0.254857864677301	0.994938217516991	1.13233550085577	0.206774016920536	0.746664942685892	0.254914919032908	0.127362736425637	0.438796392038242	2.37149160498988	1.23514184126449	1.71443203187893
isotig00156	isogroup00034	0.0426362311399115	0.0083275888905308	0.0179614910135969	0	0.392303824182135	0.660264516742842	0.0201426439691647	0.0188998318731587	0	0	0	0.00914408888634492	0.0141321596234503	0
isotig00157	isogroup00034	0.1724163236449	0.125252672339229	0.057541049849315	0.00105649573387969	0.320069743588901	0.311194568499701	0.00843801340268524	0.162888527321114	0.100741735859304	0.0255539905547902	0	0.121621369633618	0.06435048187312	0.0801920970790468
isotig00158	isogroup00034	0.105620000404715	0.0160030047595022	0.0630316393213586	0	0.409252151119662	0.401540011667715	0	0	0.136881985662703	0	0	0	0.0195200157909621	0.0331341349987661
isotig00159	isogroup00034	0	0.0194895817513813	0	0.0104167090828974	0.285636374928832	0.4842644418714	0	0.00603054146871885	0	0.0257679866201135	0.0627124072297631	0	0.0148580188924334	0.0378309840320963
isotig00160	isogroup00034	0.114586922888054	0.0173616272043905	0.0683828968637433	0	0.44399682354125	0.435629939188892	0	0	0.148502986894475	0	0	0	0.0211772252948479	0.0359471554394776
isotig00161	isogroup00034	0.0715348656527995	0.0419159136755457	0.0236904484218741	0.0137161191996523	0.623605146278997	0.747536976530016	0.0183172409263387	0.0993466865360243	0.0823152509938425	0.0603195705015098	0	0.100969490837191	0.035867631645165	0
isotig00162	isogroup00034	0.0494604792702205	0.0659473056936274	0	0.0088118091369859	0.481194698034839	0.683324074823313	0	0.00510141734708484	0	0.0217979189141077	0	0	0.0125688473770294	0
isotig00163	isogroup00034	0.0776229393253781	0.0454832254777198	0.0257066567982039	0.0148834484932397	0.67667792468572	0.811157144745336	0.0198761550477293	0.107801723688026	0.0893208042699142	0.0654531509697234	0	0.109562638993548	0.0389201960404982	0
isotig00164	isogroup00034	0.0333615781744233	0.0222410521162822	0	0.0118873033063653	0.153015938566529	0.235643842708826	0.0863103122203361	0.00688191202900857	0	0.029405820025306	0	0	0.0169556215596004	0
isotig00165	isogroup00034	0.0669380217363529	0.027383726207153	0.0374505208765367	0.0130097486563059	0.115217854877699	0.115627343450244	0	0.00753170931052573	0	0	0.0261077403488713	0	0	0.0472481861037227
isotig00166	isogroup00034	0.0656542755114141	0.0266717839479887	0.0380769062015182	0.00231246968324716	0.216318794755864	0.127869842006681	0	0.00899083993268173	0.220504638629105	0	0	0.0104805640882862	0.0320032418355777	0.00615878761766773
isotig00167	isogroup00034	0.168931378169993	0.0584762462896129	0.0426523930579734	0	0.138733642586635	0.241009599138855	0	0.0160834973769577	0	0	0.0185838192503677	0	0	0.0336318554852364
isotig00168	isogroup00034	0.071697076232511	0.0420109610988462	0.0237441682595655	0.0137472215107626	0.62501921690548	0.749232071714891	0.0183587766200492	0.0995719624692126	0.0825019068917877	0.0604563495729418	0	0.101198446598727	0.0359489641432266	0
isotig00169	isogroup00034	0.105858959681649	0.0160392106526232	0.0631742448401852	0	0.410178060963824	0.402448473232574	0	0	0.137191673413071	0	0	0	0.0195641787226159	0.0332090991050981
isotig00170	isogroup00034	0.803290250110742	0.216739952320294	0.0554505806737549	0.00101811319182372	0.567695152466625	0.787113293859127	0.177536604746851	0.293921308715063	0	0.0246256128191174	0.033711780487428	0.11258848846607	0.189294460653042	0.145067195644661
isotig00171	isogroup00034	1.39748415770725	0.226144088936448	0.0351744030156143	0.00213619615442082	0.74379174003188	1.14041214145825	0.355445239545521	0.295655413349488	0	0	0.0707337616428723	0	0.296625094722988	0.147921943656322
isotig00172	isogroup00034	2.4517156403731	0.914919260267823	2.9303225617327	0.281371413311458	2.45770173454469	4.05867776548539	0.163757798012344	1.3415294989426	0.471266395765028	1.50336666762977	0.289824835986412	1.23838159241249	1.17812545177213	0.448993405020797
isotig00173	isogroup00034	0.794737938459163	0.432020905043743	1.00368049589168	0.0834871496796244	0.942039215176674	1.13058396913653	0.063912677766964	0.594567359000199	0.14513916230159	0.521856162899961	0.0440939931507184	0.508133521531132	0.374446215058565	0.232715882984636
isotig00174	isogroup00034	0.44265989947783	0.190801680809409	0.0538588482786795	0.0271943881525194	0.27980074779242	0.619292022828188	0	0.0944616891397873	0	0	0.152805166003638	0.00192077699932929	0.073145161218235	0.0790107226949813
isotig00175	isogroup00034	0.453820782864449	0.219218365133936	0.0530185556433007	0.0575557374435154	0.322268528540025	0.654391891595399	0	0.123762463842219	0	0	0.231003831426837	0.00290374244383234	0.110577495078561	0.119444781506337
isotig00176	isogroup00034	0.694841343119791	0.628665977108382	0.0693062096851144	0.0707382585207348	0.776567381433069	0.963747122167714	1.74464281244297	0.409524488094359	0.0707541909904713	0.103695545119489	0.473189163868361	1.10336060983788	0.694279254928944	0.984800027644187
isotig00177	isogroup00034	2.00864702789876	0.315081099024501	0	0	0.699977600716777	1.68852459847442	0.254736060690285	0.324978984160042	0	0	0.126731322943479	0	0.300255798451258	0.101933484753148
isotig00178	isogroup00038	0.355324813299519	0.206746773227826	0.0808216174896483	0.0742074237487736	0.390380863545902	0.406281394757512	0.113635975177465	0.127884930962255	0.0553766948612605	0.0408140379646667	0.0348502774710528	0.174980911350454	0.107418657448701	0.0637318159197954
isotig00179	isogroup00038	0.966436551245537	0.328202720825407	0.108868787902943	0.0854290817324553	0.772602697992351	0.771377854201829	0.0456375560105194	0.167727862707558	0.0540675206590431	0.0525479052752039	0.104907996154004	0.453102862883697	0.247215080997212	0.182203912092738
isotig00180	isogroup00038	7.16416812524643	2.09434473799155	0.869573122315598	0.431298797766744	4.37901489452915	4.74947107031229	0.408209360995656	2.10779337762339	0.61535935841008	0.453473568361262	0.718094568218655	4.25877826200009	2.72889384650661	3.9659041494084
isotig00181	isogroup00038	0.586955018921824	0.191128672489943	0.172180729214463	0.114563230205271	0.335650279062616	0.443733922344354	0.0673229102059594	0.0553396038975448	0.0154709286798738	0	0.0271567293408784	0.20625080041742	0.16878498067103	0.0342536327365547
isotig00182	isogroup00038	5.02034781193225	1.45870959304467	0.584409481743923	0.300923800144347	3.14404019571444	3.36069323260035	0.234117022494898	1.36565961247575	0.394626248909838	0.301749561688891	0.510493645998065	2.89681280226956	1.82126405227308	2.53765487375713
isotig00183	isogroup00038	9.01515368279264	2.5503788431384	1.13016420524998	0.548555526141783	5.32711831008052	5.85126091263934	0.447987036297151	2.54594814786473	0.725413551858003	0.526412821576402	0.881704696509127	5.29193552875703	3.42165757085095	4.9106649585067
isotig00184	isogroup00038	0.69781902073089	0.349414496332014	0.111002567265215	0.126132338477716	0.745106781431206	0.610298297144504	0.0766869634257743	0.0992286591151849	0.0186783163330184	0	0.032786782984719	0.227684228454596	0.203085923816134	0.0293680943619629
isotig00185	isogroup00038	0.32314416888033	0.182837073504765	0.0921406727539538	0.0538212562957173	0.410427619693211	0.608801332724296	0.341264513979513	0.264148817072125	0.0439648319620711	0.0408907560811416	0.0301378402481555	0.204837800590833	0.10422371401942	0.086909932568873
isotig00186	isogroup00038	0.183053024149671	0.166919867581795	0.0778512406406919	0.0266063550785134	0.330046823053691	0.392689722431225	0.15314279334915	0.150119753896749	0.0591385350286266	0.0550034949056064	0.0296629572936156	0.149845240742549	0.0743896229078062	0.0754509398328304
isotig00187	isogroup00038	0.205262002598494	0.142814315007649	0.0307594062671265	0.0105123011324196	0.413856812557317	0.58956686865774	0.0605074673022866	0.101388292837786	0.0233659246791427	0.0217321500850823	0.0171893089266552	0.0822106529271365	0.0682660202322784	0.0298110356682162
isotig00188	isogroup00038	0.468810345522236	0.320154310862085	0.106976753234659	0.0317360300048687	0.658542805933127	0.667859883724325	0.277658233606362	0.503350053878929	0.0464534073561506	0.0432053271800742	0.072230915695011	0.382892300315625	0.400071649902995	0.387235666448757
isotig00189	isogroup00038	0.371380562540922	0.205707328201761	0.0597896991672657	0.00793063615392347	0.558215952300086	0.577953710738782	0.122704539216312	0.345472202067344	0	0	0.0435771689468974	0.225902933861962	0.274664342715432	0.240018038419347
isotig00190	isogroup00038	1.04564469391417	0.39214835971051	0.123617473229397	0.0632445251979903	0.926758592791578	0.921509692714365	0.130547201693896	0.36817149067602	0.0492924986381914	0.0541813754602602	0.126918408610171	0.57205848052837	0.40682940969227	0.357524719093006
isotig00191	isogroup00038	10.2705253480186	2.98775526207072	1.22300960020583	0.617155016113997	6.3028484998054	6.72119609636761	0.507629409001447	2.92443834580738	0.827016273848413	0.600143144680821	1.00519783628795	6.01873284706401	3.90043217981917	5.59035963031299
isotig00192	isogroup00038	0.26709982740363	0.108301841435153	0.0506508802212584	0.0252759302740028	0.377981529758434	0.537679009828904	0.176096097605575	0.174147029322574	0	0	0.0134627705137009	0.0999419824072374	0.0599871405222591	0.0228824430554614
isotig00193	isogroup00038	0.949548341072568	0.315314225372649	0.115057825827264	0.0743457603890705	0.783904075081676	0.881973021604354	0.169453805855555	0.241930063746311	0.0478553260436252	0.0526016627230557	0.102414859575101	0.469637554904531	0.245618863490579	0.194939697415993
isotig00194	isogroup00038	0.146196713385025	0.0677216527013142	0.0311427201504089	0	0.294982467168202	0.337532989792532	0.00894461408756996	0.0684017929092671	0	0	0.00921455805288432	0.0377563673107946	0.0292327962735623	0
isotig00195	isogroup00038	0.183773839994274	0.098033424752839	0.0152364214991457	0	0.383658356650947	0.531941614832996	0.0043761081153864	0.0689922887826527	0	0	0.00912631151128625	0.0378977721367998	0.0471263189745508	0
isotig00196	isogroup00038	0.985335315723725	0.329332242458348	0.112057568776914	0.0648784503436307	0.806719524720111	0.824677802797009	0.0530991064878635	0.184698213479234	0.0556225698069484	0.0611392690984387	0.113922682466405	0.486755341657353	0.254538998011361	0.207084682190168
isotig00197	isogroup00038	0.664871617057415	0.244665387062011	0.0651506500804595	0.0377205508046965	0.665183733938302	0.780092518363999	0.0308720003845788	0.136500875216381	0.032339150506494	0.0355465781623138	0.0700198925545824	0.298921906676716	0.17489145366058	0.12039973572204
isotig00198	isogroup00038	0.562091025808414	0.176778981878579	0.187657718194345	0.0872085839304112	0.392688516128926	0.769514896721764	0.373783929424808	0.248676642132575	0	0	0.0207903745289504	0.246541712208049	0.164637275402282	0.0653959462078506
isotig00199	isogroup00038	0.780787874182202	0.364955867593156	0.215467274311905	0.0594641219427848	0.732168171999442	0.863144485601018	0.288930017207372	0.576087921768787	0	0	0.0778915210786556	0.494397720121209	0.575771881363777	0.476312159971202
isotig00200	isogroup00038	0.287630869663382	0.12551887582705	0.0646946635208332	0.0189089386783927	0.392493103778974	0.635795237695612	0.0308563338443981	0.0639366730145577	0	0	0.0108626911602993	0.0818325865689465	0.0901840210394454	0.0109214447949802
isotig00201	isogroup00038	0.446589082550348	0.12188776410257	0.216232840549323	0.0632004758921906	0.214226150037637	0.442860483807194	0.103132968826151	0.0507700241963441	0	0	0.0151279169692134	0.184426630286981	0.150892857971402	0.0365033976899918
isotig00202	isogroup00038	0.646510568621088	0.310951047567817	0.129509962832145	0.093124643767327	0.778805864575713	0.940407460994386	0.446905919693587	0.320829639396566	0	0	0.0251137551649401	0.276419911613574	0.198180594647906	0.0669716457664564
isotig00203	isogroup00038	0.307743118964638	0.185137002498902	0.0303028319107159	0.0155044996884187	0.566071222876061	0.720837052241258	0.0315996532709221	0.082756033330315	0	0	0.0117906597518827	0.0800360421746598	0.0976034231709104	0.00691510639436062
isotig00204	isogroup00038	0.587368656934146	0.369704631470179	0.126619707091495	0.0647852060471459	0.875882113161177	0.729336710126996	0.132038446213407	0.124705953104834	0	0	0.0205279083283026	0.213541305536189	0.203565010244469	0.0288946177948087
isotig00205	isogroup00038	0.923087961918088	0.554805242777892	0.158102898474568	0.0596243196846923	1.23249020712496	1.07168277893749	0.349703299576233	0.729716052826031	0	0	0.0956356531836759	0.583591622110159	0.706173374727063	0.571648020776778
isotig00206	isogroup00038	0.31264735233732	0.133532041363625	0.0485607038326572	0.0464473275779425	0.389914123032558	0.402036355123589	0.00830060187326492	0.0771201794939031	0.00980238041156804	0	0.0195007071249905	0.0894392739684071	0.0716609748991633	0.00660529641730043
isotig00207	isogroup00038	0.338345166132651	4.9683623332879	0.985019637339371	0.0492936835487461	0.703001767854682	0.619105930933714	0.293305461882176	3.35630844172831	2.16215607227663	0.695085877378115	0.083262330845962	0.264105244544774	1.0759085625008	1.13823451392675
isotig00208	isogroup00038	0.710410919236608	3.73798223955656	0.754373051697274	0.0628603418651998	0.847231401048925	0.780356086004658	0.203240822930638	2.49654125237735	1.58467548430827	0.523044860329377	0.11213094011589	0.40692463820097	0.894850356342702	0.91533782911399
isotig00209	isogroup00038	6.32956063364777	1.81393741453334	0.75106901238783	0.367139501884965	3.90969814826341	4.23544072490829	0.28944242334159	1.83446353775949	0.513120001218408	0.372357184335513	0.625505363268757	3.71031739101345	2.39212186641609	3.46149187041705
isotig00210	isogroup00038	1.29252471019846	0.809657579998443	0.369894961294247	0.0152639367927334	1.02099102816896	1.98845902402273	0.139888675584771	0.295241510119794	0.0129798469432839	0	0.246481929664375	0.516571782038293	0.214792566646455	0.708460023571683
isotig00211	isogroup00038	0.159992832143164	4.19345915846681	1.70784574913109	0.0501280472910699	0.805284804617879	0.502619994343437	0.235506058069726	3.14833783880862	2.58835876499343	1.37455947314251	0.112431132067828	0.211395001695031	0.976193656231625	3.63391110608154
isotig00212	isogroup00038	0.545057005034006	0.411750556343367	0.0213699185058769	0.0493889854410292	1.74642973862873	1.16849111219739	0.0333471660851299	0.634998343500339	0.0486339912251695	0.0807916671565676	0.0760388145039613	0.330111640787001	0.346686457113453	0.485110983331318
isotig00213	isogroup00038	0.16917768366338	3.59719874186888	3.26628712262754	2.68163647041076	1.32591644821148	0.977382927404404	0.137556947554363	2.28614240442763	4.06005001675802	2.18137719460452	0.124427241499021	1.27306017607033	1.90217845131353	2.87105213592888
isotig00214	isogroup00038	1.09158425628841	0.688267394026396	0.629075098767836	0.141952927145492	3.17780810848376	3.36336355254582	0.240050580137609	0.44972501032952	1.60514899952893	0	0.345050793635826	1.93469463657505	0.405208774084824	0.249779284020216
isotig00215	isogroup00038	1.17957126502409	0.413615898125329	0.471390632960107	0	1.67873056816329	1.67970073409279	0.0792646517118991	0.499289939779761	0	0	0.0657238730607076	0.195660919936217	0.0525538285612636	0.237885825352957
isotig00216	isogroup00038	1.72573772645949	0.721520893228746	0.811767295624208	0.393190741467248	1.88200744268188	0.75714907187676	0.167317377116628	0.478430324992558	2.43954175218871	0	0.0303481076826881	0.415731653102042	0.11153503981495	0.091536812878332
isotig00217	isogroup00040	0.178159298259707	0.11644170003276	0.143323042186214	0.0704550279897775	0.16383988862858	0.144602450406324	0.012788855546619	0.0555177066230828	0.00939611955561788	0.0400211470471184	0.0188518480194672	0.0070959020902433	0.1844489914352	0.152814796357308
isotig00218	isogroup00040	0.221068085032097	0.148052178157502	0.129836162084406	0.0863675519704932	0.204476114082697	0.229736040503115	0.0116127843905478	0.100927432299763	0.1391790163815	0.0633033244835789	0.0469412166214666	0.0349259338469971	0.178741973154569	0.175711253124854
isotig00219	isogroup00040	0.178643719312377	0.116758308884813	0.14371274230092	0.0706465975522875	0.168021680415809	0.148323848328379	0.0128236288698575	0.0556686611123903	0.00942166791694735	0.0401299658759475	0.0189031068207285	0.00711519608384215	0.184950514372638	0.153230304867041
isotig00220	isogroup00040	0.221682163046076	0.14846343420794	0.130196818090196	0.0866074618370779	0.208861834061758	0.233774321192274	0.011645042124966	0.101207786278373	0.139565624760337	0.0634791670515888	0.0470716088898596	0.0350229503299054	0.179238478635554	0.17619933993909
isotig00221	isogroup00040	0.223618190970204	0.148006623641146	0.129796212496072	0.0863409773391177	0.202998646837918	0.23459637164191	0.0116092112261199	0.100896377705209	0.139136192068767	0.063283846537584	0.0469267731701985	0.0326094218034396	0.178686975624367	0.175657188123892
isotig00222	isogroup00040	0.180668561237303	0.116406627231546	0.143279872595194	0.0704338065958047	0.162405127120321	0.149385301139694	0.0127850034816953	0.0555009844222927	0.00939328939912522	0.0400090924847549	0.0188461697519914	0.0048366553356605	0.184393434510069	0.152768767804189
isotig00223	isogroup00040	0.255757227908291	0.167158305540109	0.205747913934275	0.101141971409201	0.239462329871576	0.204877823661646	0.018359088044649	0.0796986454506972	0.0134886335662179	0.0574525030490424	0.0270628389172195	0.00694537011868203	0.264786419798197	0.219373836120202
isotig00224	isogroup00040	0.320361377461768	0.214550190380787	0.188152404376554	0.125159757516562	0.300711512470789	0.3301322642097	0.0168286960235904	0.146259245112368	0.201691625434207	0.0917361736160338	0.0680249834090745	0.0472705713029343	0.259024384825689	0.254632409189407
isotig00225	isogroup00040	0.181159656692191	0.116723045124957	0.143669337667183	0.0706252606155456	0.16658244329353	0.153119223862434	0.0128197558318419	0.0556518478653011	0.00941882235128231	0.0401178456808777	0.0188973976371524	0.00484980239033309	0.184894654960263	0.153184025705197
isotig00226	isogroup00040	0.224239160954385	0.148417626298589	0.130156646285787	0.0865807393866499	0.207378208590343	0.238646903086871	0.0116414490851249	0.101176558945366	0.139522562241127	0.0634595807612304	0.0470570850981626	0.0326999755819743	0.179183175186422	0.17614497420631
isotig00227	isogroup00040	0.00289935896659288	0	0	0	0.0483964049870341	0.0749270197972949	0	0.00239234742102479	0	0	0	0.00297956394557641	0	0
isotig00228	isogroup00040	0.00627945777308897	0	0	0	0.0465497658718092	0.081266202417451	0	0.00239139656751882	0	0	0	0	0	0
isotig00229	isogroup00040	4.86695661383371	3.19033546447875	1.37938633420698	0.646251958815721	6.28341536447957	6.44745849181491	0.346445084742452	3.06340006165084	1.40754713194192	0.841059971316199	0.838867968287802	6.33830292419318	2.94559975583026	3.27452713052068
isotig00230	isogroup00040	4.83990363782009	3.11966238235533	1.3333582789991	0.63256084916664	6.26471459900146	6.42031730074575	0.331417112006466	3.00732876963399	1.35667193440185	0.810660213316818	0.811319759383173	6.12721136878922	2.86527666365784	3.15031911905493
isotig00231	isogroup00040	0.0029097716683883	0	0	0	0.0535059661094708	0.079592294066169	0	0.0024009392513477	0	0	0	0.0029902646939843	0	0
isotig00232	isogroup00040	1.4292611492143	0.719700103464765	0.274568673020592	0.171096284618645	2.12328674652604	2.50422512283554	0.105590169569952	0.760517029939899	0.357558739084734	0.221280704147622	0.0357615040593916	0.594504575028627	0.395271304824209	0.064534029044398
isotig00233	isogroup00040	1.53204382464089	0.73938723413725	0.268124397877984	0.174779149863454	2.26249976970028	2.62622488395907	0.098904377583608	0.789244462820574	0.343894073896782	0.212824116727967	0.0373250396244427	0.590817077823233	0.407809943719338	0.0558807086975341
isotig00234	isogroup00040	0.256756713384268	0.167811551197886	0.206551965703884	0.101537228787699	0.245768162605798	0.210462908697551	0.0184308343722225	0.0800101034659192	0.0135413464199287	0.0576770243375537	0.0271685990345686	0.00697251225114757	0.265821190869922	0.220231137260055
isotig00235	isogroup00040	0.321652578714413	0.215414924690428	0.188910743668712	0.125664207949903	0.307462901327774	0.336396301579262	0.016896523280291	0.146848736024151	0.202504533911103	0.092105911888557	0.0682991548603426	0.047461093086063	0.260068370254901	0.255658692970287
isotig00236	isogroup00040	1.50315312816586	0.788086161567115	0.392177351551278	0.250895303574549	2.33594737572075	2.65068659029948	0.116081355582897	0.857982987437737	0.439830156401918	0.346029575568926	0.0510380188652004	0.726639942567886	0.452996198666505	0.0638739235604791
isotig00237	isogroup00040	1.61262788354563	0.806783112536281	0.380199685210944	0.251588806818248	2.47951248637902	2.77817050197671	0.108319976926816	0.885365831382645	0.421421179810619	0.331546597847124	0.0521110069295947	0.717072752835757	0.464312443245572	0.0544244441815624
isotig00238	isogroup00040	0.00630200070087429	0	0	0	0.0516506595378601	0.085952030825438	0	0.0023999815571908	0	0	0	0	0	0
isotig00239	isogroup00040	0.00483546936404581	0	0	0	0.0872475297395333	0.120811733291943	0	0.00398988976384439	0	0	0	0	0	0
isotig00240	isogroup00040	5.21202982631756	3.39628882471767	1.53423153600703	0.745839451287375	6.82740719782152	6.90314390761968	0.361103895784651	3.29645259170771	1.5203391238803	0.975916994334711	0.894563071084594	6.74192066702807	3.13856665892158	3.42613409765627
isotig00241	isogroup00040	5.25686140428533	3.48489279597839	1.59278422880682	0.76545128234116	6.87092035183281	6.95261028768771	0.378750253416185	3.3696055435314	1.58266813940916	1.01592645310567	0.928092792151369	6.99791517693528	3.23758369679372	3.57323173391198
isotig00242	isogroup00040	0.00486450153501073	0	0	0	0.0960228601568776	0.128886686110414	0	0.00401384507263332	0	0	0	0	0	0
isotig00243	isogroup00040	6.49295729373363	7.73548433539791	13.1501480646674	4.78933429870852	6.03493689331626	4.97213942563911	4.11856159570088	4.92218165623863	9.32765574586976	7.31449728750623	1.980104601326	1.51588608218158	11.4258604990648	4.90967264060544
isotig00244	isogroup00040	6.7500092885317	8.01668109699276	13.5332902724017	4.95821745546135	6.27498964975033	5.2438124924536	4.24391320266286	5.13801494059715	9.80242495949104	7.5730578900334	2.08114231747102	1.602550576339	11.7655459000804	5.08975758415325
isotig00245	isogroup00040	4.86281408825151	3.35221514181518	1.53652723335526	0.617595508458205	6.06701747156691	5.90816901252303	0.374355286490198	3.17969994886199	1.3614002919318	0.823034737841832	1.03282152899987	7.43257412371592	3.39334668698444	4.18623790712913
isotig00246	isogroup00040	9.93809412658056	11.0731221410373	19.0958169763064	6.89882296712807	9.79446580840587	8.90487929724911	6.30397872345635	7.00775550921265	13.0528599961693	10.8885550722276	2.87364995751586	2.12455581392811	16.2871950737728	6.52417125121853
isotig00247	isogroup00040	0.416870479137096	0.16966061496342	0.119889633740831	0.000916250582304227	0.670461505986544	0.767221596039526	0.0650338830487342	0.21058065134035	0	0.0201471008656155	0.009193607306731	0.0890505571919783	0.129782057172391	0.105374277107168
isotig00248	isogroup00040	5.70159408635189	3.68988139685252	1.72079162133531	0.676026795882774	6.93191088054356	6.89362709071583	0.38003790344051	3.35507233439534	1.48410855362071	0.880704839592511	1.12345991563612	7.91939517826874	3.61633638902145	4.38038926572726
isotig00249	isogroup00040	10.1013348316821	11.2550065388861	19.4094801986505	7.01214134700862	9.70615110381685	8.57496976136659	6.40752633717935	7.12286318840471	13.2672630841484	11.0674078165152	2.92085182935416	2.15945324845387	16.5547245592158	6.63133569358414
isotig00250	isogroup00040	9.52718544726309	11.5528147289992	19.7581280563881	7.15636523970005	8.9341685389945	7.39760442914295	6.2578730285924	7.39547587081603	14.215233155514	11.0762896131033	2.98104218376713	2.30300430711966	17.0372541705266	7.16108369503101
isotig00251	isogroup00040	0.987846268258256	0.293857048648249	0.21193826609815	0.0173960623171067	1.19757808723572	1.44429578310705	0.0477161985961155	0.175195261235817	0.0295799815631347	0.0216758781670714	0.0296737052897395	0.0590121909160377	0.123626045863082	0.00596685603242391
isotig00252	isogroup00040	5.14050049348744	1.24317409176542	0.840092846086842	0.0521134448318944	5.63428843481083	6.28937761263963	0	1.46324494665208	0	0.716187593739545	0.156871020801058	0.171772798531759	0.441350655119982	0.482621944530548
isotig00253	isogroup00040	1.87868709257088	0.516993417579563	0.116867422718659	0.00269445541610947	1.67814154734994	1.36995466863535	0.354277890067247	0.754455325157289	0.485111697635409	0	0.0270360155612756	0.206366761804598	0.354525106602361	0.293568729657797
isotig00254	isogroup00042	51.5474492702166	99.9135709094845	35.2243437048581	15.1284938843648	102.299299622095	66.8571607090322	319.812446989877	94.9924828806098	26.6497609354177	17.2252322712511	67.8104231592858	93.3571000951785	120.696936533138	167.291904948462
isotig00255	isogroup00042	56.6237306559741	110.139548016514	39.2715508041283	16.6192260883167	114.152065065723	74.5882632844271	345.901477763775	104.712193386895	30.0703048028128	18.8564159413624	74.740689700189	102.188360436075	132.770545083858	184.974055189339
isotig00256	isogroup00042	9.47854059604373	15.7006500670663	7.41198878465574	2.59000522495222	22.99395241939	16.8156835832521	24.8564114938303	12.9763991319614	5.29170892958625	2.61213015961503	8.78046817606005	11.1151731798277	16.7523747499749	24.4730412828334
isotig00257	isogroup00042	11.100872814155	19.0063542014317	9.10905550273546	3.05344536493283	28.1151650315539	20.2750713894694	27.6456416757286	15.9794704201203	6.87734571342882	3.05629270897165	10.882831415012	13.2995962092475	20.3371511305921	30.3861535728116
isotig00258	isogroup00042	112.862331826406	18.8576509207437	1.22163501368462	0	55.6393132672797	104.166587705633	5.13546871257871	17.5488826935249	0.909584433066392	0	1.0645441772694	1.37382452825713	7.89073027402932	0.366960912072246
isotig00259	isogroup00044	84.6568292762539	62.6503510150588	9.16671393138367	2.96848691002032	108.443015274149	105.310207543502	9.99323737043279	41.6614398561045	7.71650645516113	4.58036818798909	18.4310643234627	22.8795454896503	47.1618919138674	55.7783633613856
isotig00260	isogroup00044	87.9435791015491	64.9826474617382	9.44071158902229	3.04832158585557	112.150712169957	109.03040327461	10.2908628416447	42.9982044593692	7.92403467074762	4.70355290147387	18.932676035496	23.5292283676719	48.5110541415228	57.2858359108944
isotig00261	isogroup00044	84.5569550547929	62.5704143630459	9.15501796464506	2.96469936691344	108.324251923956	105.19294855773	9.98048682833335	41.6082833140234	7.70666083288979	4.57452401805226	18.4075478139591	22.8503530871117	47.1017172511383	55.7071947956932
isotig00262	isogroup00044	87.8367161197014	64.8975080611987	9.42834249424467	3.04432771545156	112.024646659608	108.905120699005	10.2773798900016	42.9418687836936	7.91365270589896	4.69739036901207	18.9078706951285	23.4984006855656	48.4474956035058	57.2107807704936
isotig00263	isogroup00044	84.5030456158036	62.5305224826742	9.1892365974766	2.96280921749239	108.296542990154	105.153922008454	9.97412375098025	41.5817558780565	7.70174743739544	4.57160752202545	18.3958120486968	22.8357848033456	47.0716874664707	55.6716785733179
isotig00264	isogroup00044	87.779212541227	64.8550219675416	9.46330066188242	3.04233470221723	111.993026495238	108.862616401342	10.2706516543944	42.913756267305	7.90847191853012	4.69431515436787	18.8954923837078	23.4830171171953	48.4157787487735	57.1733269041954
isotig00265	isogroup00045	3.76330568405333	4.21972584967877	4.44364277619309	2.18270639004207	4.47254431265535	6.11843201443559	0.79001902940381	4.14669010244896	3.75277572934648	2.24225155697115	1.5626351130962	6.34950637979378	3.62096047267053	4.07338829104981
isotig00266	isogroup00045	3.82538805917336	4.27486190378069	4.48007597597643	2.2135453220026	4.52398263855602	6.19245056369499	0.790079749664379	4.17937276549601	3.78030761437522	2.20017160436788	1.56161592062867	6.45255556813004	3.6886069860071	4.23459155670044
isotig00267	isogroup00045	2.33919543664171	4.08558107084681	5.75125632528752	2.51102599151346	5.09289690396661	6.8210895756794	0.757993141336714	3.75849678193497	4.24500612720928	2.55501757075201	1.61236362237812	3.51302663537682	3.63023911746017	5.18490888850775
isotig00268	isogroup00045	3.64606283331703	4.12559991634094	4.45664944635017	2.1517300564515	4.37357998396178	6.04642835841988	0.785090875514418	4.10684716242948	3.76693460292109	2.25071136342038	1.5652553534754	6.17689512621381	3.6066570965218	4.0887568059819
isotig00269	isogroup00045	2.38278743536603	4.1429432432994	5.81218926000804	2.54976258862761	5.15870776693568	6.91269802793899	0.757530539529581	3.78740792582358	4.2828728691558	2.51470859097227	1.61208256575743	3.57758885506726	3.7034843892162	5.37742200475789
isotig00270	isogroup00045	3.70658653102292	4.17950490125931	4.49342151105299	2.18221247720254	4.42365742195647	6.11962714891042	0.785076314891871	4.13904451518144	3.79478890950507	2.2085998429107	1.56427240638364	6.2776941663659	3.67434357578022	4.25081308583045
isotig00271	isogroup00045	2.20049327682579	3.98056710645316	5.49762809618653	2.55438595288198	4.48054893733632	6.09615500529031	0.785926395493725	3.71142736508296	4.33585946818717	2.57708766806998	1.6608168409357	3.62447743467142	3.72505146387521	5.37598103661218
isotig00272	isogroup00045	26.6877448051895	4.98937082426536	2.60457705946851	0.368667410398604	14.197758515744	14.4983847569487	2.04795495783441	5.82975238204975	1.28535869692008	0.741162907819297	0.436857223023414	5.54063191139656	3.03241928821779	0.420800737009487
isotig00273	isogroup00045	8.10540616608949	5.11988063275841	1.59540551586618	0.98373998502384	7.38656632629507	8.89220261036567	0.525359231745057	4.5097829970218	1.19183739832976	0.954608438399739	0.319757156924859	9.87603184018033	2.1179328973033	0.357829940550627
isotig00274	isogroup00045	3.56873666926847	10.3164877768281	29.2411626002717	6.80906860048569	7.42564630022365	7.48041105498671	8.83994600821995	4.17376723655885	21.556550137021	10.6751992590751	1.86249196679345	2.4214641828519	11.0356483580208	3.25772029157759
isotig00275	isogroup00045	2.24334580648121	4.03828239903656	5.55650498868747	2.59531643278773	4.53831593342322	6.17874877343174	0.785924432231444	3.74061673660652	4.37670016840632	2.53564547091303	1.6613543534616	3.69336666914365	3.80266450240696	5.57897948059318
isotig00276	isogroup00045	29.5679999719268	5.62335528061239	2.7714938740896	0.391769284679457	13.9021261102535	14.0382674450584	2.30818248076203	6.53386598458657	1.30619174461231	0.626505199494771	0.49236736624484	6.24466346845826	3.41773975477984	0.474270630485018
isotig00277	isogroup00045	7.81721848791932	4.86063951647829	1.60185162102531	0.882306428930168	7.13517553171487	8.71641341497899	0.50842496054424	4.39983280673387	1.20468574810641	0.964899391791112	0.313836929242676	9.42084847120807	2.06086094107818	0.361687450176687
isotig00278	isogroup00045	2989.65402750691	10066.6668641759	79172.9942953661	148787.008246384	2648.79007994406	702.985608525065	15876.5102971311	3601.64408771808	84564.8595246968	135584.870404006	62103.8400733584	7382.70446466991	4947.68299234199	6560.19806705689
isotig00279	isogroup00051	0.0224254247220115	0.00173616549830385	0	0	0.0264103256536822	0.0189400818763796	0	0.013251197135927	0	0	0	0	0.00165447238063237	0
isotig00280	isogroup00051	0.0224315285393011	0.0027786208846017	0	0	0.0295027228322312	0.0189073984217613	0	0.0132548038852835	0.00371360002612844	0	0	0	0.00165492269973434	0
isotig00281	isogroup00051	0.0223524371720619	0.00173051483760962	0	0	0.0263243685319452	0.018878437997205	0	0.0132080687481778	0	0	0	0	0.00164908760478003	0
isotig00282	isogroup00051	0.0263680007465163	0.00173663805287606	0.00285007572195655	0	0.0341083903308746	0.0230534135138004	0	0.0144011653023891	0.00198058470001515	0	0.000372536651194675	0	0.00165492269973434	0
isotig00283	isogroup00051	0	0.00173663805287606	0	0	0.00327002392403681	0.00787481267143605	0	0.000286590354276401	0	0	0	0	0	0
isotig00284	isogroup00051	0.0580985916274008	0.0379206376490221	0.00727956679754425	0	0.0376893893159549	0.138811811072701	0.00135007064223034	0.00918589279486583	0	0	0.000373146035029781	0.00153222226062186	0.0103436097689917	0
isotig00285	isogroup00051	0.0225173322003804	0.00174328093067395	0	0	0.0255414255211991	0.0156657909586824	0	0.0133055053209103	0	0	0	0	0.00166125300514316	0
isotig00286	isogroup00051	0.000347800937926773	0.000347800937926773	0	0	0.00393570953558419	0.0108599823332756	0	0.00315679001845911	0	0	0	0	0	0
isotig00287	isogroup00051	0.0581144352575146	0.0389749505918661	0.00728155195347486	0	0.0407907654538472	0.138811637537291	0.0013504388098448	0.00918839781062664	0.00372068898172781	0	0.00037324779287953	0.00153264010143469	0.0103464304970443	0
isotig00288	isogroup00051	0.00347422172952173	0	0	0	0.0109854783199406	0.0132120193387545	0	0	0	0	0	0.00153013646936047	0.000441433223557329	0
isotig00289	isogroup00051	0	0.00277937738361738	0	0	0.0063569939013378	0.00783916613023449	0	0.000286668380509528	0.00371461107977018	0	0	0	0	0
isotig00290	isogroup00051	0.000347895758247909	0.00139158303299164	0	0	0.00702701933418035	0.010825101042062	0	0.00315765064823513	0.00371967461722898	0	0	0	0	0
isotig00291	isogroup00051	0.00347516786833696	0.00104255036050109	0	0	0.0140753591441931	0.0131778165775437	0	0	0.00371562268409474	0	0	0.00153055317319199	0.000441553439576817	0
isotig00292	isogroup00051	0.0223585013167097	0.00276957491319225	0	0	0.0294066749011442	0.018845844221799	0	0.0132116520549462	0.00370151017254365	0	0	0	0.00164953499696798	0
isotig00293	isogroup00051	0.0620582826686552	0.0379309787010126	0.0101370682344861	0	0.0454051627271719	0.142965450020758	0.0013504388098448	0.010336947536955	0.00198436547255404	0	0.000746495585759059	0.00153264010143469	0.0103464304970443	0
isotig00294	isogroup00051	0	0.0027703264939014	0	0	0.00633629270003087	0.00781363831651324	0	0.000285734860681546	0.00370251465291611	0	0	0	0	0
isotig00295	isogroup00051	0	0.00173098432074516	0	0	0.00325937815976973	0.00784917573381879	0	0.000285657341728567	0	0	0	0	0	0
isotig00296	isogroup00051	0.0262821580962292	0.00173098432074516	0.00284079712492359	0	0.0339973483656086	0.0229783617063762	0	0.0143542814218605	0.00197413678455119	0	0.000371323835184274	0	0.00164953499696798	0
isotig00297	isogroup00051	0.00034676131555797	0.00138704526223188	0	0	0.00700410514069932	0.0107898017995335	0	0.00314735396133871	0.00370754524347714	0	0	0	0	0
isotig00298	isogroup00051	0.00741368681889502	0	0.00285162805078115	0	0.0186834731968297	0.0173260314229992	0	0.00114698579696241	0.00198166344985176	0	0.000372739557867439	0.00153055317319199	0.000441553439576817	0
isotig00299	isogroup00051	0.0042907097131141	0.000347895758247909	0.00285473778693249	0	0.0116402206400734	0.0149778395678288	0	0.00430588724759336	0.00198382447869566	0	0.000373146035029781	0	0	0
isotig00300	isogroup00051	0.00393744666116232	0.00173711086476086	0.00285085167505265	0	0.0109638533626178	0.0119863100039485	0	0.00143334190254764	0.00198112392808486	0	0.000372638076909675	0	0	0
isotig00301	isogroup00051	0.057909139698181	0.0377969833958188	0.00725582907972617	0	0.0375664891334028	0.138359163862681	0.0013456682379622	0.00915593879662171	0	0	0.00037192925448077	0.00152722588368505	0.0103098806067015	0
isotig00302	isogroup00051	0.0583371568818249	0.0380763479049036	0.0073094582571564	0	0.0368650761162044	0.136023699745498	0.00135561432129781	0.00922361203711138	0	0	0.000374678252529218	0.00153851389322776	0.0103860828449662	0
isotig00303	isogroup00051	0.000346667112538259	0.000346667112538259	0	0	0.00392287918664993	0.0108245789678859	0	0.00314649893445435	0	0	0	0	0	0
isotig00304	isogroup00051	0.00346290811737675	0	0	0	0.0109497047134713	0.0131689951238114	0	0	0	0	0	0.00152515366403284	0.000439995720522679	0
isotig00305	isogroup00051	0.00346384810329351	0.00103915443098805	0	0	0.0140295110688049	0.0131348920935777	0	0	0.00370351967860909	0	0	0.00152556765796987	0.000440115154757348	0
isotig00306	isogroup00051	0.0579248801547448	0.0388478238163558	0.00725780130834257	0	0.0406577159334759	0.138358867857908	0.00134603400807309	0.00915842749974664	0.0037085530024452	0	0.000372030349684489	0.00152764100352297	0.0103126829662032	0
isotig00307	isogroup00051	0.0224437461474379	0.00173758393416848	0	0	0.0254579568103455	0.0156145955633926	0	0.0132620232773779	0	0	0	0	0.0016558240737538	0
isotig00308	isogroup00051	0	0.00174375736711305	0	0	0.00230600444126742	0.00455431780541511	0	0.00028776522591186	0	0	0	0	0	0
isotig00309	isogroup00051	0.00348846812808456	0	0	0	0.0100527897514254	0.00991244971140725	0	0	0	0	0	0.00153641094914188	0.000443243365261364	0
isotig00310	isogroup00051	0.000349228692187556	0.000349228692187556	0	0	0.0029731036233565	0.00754714537325417	0	0.00316974892658086	0	0	0	0	0	0
isotig00311	isogroup00051	0.0618558636982763	0.0378072571069891	0.0101040035922426	0	0.0452570621692143	0.14249913161895	0.00134603400807309	0.010303230937215	0.0019778929567425	0	0.000744060699368978	0.00152764100352297	0.0103126829662032	0
isotig00312	isogroup00051	0	0.00173805726130936	0	0	0.00229846642620471	0.00453943035957883	0	0.000286824560504357	0	0	0	0	0	0
isotig00313	isogroup00051	0.000348085554078923	0.000348085554078923	0	0	0.00296337169660247	0.00752244113307985	0	0.00315937331634655	0	0	0	0	0	0
isotig00314	isogroup00051	0.00738953800189536	0	0.00284233936006199	0	0.0186226149779475	0.0172695948385594	0	0.00114324968687459	0.00197520852004769	0	0.000371525422499792	0.00152556765796987	0.000440115154757348	0
isotig00315	isogroup00051	0.00347706169278837	0	0	0	0.0100199195942	0.00988003843169693	0	0	0	0	0	0.00153138726211471	0.000441794068154243	0
isotig00316	isogroup00051	0.00427671826839743	0.00034676131555797	0.00284542885936641	0	0.0116022633988558	0.0149289987866293	0	0.00429184631091642	0.00197735548583035	0	0.00037192925448077	0	0	0
isotig00317	isogroup00051	0.00392462458248282	0.00173145405868837	0.00284156803323429	0	0.0109281501766337	0.0119472772440985	0	0.00142867430340773	0.00197467250688078	0	0.000371424601489616	0	0	0
isotig00318	isogroup00051	0.0581461484554724	0.0379516777344101	0.00728552551525029	0	0.0367443719106398	0.13557832883228	0.00135117574780379	0.00919341194312902	0	0	0.000373451475167595	0.00153347646711078	0.0103520765709854	0
isotig00319	isogroup00051	166.731275254975	43.3837580419751	2.65316484632277	0.445472813675472	54.0498255168825	56.1940229914041	5.91124173721053	37.7892659834034	1.6901031371692	0.540429935873353	5.00930202319082	50.4803299795224	16.0166231533237	0.409111641688191
isotig00320	isogroup00051	167.013392471988	43.4571654159886	2.6576541269426	0.446226574781522	54.1316531093717	56.2831163669474	5.92124383828872	37.8532072118017	1.69296287174986	0.541344368928976	5.0177779995414	50.5657450894708	16.0437240385239	0.409803877968543
isotig00321	isogroup00051	165.271156255528	49.5288995082316	13.266854586894	7.60025047153906	57.943428855202	62.3970657743187	10.603923780654	42.1456011297717	11.1563621536482	8.28312160064207	7.98775777196353	53.4674803098371	25.3544307106325	21.0467937209926
isotig00322	isogroup00051	16.3643692200593	23.1757906052654	32.526684512438	28.4747602859919	22.1761656117911	24.4453025993551	24.6597554340366	17.8986943086783	28.8891268442349	31.2229238541123	6.82076240775366	13.2818251735158	22.8178674560517	56.3790942816646
isotig00323	isogroup00051	0.761839785822884	0.979508296057994	0.133959367933738	0	0.810701157685184	1.40260107339825	0.140783485876358	1.07762861742754	1.39637695481408	0	0.116733446182451	1.05453481913127	0.663764441662659	0
isotig00324	isogroup00052	22.3356785193419	4.47314025633609	2.30984073570831	0.109907115185976	20.7539735619416	20.1783540848792	0.635447752835389	3.94025047406988	1.1096327493902	0.290004040643484	0.208307020235604	0.284280040945207	2.22150073853827	0.0687435728300068
isotig00325	isogroup00052	22.3256849271633	4.4711388512997	2.30880724992052	0.10985793974294	20.7446876677304	20.1693257385325	0.635163436167453	3.93848749846627	1.10913626941284	0.289874284920601	0.208213817989414	0.284152846296015	2.22050677847628	0.0687128150792998
isotig00326	isogroup00052	22.4765341496441	4.50134924894362	2.32440729890647	0.110600223119581	20.8848544762962	20.3056049664956	0.639455081006422	3.96509890048293	1.11663043339536	0.291832894953848	0.209620668110964	0.286072797960177	2.23551020265517	0.0691770908568627
isotig00327	isogroup00052	22.4866632772465	4.50337779750105	2.32545480106911	0.110650065491424	20.8942663079665	20.3147557573773	0.639743253643199	3.96688578597211	1.11713364674975	0.291964410454053	0.209715134387715	0.286201717652813	2.23651764303492	0.0692082657513453
isotig00328	isogroup00052	21.0890786294407	4.04289191811131	2.24646575259553	0.1100055982641	20.6382807232959	19.8577147999074	0.578331874026001	3.82737357592511	1.11375190661758	0.279513386046995	0.185941037060861	0.265007125570961	1.90972758172094	0.0651059682708824
isotig00329	isogroup00052	3.31159106309593	0.935017594142915	0.250892344645674	0.0209454037385771	1.00319672507748	1.82844278026302	0.129900463047816	0.462805466811963	0.131520147738043	0.0690839226698169	0.0525412536080321	0.0609483312352776	0.773502357009698	0.108556335073196
isotig00330	isogroup00052	3.31318088117711	0.935466474408947	0.25101279224272	0.0209554591412361	1.00367833656335	1.82932057324443	0.129962825248031	0.46302764898518	0.131583287511321	0.0691170882591927	0.0525664774455779	0.0609775911158514	0.77387369755555	0.108608450452492
isotig00331	isogroup00052	21.0985313764732	4.04470406150805	2.24747268480198	0.110054906017692	20.6475314094112	19.8666156133543	0.578591099428971	3.82908911764449	1.11425112307057	0.27963867219045	0.186024381317724	0.26512590958063	1.91058357794762	0.0651351506860643
isotig00332	isogroup00052	21.2413463451767	4.07208247347674	2.26268572192835	0.110799862511494	20.7872935805038	20.0010918020728	0.582507555426911	3.85500804217728	1.12179343662926	0.28153153323867	0.187283571624477	0.266920534419849	1.92351622852037	0.065576047464174
isotig00333	isogroup00052	3.33559969815946	0.941796358721042	0.252711283828702	0.0210972553848211	1.01046978011671	1.84169876948678	0.130842225708869	0.466160750524954	0.132473652917391	0.0695847727616715	0.0529221713480613	0.0613901992722661	0.779110155634707	0.109343355385471
isotig00334	isogroup00052	21.2317652236859	4.07024571999299	2.26166511492703	0.110749885126509	20.7779172640489	19.992070109785	0.582244809574215	3.85326920228455	1.12128744049186	0.281404545627827	0.18719909549835	0.266800137246001	1.92264860730769	0.0655464687327964
isotig00335	isogroup00052	3.33721265739454	0.942251772821004	0.252833484642933	0.0211074571524153	1.01095840186725	1.84258933949137	0.130905495643931	0.466386166748612	0.132537711743753	0.0696184211043996	0.0529477623400091	0.0614198850552798	0.779486901357935	0.109396229348424
isotig00336	isogroup00052	1.95782933120338	0.470601248962048	0.181060548996847	0.0209755989385847	0.860605855078451	1.46778047181228	0.0682167361765621	0.338610287506724	0.1350608312434	0.0576529292182838	0.0284279115966556	0.0400907336068765	0.438082864909557	0.10474520988511
isotig00337	isogroup00052	1.95877059530493	0.47082749956251	0.181147597337711	0.0209856833611513	0.861019607893392	1.46848613550065	0.0682495326843393	0.338773080914179	0.135125764335344	0.0576806469727157	0.0284415788618463	0.0401100079980336	0.438293481671533	0.104795568159093
isotig00338	isogroup00052	1.97299895314007	0.474247554038751	0.182463439449123	0.0211381217390774	0.867273987611746	1.47915310500792	0.068745292001659	0.341233902325178	0.136107307417683	0.0580996347231228	0.0286481762869929	0.0404013639883341	0.441477211562609	0.105556795046448
isotig00339	isogroup00052	1.97204396816759	0.474018005367871	0.182375122198664	0.0211278903151959	0.866854203493831	1.47843715481188	0.0687120174169534	0.341068735867131	0.136041427791634	0.0580715129250961	0.0286343097931463	0.0403818086330639	0.441263524625744	0.105505702696474
isotig00340	isogroup00052	0.606782336619019	1.03428807378242	0.124477013539293	0	0.0148938462044856	0.567245831492375	0	0.0265509032106645	0.029489408853017	0	0.0147914228006762	0.0566878080168977	0.00700885994100745	0
isotig00341	isogroup00052	39.5432546209321	1.80242951454083	0.305094869810238	0.0196268981075516	0.42857087183278	2.48720272610258	1.05295264838461	1.05672049025039	0.029446978048912	0.0863134861174451	0.546495186583831	0.320768493701707	5.38672215141899	0.1900804724403
isotig00342	isogroup00052	32.1610007106531	6.80755130147927	3.62250480762221	0.242945836711076	29.6484100193691	30.2205307747248	0.91656760304574	5.65241330046863	1.88682784439126	0.8672945472524	0.278185158050195	0.551126140579936	2.87437815109118	0.0899621303561086
isotig00343	isogroup00052	39.486439599925	1.79983981696246	0.304656515112235	0.0195986985413051	0.427955109085894	2.48362915896737	1.05143978538406	1.05520221368393	0.0294046691724049	0.086189472487966	0.545709992350234	0.320307619429147	5.37898260809798	0.189807368313231
isotig00344	isogroup00052	0.605909268508776	1.0327998895036	0.12429790992269	0	0.0148724162099468	0.566429650439868	0	0.0265127004722319	0.029446978048912	0	0.0147701401779414	0.0566062428255064	0.00699877525044485	0
isotig00345	isogroup00052	1.7764209966374	0.58829526512018	6.11941529373059	0.394578272462777	6.75282776514235	7.0636283400277	0	0.732888931471957	2.39883623364628	0.596489583157394	0.012372426273349	0.0203215954873166	0.25502429861734	0.0149272235419219
isotig00346	isogroup00052	0.620186953775551	1.05713685302651	0.127226873926759	0	0.015222870789268	0.579777035428142	0	0.0271374474642138	0.0301408685478554	0	0.0151181847182169	0.0579401159995979	0.00716369484397522	0
isotig00347	isogroup00052	1.7784305226517	0.588960757501537	6.12633770922123	0.395024627974613	6.76046671057803	7.07161886982411	0	0.733717991349187	2.4015498492952	0.597164345129292	0.0123864222306718	0.0203445837175059	0.255312787642925	0.0149441095414037
isotig00348	isogroup00052	40.3561849655621	1.83948386579424	0.311367011039817	0.0200303879364881	0.43738143307457	2.53833464705035	1.07459925202247	1.07844455319239	0.0300523491101231	0.0880879190185379	0.5577300362346	0.327362853337278	5.49746240122789	0.193988147350967
isotig00349	isogroup00052	40.4155322963938	1.84218898912629	0.311824903703111	0.0200598443893358	0.438024641064385	2.54206749211954	1.07617954504015	1.08003050106473	0.0300965437411674	0.0882174600759181	0.558550227464357	0.327844269298068	5.50554690475911	0.194273424038248
isotig00350	isogroup00052	0.619274914137646	1.05558224000735	0.127039775582749	0	0.0152004842145779	0.578924422140747	0	0.027097539453237	0.0300965437411674	0	0.0150959520936313	0.0578549099466573	0.00715315999861643	0
isotig00351	isogroup00052	1.80704894485529	0.598438286932596	6.22492245396732	0.401381346125929	6.86925583005859	7.18541503554542	0	0.745524947531818	2.44019547905398	0.606773886315281	0.0125857439677171	0.0206719678233048	0.259421269283156	0.0151845894650585
isotig00352	isogroup00052	1.80912840278953	0.599126938586144	6.23208577094542	0.401843234901678	6.87716061237166	7.19368363742752	0	0.746382858863845	2.44300352908741	0.607472130143031	0.0126002269872427	0.0206957560486481	0.259719797786359	0.0152020631008065
isotig00353	isogroup00052	10.4657857583529	2.81638041414273	1.29580749783094	0.148976864816364	7.01075573954655	9.34189216778243	0.341780340939539	1.67942208439058	0.794722235034117	0.655157655717399	0.0996550375600808	0.309462180426521	1.21520714024277	0.139019321638291
isotig00354	isogroup00052	0	0	0	0	0.00205140301309449	0	0	0	0	0	0	0	0	0
isotig00355	isogroup00052	0	0	0	0	0.00204835938844598	0	0	0	0	0	0	0	0	0
isotig00356	isogroup00052	0	0	0	0	0.00209498365373686	0	0	0	0	0	0	0	0	0
isotig00357	isogroup00052	0	0	0	0	0.00209816751947202	0	0	0	0	0	0	0	0	0
isotig00358	isogroup00052	51.9963071508173	10.2495812926327	5.69256728026233	0.281251426489657	52.6157519627489	50.1165574265274	1.45971349267701	9.66816794991724	2.80064485232814	0.714632162264482	0.464072277572524	0.674680461861985	4.7426843731491	0.16645649619772
isotig00359	isogroup00052	31.2622711027916	9.01902688452219	4.57305233526862	0.591466414514834	27.9522139649316	36.5228030170928	0.894680960379566	5.38736431306912	3.07631808256601	2.73115518674062	0.178042231738437	1.14536146923433	1.43419888709387	0.0716021291848286
isotig00360	isogroup00052	31.1777784781895	8.99465113618564	4.56069273436249	0.589867856637767	27.9258758156708	36.4968609081504	0.892262903729892	5.37280386897974	3.06800370936988	2.72377368623592	0.177561036517522	1.14226589769586	1.43032267388551	0.0714086099167614
isotig00361	isogroup00052	24.9098441312278	6.97621734466937	12.5944981547289	1.0151214277022	29.7794769546704	35.5520478413118	0.590585464007263	4.94256903625862	5.77968498435031	2.74720848837492	0.137114813530227	0.788234336589879	1.4200878068094	0.0708976359638687
isotig00362	isogroup00052	3.35810958224561	1.25133767591047	0.469896807796378	0.0604573703479152	2.30517126669262	3.44635755770608	0.173756460200032	0.834179576235147	0.33259042981929	0.166171392940788	0.0682454122349203	0.112092457102823	1.09948626593692	0.301904129876613
isotig00363	isogroup00053	7.25805085404848	3.26491679871996	3.51284793208108	0.739270371368562	9.00747235292245	10.0735797733404	0.428729915755891	2.31437330615274	2.62666799011892	1.87303906794101	0.104978455138159	0.165470192545753	0.926992648580329	0.0356123023464057
isotig00364	isogroup00053	7.6253003257363	3.32891143501065	3.57017482442469	0.738335769129158	9.07171763684793	10.2352394903757	0.428187905748614	2.38836965605013	2.65400868712672	1.87067112980202	0.112536296846693	0.168418918896396	0.964082901086447	0.03556728047239
isotig00365	isogroup00053	7.33082004045881	3.30162991659723	3.50106586291163	0.734814764561036	9.01854900679064	10.1272217735607	0.428368423415456	2.35386448434994	2.63979041971618	1.87145977698997	0.112583740479428	0.1684899218133	0.931678896919558	0.0355822751100259
isotig00366	isogroup00053	8.64615906560476	3.601750517382	3.07891083402897	0.448780276053794	8.85171488046731	10.3418159493888	0.28603350882829	2.60885499468448	1.79424874467891	0.695328347068354	0.12627747064669	0.159241989621738	0.979833313994168	0.0386681290949773
isotig00367	isogroup00053	8.18847111221135	3.52214694442062	3.00642673117482	0.44949074614781	8.77101760808075	10.1398826380171	0.286486332325116	2.5166598003621	1.75868798122297	0.696429130731259	0.116846936964461	0.155539608493057	0.933470967186371	0.0387293451304838
isotig00368	isogroup00053	8.27848042673373	3.56775475256392	2.99221515687563	0.444222113372541	8.7851170980465	10.2068638249783	0.286184290857193	2.56582611649037	1.77601131439244	0.69569488810529	0.126344037579029	0.159325933738565	0.939323800303629	0.0386885129268671
isotig00369	isogroup00053	14.0742728298903	6.27302513526713	6.86175373381617	1.46616801685648	17.5647842906635	19.7144787763051	0.850284435432185	4.47606648116017	5.09976818261112	3.61433208813134	0.165440167917819	0.328171009484045	1.82761741487663	0.0706285828962188
isotig00370	isogroup00053	14.2070849152818	6.34070788853877	6.83281064302801	1.45612416168653	17.5724360860686	19.8046684392262	0.848863742975322	4.55067598075521	5.1216396969133	3.6082931038571	0.180409479466747	0.333883119917417	1.83539897839213	0.0705105735680714
isotig00371	isogroup00053	14.7970034925616	6.38693253345502	6.96618011970997	1.46371827915079	17.6592316225565	20.0206379004866	0.848863742975322	4.62104744017787	5.15203212714297	3.6082931038571	0.180409479466747	0.333883119917417	1.89635322399438	0.0705105735680714
isotig00372	isogroup00053	5.20323578713407	3.5136706831102	9.34742516844594	0.658264393647569	1.81220979338778	2.41809587863181	35.7930722847271	4.88938826471449	5.75102956848036	1.79834622805653	2.92020978771182	3.82302037818518	9.18587226106303	9.38648931339489
isotig00373	isogroup00053	4.20714301108598	2.73217804736894	7.42017974914565	0.526530795531287	1.43859098267294	1.85460253491221	26.9974223793962	3.76035058509646	4.4936191972553	1.34944514488746	2.28527999197663	2.97199236030693	7.31373967745489	7.3467221216341
isotig00374	isogroup00053	4.97206769975762	3.38248510445418	7.54494476763449	0.563804979436859	1.73958325777524	2.26825304014222	33.2799367852232	4.57926683179055	5.35529793426039	1.8137417726098	2.74992015288537	3.5991402345742	8.92741242479816	9.25142716997755
isotig00375	isogroup00053	3.99617305535169	2.61082549272459	5.81919066518591	0.442398987630564	1.37185295365157	1.71847126722901	24.7191912964055	3.47888748275186	4.13583831582821	1.35961319226551	2.13061404294911	2.76853000628713	7.0721477281856	7.21247649952081
isotig00376	isogroup00053	16.2412831437203	9.84278446258953	24.7784429807051	1.74122222758196	4.8679477376806	5.42713372088952	123.028952536005	14.6581454642815	19.3462970287118	5.71080042005358	8.49197146170582	11.9389050594757	30.6812353253518	23.8782913108295
isotig00377	isogroup00053	12.8835740125743	7.61163204233703	19.3068076033704	1.36234296292913	3.79609994178155	4.08725389257325	95.149631490901	11.326657784829	15.1662723502461	4.38129553053221	6.60494335940733	9.29758338275214	24.2408419756655	18.4055165093756
isotig00378	isogroup00053	16.0285570499093	9.7229324098775	22.1785489139963	1.60862906226073	4.79562388296778	5.23400257360045	120.279734328514	14.3056175621422	18.9115070020134	5.78689611092993	8.30116341660721	11.6985849998496	30.565372791083	23.8611722779255
isotig00379	isogroup00053	12.6711299206371	7.48820741621166	17.1013953562201	1.24877055816266	3.72463858118402	3.91316375407995	92.5746400579411	10.9991472010384	14.7615552820134	4.42946684264801	6.42675431792896	9.07024716852081	24.0744296121309	18.3312191969739
isotig00380	isogroup00053	10.3891214366731	11.5963080824837	34.9879736625613	6.59550048493327	21.9600837232332	18.3359807942438	6.92452285966777	8.09948432008843	14.128970904897	7.33726490683986	1.46482906380119	8.20606997897411	9.48195274732987	9.7517276299371
isotig00381	isogroup00053	10.8332743540436	11.8702431829779	35.7554983101166	6.59865320983047	22.8583075067139	19.0797250133174	7.18032790836172	8.36507926481026	14.2922497609241	7.34077220364045	1.54403976544675	8.42491384615186	9.52368713238354	9.94583351553364
isotig00382	isogroup00055	0.51076019935169	1.00238655434194	1.74711157951901	0.504236093325611	1.90986498691492	1.48312605503548	0.3232781292467	0.889284386611776	1.65583846439855	0.580071330962052	0.16837078991042	0.288241669897874	0.775786052515196	0.916642688273391
isotig00383	isogroup00055	0.49242400709886	0.992663486653245	1.68939192187366	0.504653047096278	1.8718734272149	1.46331873732141	0.309389948426738	0.88099028596629	1.61458557670124	0.580550993032858	0.160964813956711	0.276087092994348	0.756167594087744	0.914367468933147
isotig00384	isogroup00055	0.50621420479471	1.00266269388859	1.7475928774748	0.504375001340302	1.90769516581713	1.48729343594526	0.32336718658258	0.889529368536462	1.65629461824549	0.580231130226779	0.168417173048136	0.288321075316579	0.774213834480245	0.916895206920298
isotig00385	isogroup00055	0.487867789629696	0.992937173856624	1.68985770404126	0.504792184964239	1.86969133674214	1.46748410412174	0.309475250314917	0.881233183756741	1.61503073401492	0.580711056719937	0.161009193558023	0.276163212953817	0.754588666620057	0.91461956914515
isotig00386	isogroup00055	0.492559773298777	0.992937173856624	1.68985770404126	0.504792184964239	1.86367375758232	1.45122387605679	0.309475250314917	0.881233183756741	1.61503073401492	0.580711056719937	0.161009193558023	0.275473976375688	0.756376077019667	0.91461956914515
isotig00387	isogroup00055	0.50621420479471	1.00266269388859	1.7475928774748	0.504375001340302	1.91352595157013	1.49215151570694	0.32336718658258	0.889529368536462	1.65629461824549	0.580231130226779	0.168417173048136	0.288321075316579	0.774213834480245	0.916895206920298
isotig00388	isogroup00055	0.487867789629696	0.992937173856624	1.68985770404126	0.504792184964239	1.87552694531215	1.47234620214625	0.309475250314917	0.881233183756741	1.61503073401492	0.580711056719937	0.161009193558023	0.276163212953817	0.754588666620057	0.91461956914515
isotig00389	isogroup00055	0.00649404765990682	0	0	0	0.0270626458800571	0.0383113158829658	0	0	0	0	0	0.000953383502648685	0.00247539874165739	0
isotig00390	isogroup00055	0.0324331984602011	0.0145949295771504	0.0818371838567667	0	0.0817642245274997	0.0673601829620573	0.0195786381342012	0.0124887403118449	0.0589514744395958	0	0.0104361600753988	0.0180936304320852	0.0304950048201115	0.00419704513146097
isotig00391	isogroup00055	0	0	0	0	0.031416891123501	0.0502650694974354	0	0	0	0	0	0.000953747528422892	0	0
isotig00392	isogroup00055	0	0	0	0	0.0233337109476227	0.0435360719371438	0	0	0	0	0	0.000953747528422892	0	0
isotig00393	isogroup00055	0.0259565323500948	0.014600495911848	0.0818683955973681	0	0.0861343503365108	0.0793113384095687	0.0195861051968	0.0124935033706976	0.0589739578394584	0	0.0104401403042605	0.0181005311301905	0.0280330801679783	0.00419864583517243
isotig00394	isogroup00055	0.0259565323500948	0.014600495911848	0.0818683955973681	0	0.0780603318508665	0.0725900399311539	0.0195861051968	0.0124935033706976	0.0589739578394584	0	0.0104401403042605	0.0181005311301905	0.0280330801679783	0.00419864583517243
isotig00395	isogroup00055	0.00649652725046043	0	0	0	0.0150014779606318	0.0210170383590382	0	0	0	0	0	0	0.0024763439110891	0
isotig00396	isogroup00055	0.488002336731084	0.993211012018195	1.69032374312124	0.50493139957675	1.86148252738714	1.45538705601363	0.309560599253228	0.881476215522808	1.61547613686489	0.58087120869366	0.161053597637879	0.275549948239002	0.754796771602578	0.914871808408566
isotig00397	isogroup00055	0.488002336731084	0.993211012018195	1.69032374312124	0.50493139957675	1.86732602191467	1.46025049493666	0.309560599253228	0.881476215522808	1.61547613686489	0.58087120869366	0.161053597637879	0.275549948239002	0.754796771602578	0.914871808408566
isotig00398	isogroup00055	0	0	0	0	0.0112664247350018	0.0262371842063906	0	0	0	0	0	0	0	0
isotig00399	isogroup00055	0	0	0	0	0.0193527793833439	0.0329687520484087	0	0	0	0	0	0	0	0
isotig00400	isogroup00055	3.44030893582099	1.67346636853599	26.944287739066	0.346472865961474	2.70794793258898	3.75139067485188	0.650489131571192	1.23110341556508	8.09423345908577	1.19090419062905	0.399830233753331	1.29730432631502	1.12830216530266	0.305674935073313
isotig00401	isogroup00055	3.2057187735437	1.48556692700238	8.94031226139021	0.264609565867374	2.86355050796542	2.66755178672108	1.01594979770849	1.24577651338919	4.32480027449248	0.803560348592512	0.44731101661105	1.53324283800914	1.68846580379256	0.266980459658418
isotig00402	isogroup00055	6.6570535724021	17.1432303078218	54.5465858927078	19.3204051150806	23.7660279729863	13.1873418445022	30.5825720107062	14.4497475943106	48.1898208241231	26.2575961002292	5.72724976700244	8.26202925959304	21.9874255417898	14.9789757019993
isotig00403	isogroup00055	2.262556101513	0.950273562635459	1.28104583501882	0	1.32326707909884	1.79744729252738	0	0.560070724261434	0	0	0	0.159438049701021	0.275980073705485	0
isotig00404	isogroup00055	80.358398601797	35.6565006403911	54.722267841564	13.6651393891785	113.207931787544	82.1533430304207	4.4924982237062	39.8558061143373	27.9329777080103	14.1250652688845	1.66570070620653	26.6920689102169	15.3033345201767	0.635369021292955
isotig00405	isogroup00055	8.5025108251465	26.734262892998	72.9452054659005	40.6809211100948	29.6907736049968	20.1300805153368	50.2319366653417	19.8602935411141	64.7362799268578	57.4027600989024	10.9193497456931	14.581446474701	30.0126043027032	30.125260731942
isotig00406	isogroup00055	3.1020769179639	0.564013985084345	0.173555092709732	0	0.741079214506419	0.590805073956372	0	0.698077101620881	0	0	0	0.124203121590298	0.214990002168361	0
isotig00407	isogroup00056	1.26070655793264	0.022813559869033	0.0791630408962108	0	0.13338071160094	0.0791494810388384	0.0546493865655993	0.0257960035003007	0.0361364088123937	0	0.0135940899300405	0.00893127189837122	0.00322075413667298	0
isotig00408	isogroup00056	1.27623387555439	0.0230270200783339	0.0641576990555293	0	0.109687654844105	0.0651678977578527	0.055160725855102	0.0260373696149234	0.0364745272574219	0	0.0137212860931286	0.00901483935473025	0.00325088984789332	0
isotig00409	isogroup00056	0.012866778114654	0	0	0	0.0399882585184778	0.0740494062250723	0	0	0	0	0	0	0	0
isotig00410	isogroup00056	0.0089970503496122	0	0.0158200975492646	0	0.0646702347448616	0.0881445261262865	0	0	0	0	0	0	0	0
isotig00411	isogroup00056	0	0	0.0159797068420465	0	0.068517985888094	0.0944949914749693	0	0	0	0	0	0	0	0
isotig00412	isogroup00056	0.00382289287373676	0	0	0	0.0436216286019004	0.0803171815840955	0	0	0	0	0	0	0	0
isotig00413	isogroup00056	0.0114020697654802	0	0	0	0.0281344074799948	0.0665848017134178	0	0	0	0	0	0	0	0
isotig00414	isogroup00056	1.59179189392227	0.02880483126112	0.0802557903328128	0	0.115530334731649	0.055605848552726	0.0690013468999447	0.0325705208789459	0.0456265117850706	0	0.0171641545129846	0.0112767924627569	0.00406658495969098	0
isotig00415	isogroup00056	0.0589296833492466	0.026902634741813	0	0	0.169242531746354	0.214796458967297	0.011600044777936	0	0	0	0	0	0	0
isotig00416	isogroup00056	0.832616792650811	0.0337431176418344	0	0	0.15142252350966	0.182517559156037	0.00736586199586365	0.0140954881072489	0	0	0.0113425807891613	0.0060189464545767	0.00200356307622441	0
isotig00417	isogroup00056	0	0	0	0	0.03255548712769	0.074378179388766	0	0	0	0	0	0	0	0
isotig00418	isogroup00056	2.2998919347494	0.0459435334384638	0	0	0.226781623867589	0.250539392407227	0.014857663113414	0.0189546887778847	0	0	0.0246390577225785	0.00809388479130297	0.00875634347265378	0
isotig00419	isogroup00056	0.819568927161619	0.0333855746734441	0.0178316596217539	0	0.178061808357328	0.197254864418803	0.00728781312703331	0.0139461319418741	0	0	0.0112223945026536	0.00595516953850172	0.00198233326879422	0
isotig00420	isogroup00056	0	0	0.0228572207375623	0	0.0766149073494026	0.095908175676379	0	0	0	0	0	0	0	0
isotig00421	isogroup00056	0.00549088485909351	0	0	0	0.0409673431779083	0.075563624646874	0	0	0	0	0	0	0	0
isotig00422	isogroup00056	0.0655521391054793	0.0327760695527397	0.0230529161205894	0	0.222351075689018	0.20447009713891	0.0141325888005163	0	0	0	0	0	0	0
isotig00423	isogroup00056	0.0720011342721063	0.0332312927409722	0	0	0.188417789186144	0.185457679712965	0.014328874756079	0	0	0	0	0	0	0
isotig00424	isogroup00056	2.97650216921166	0.0596299832361369	0.0314553808748229	0	0.316388221783414	0.247095682983665	0.0192837192979007	0.0246012374208293	0	0	0.0319789639366644	0.0105050303774972	0.0113648336426616	0
isotig00425	isogroup00056	0.0246778029432544	0	0	0	0.0407560240387029	0.0863189764983794	0	0	0	0	0	0	0	0
isotig00426	isogroup00056	1.07519468289665	0.043798625331799	0	0	0.170798918772296	0.206131284664751	0.00956090166969617	0.0182959680558036	0	0	0.0147226895734205	0.00781260295667906	0.00260062835436948	0
isotig00427	isogroup00056	2.32262606098573	0.0418895790786712	0.116712409983995	0	0.167530004192252	0.0698491524240541	0.100345575757686	0.0473658532356586	0.0663525974576505	0	0.024961062999202	0.0163993354219029	0.00591385280840167	0
isotig00428	isogroup00056	3.04079317268029	0.0607657924406348	0	0	0.271640701252217	0.221832404836368	0.0196510282369083	0.0250698324193213	0	0	0.0325880870592675	0.0107051261942114	0.0115813066644266	0
isotig00429	isogroup00056	0	0	0	0	0.0219391649392205	0.0639572913862221	0	0	0	0	0	0	0	0
isotig00430	isogroup00056	0.00811110990098007	0	0	0	0.0475156670802401	0.0981871631155719	0	0	0	0	0	0	0	0
isotig00431	isogroup00056	0.0946414072622989	0.0473207036311495	0	0	0.231670702751442	0.220300787187867	0.0204040342632917	0	0	0	0	0	0	0
isotig00432	isogroup00056	5.12653089908487	0.102702747786988	0	0	0.399483253926649	0.303652534946071	0.033213005470831	0.0423715477509656	0	0	0.0550784570015789	0.01809317103247	0.0195740394328337	0
isotig00433	isogroup00056	0.0645257176926064	0	0	0	0.198033997605421	0.29162501721656	0	0	0	0	0	0	0	0
isotig00434	isogroup00056	1.71939663352963	0.0696301350233434	0	0	0.270908237956811	0.313399825068019	0.0151997207483706	0.0290865459008701	0	0	0.0234058227886836	0.0124203121590298	0.00413442435894927	0
isotig00435	isogroup00056	4.17712807511035	0.0750022939694304	0.208970791209438	0	0.417829506919709	0.252750361706577	0.179666364213761	0.0848074324600363	0.118802745924174	0	0.0446921889890475	0.02936261961255	0.0105886126474239	0
isotig00436	isogroup00056	0.0186017545943395	0	0	0	0.0446842031069231	0.107209260082526	0	0	0	0	0	0	0	0
isotig00437	isogroup00056	0.0351537290680906	0	0	0	0.216113841913223	0.320880600813802	0	0	0	0	0	0	0	0
isotig00438	isogroup00056	2.84861432488467	0.0894332573500411	0	0	1.03953992461439	0.510788463703553	0.0261391872252263	0.0250102841237885	0	0	0.0402513437031044	0.021359396682037	0.00711003143914316	0
isotig00439	isogroup00056	3.42189345044477	0.091386896466911	0.304985162917102	0.264867848247541	0.681490159059376	0.35048770676358	0.0267101888879133	0.0255566252818324	0	0	0.0411306206286577	0.0218259854445087	0.00726534765990114	0
isotig00440	isogroup00057	0.0553158394203112	0.0136136197410651	0.00195047905168978	0	0.18308035200513	0.108777301663324	0	0.0129447031093111	0.0784217622927806	0	0	0.0298810258203255	0.0221335813225575	0
isotig00441	isogroup00057	0.0607629165023666	0.0239171306301121	0.00222034495101709	0	0.141832517378902	0.0709091464656331	0	0.0214337766468743	0.0892721015413046	0	0	0.0340153280569163	0.0313844534551082	0
isotig00442	isogroup00057	0.00219540927527455	0.00457377847102729	0	0	0.0270360733121341	0.0147556689846541	0	0.00377396081533125	0.0502995496856383	0	0	0.00345326306099524	0.00896616393531866	0
isotig00443	isogroup00057	0.00222531948338455	0	0	0	0.0175064727113503	0.00793338763853507	0	0	0.0509848296541075	0	0	0.00350031024166275	0.00908831875732573	0
isotig00444	isogroup00057	0.0618064394397544	0.0247621029510888	0.00173262956713768	0	0.230681432964161	0.223375849288405	0	0.0114989060382786	0	0	0	0.0217609787864462	0.00724370632771284	0
isotig00445	isogroup00057	0.0825210691985328	0.066108235345223	0	0	0.100319311365631	0.121145372448429	0.0345892340345524	0.0785623129272907	0.0114359078859904	0	0.0231405102318913	0.104276290671331	0.0319706034758434	0.0231837426602412
isotig00446	isogroup00057	0.0673575114075923	0.0351248821473948	0.00194233848803498	0	0.20035977490031	0.204118662377104	0	0.0187500817411721	0	0	0	0.0243948201253733	0.0135340920711692	0
isotig00447	isogroup00057	0.0104964762011105	0.0126973551583743	0	0	0.0704862690991625	0.0983420696269457	0	0.00349232194851549	0	0	0	0	0	0
isotig00448	isogroup00057	0.0646344725058093	0.0242392520148888	0.0125348674937652	0.0267203162901797	0.236128327186483	0.19013909169208	0	0.0288757737927917	0	0	0	0.0286238927621912	0.0158803548494228	0
isotig00449	isogroup00057	0.139292859650883	0.0912673412451819	0.00112957354789607	0	0.214416207636872	0.210042887911261	0.0457887578700119	0.108088782060978	0.0151386994199494	0	0.0306330929137706	0.152226426781998	0.0470447248916229	0.030690323414795
isotig00450	isogroup00057	0.148632658683825	0.102785943984684	0.00121510261549134	0	0.194215787776324	0.196987408035003	0.0492557917557308	0.119938466496554	0.0162849716997889	0	0.0329525699229073	0.163752709749826	0.053993626485356	0.0330141338039048
isotig00451	isogroup00057	0.0726935348110505	0.0383246356808998	0.0146097028665916	0.0311431996943761	0.195563414022038	0.158303056197776	0	0.0416686440170736	0	0	0	0.0333618658792205	0.0259125422424693	0
isotig00452	isogroup00057	0.00241911211612006	0.0100796539764345	0.00620330462231539	0.0161619922584558	0.0432228488334035	0.0543875805952161	0	0.0124755339748509	0	0	0	0	0.00384214733598481	0
isotig00453	isogroup00057	0.0847211992592015	0.0187757784405673	0.00269008266897793	0.0258684963045525	0.248345879225454	0.176758021217145	0	0.0259683213016465	0	0	0	0.0337861208210372	0.0112465868186339	0
isotig00454	isogroup00057	0.0985716353128587	0.0348127123616076	0.00323183542870265	0.0310781240325527	0.201451116390259	0.135329677083483	0	0.0409474514478338	0	0	0	0.0405902701530516	0.0225192254184176	0
isotig00455	isogroup00057	0.0832845876034045	0.0635713459291323	0	0	0.0945251314637913	0.117495976857544	0.0349092676581142	0.0766912412599002	0.011541717544447	0	0.0233546156189369	0.105241097209741	0.0322664084672927	0.0233982480512501
isotig00456	isogroup00057	0.00245547880457646	0.00511559107402932	0.00629655935205554	0.0164049566640249	0.0329509620538446	0.0474554639786026	0	0.00844205305654375	0	0	0	0	0.00389990661644159	0
isotig00457	isogroup00057	0.0106286736343739	0.00857151431346172	0	0	0.0622240211355542	0.0930880405550892	0	0	0	0	0	0	0	0
isotig00458	isogroup00057	0.00742516256722698	0.00555302085908013	0	0.01460590685603	0.0304774294702783	0.0330092208326246	0	0.00916392573957719	0	0	0	0	0	0
isotig00459	isogroup00057	0.0359389425477847	0.00304587467101517	0	0	0.0914873393434876	0.0770330316862904	0.0074355241977491	0.00948588253704051	0.10535716488208	0	0.0181332975480766	0.0072331861412738	0.0289141218445407	0
isotig00460	isogroup00057	0.00754834044657713	0	0	0.0148482078987644	0.0189307916477935	0.0250048618893644	0	0.00465797419808635	0	0	0	0	0	0
isotig00461	isogroup00057	0.0240770120991194	0.0240770120991194	0.0296353507362845	0	0.173548755465832	0.152067060638133	0	0.00993332982652355	0.110326842470858	0	0	0.00757437416680559	0.0196663501411471	0
isotig00462	isogroup00057	0.140739825488304	0.112062439044063	0.0146535145331599	0	0.216007586220719	0.251819806596026	0.0549999074123758	0.125739473805914	0.0181840937639042	0	0.0367954352200393	0.165808422542694	0.0508360557892856	0.0368641785623777
isotig00463	isogroup00057	0.144082778025539	0.0994157033318039	0	0	0.173518578824346	0.21157981474981	0.0575085964101571	0.122873616853073	0.017769641484385	0	0.0451319938011579	0.162029313196991	0.0548048495480822	0.0360239693643748
isotig00464	isogroup00057	0.0375067757237222	0.0375067757237222	0.0251811397037768	0	0.23903658438888	0.299773787026978	0	0.00844034438165528	0	0	0	0	0	0
isotig00465	isogroup00057	0.0471370297636361	0.0189972904776073	0	0	0.166311234938116	0.229892091891182	0.00636102648131137	0.00811509026290171	0	0	0.0155128788272563	0	0.00866924400603032	0
isotig00466	isogroup00057	0.0302031157693096	0.0427877725091184	0.0526656148326	0.0403571641009962	0.251246179149766	0.285966803482848	0	0.0332286951566926	0	0	0	0	0.00959400104015142	0
isotig00467	isogroup00057	0.044572319807867	0.0156591613961532	0.0146245505621067	0.0381025739277562	0.145131047216806	0.185427407640634	0.00922171157486201	0.0313723434719612	0	0	0.0224893410931453	0	0.0216260055606171	0
isotig00468	isogroup00057	0.0700101228275248	0.00482988697832406	0	0.0399575880418535	0.138651933794489	0.163445892153412	0.011790616942145	0.0275768407310859	0	0	0.0287542289690929	0	0.0160690629968919	0
isotig00469	isogroup00057	0.0532869116558353	0.0392640505001025	0.048328418123787	0.0430312486604576	0.276103211967159	0.292456633510118	0	0.0296981361719387	0	0	0	0	0	0
isotig00470	isogroup00057	6.60995765662739	1.03746474898645	2.73112043782366	0.101598662786824	6.76637034543158	4.48776289464514	4.37188982672836	4.41315877804532	3.07419571888885	0.24385314167327	0.53712225576431	4.12986274829871	4.83107258722557	3.71569404111905
isotig00471	isogroup00057	0.120630231637198	0.0354562881285025	0	0	0.354775043777905	0.514895082930201	0	0.0416590895381989	0	0	0	0	0.00148037554132553	0
isotig00472	isogroup00057	0.149324227201361	0.0618556573683884	0	0	0.320119257887222	0.551194372750074	0	0.0663474356621213	0	0	0	0	0.0141461584461168	0
isotig00473	isogroup00057	0.0373138452249236	0.0234725559274204	0	0	0.0990711919682433	0.159422217334291	0	0.0209382746821373	0	0	0	0	0	0
isotig00474	isogroup00057	0.0380226948682542	0.0174540042116717	0	0	0.0871516123901508	0.152657594222626	0	0.0160020206931838	0	0	0	0	0	0
isotig00475	isogroup00057	2.5555962144275	0.501989296590994	0.988750003980311	0.0367818558433534	2.61393783451478	1.84759544740698	1.65216822427243	1.75017757589657	1.06706100683357	0.0882823735859078	0.240889125267409	1.69965501270121	1.80087897173444	1.39171505536465
isotig00476	isogroup00058	0.725518796814449	0.350885991869202	0.812702924105731	0.136765791376441	1.44243408657557	1.10521012543345	0.313812653555378	0.288999730354029	0.901368262306036	0.340631515291359	0.0271836885392717	0.0389982495683782	0.312012463579801	0.0114737025454198
isotig00477	isogroup00058	0.677698571676329	0.343800647973179	0.810250459387965	0.136987334235042	1.37372904067992	1.06231283433004	0.304417584195339	0.285679133126644	0.90282836208299	0.341183294203818	0.0255854308119323	0.0390614216789101	0.310183512142509	0.0114922884566705
isotig00478	isogroup00058	0.746708159354788	0.344634323192327	0.725676627274733	0.15872497260925	1.46541106629651	1.1245117657811	0.314151361222464	0.294364371128642	0.921974023509239	0.326611144444304	0.0272130287319746	0.0354456029560266	0.31429383776086	0.011486086466138
isotig00479	isogroup00058	0.727955709547568	0.328395902045865	0.719032357442273	0.137805835417326	1.45455285487563	1.10994866456959	0.316199061567206	0.288655766282087	0.878578522864592	0.328740060106081	0.0273904086042091	0.0356766443658432	0.315167250399268	0.0115609550362595
isotig00480	isogroup00058	0.655656429730511	0.695628791538522	1.13714030950343	0.0762951888158329	1.43754341969212	1.17701769709301	0.549750469768004	0.322478812000847	0.866058220389395	0.129047677452407	0.0633044128245996	0.0564214971458725	0.513612676095042	0.0461808052129982
isotig00481	isogroup00058	0.185892186902756	0.377631779203799	1.20734968720601	0.536142549986514	0.262031059000443	0.162143568283126	0.487729333346344	0.167855616453373	1.1062774259801	0.972797773339433	0.174931497024036	0.0442827972094524	0.245997782826185	0.045387822524593
isotig00482	isogroup00058	0.674609462543745	0.690350275812306	1.05932497362308	0.0959509163445508	1.45817778062359	1.19441469774763	0.550283173711577	0.327325433021586	0.884523266622778	0.11625545128634	0.0633657543098947	0.0532489159067579	0.515856177443168	0.0462255540552589
isotig00483	isogroup00058	0.100051203951314	0.1410245541409	0	0	0.210658933077269	0.173318267801067	0.00369777413060103	0.0550368184832771	0	0	0.00204405563991821	0.0520388078885278	0.0101699646336363	0
isotig00484	isogroup00058	0.612623105259539	0.689766972428977	1.1354104730996	0.0764061367394623	1.37585829269289	1.13860916753523	0.541661971072044	0.319544483085664	0.867317636124329	0.129235337671679	0.0619220158890165	0.056503544887723	0.512263952186017	0.0462479610131141
isotig00485	isogroup00058	0.209534027751973	0.370488773129407	1.10799107927581	0.561831053906356	0.286940775837473	0.183121776611238	0.488333332520766	0.173858725891193	1.13017358315464	0.957494111009094	0.175148130456883	0.0402131470067247	0.248533607591507	0.0454440303543448
isotig00486	isogroup00058	0.0476719082954771	0.0696009861113965	0	0	0.198211014504752	0.159754675363148	0.00246665626404707	0.0204544657814546	0	0	0.00204527743049796	0.043671539913624	0.00436116150543261	0
isotig00487	isogroup00058	1.35493607934872	0.945745966993546	2.39625941228552	0.351100670932163	2.85118442326163	2.33021176985735	0.846428998496746	0.673176992248439	1.96122723489813	0.884019703463291	0.139760485978881	0.147106850115005	0.808189659810047	0.0574485344196253
isotig00488	isogroup00058	0.0669983632256868	0.017463990767361	0	0	0.208032684648412	0.154807097889453	0.00123222332927762	0.0267241868429314	0	0	0	0.00755176489514019	0.0113772803514563	0.0036980981733169
isotig00489	isogroup00058	0.0660260639819976	0.0101578688899037	0	0	0.203450741014686	0.163618326888718	0.00615927750709067	0.03143083467497	0	0	0	0.00335533806087224	0.0113738841483663	0.00369699426341442
isotig00490	isogroup00058	0.657366119400344	0.677803325569033	1.05531507079395	0.0768157212931339	1.44839378127957	1.18175472200885	0.5535012039672	0.322398631341301	0.845370963616231	0.116935307726611	0.0637363142766193	0.0535603130758033	0.517818507240194	0.046495878932775
isotig00491	isogroup00058	0.183977697426931	0.352032952835339	1.10321839678554	0.540825017671986	0.265648442268317	0.15934925683555	0.491988978179063	0.166402293543679	1.08189365678467	0.964661877279905	0.176459283024246	0.0405141811702186	0.24904441851183	0.0457842227213143
isotig00492	isogroup00058	0.679775216502084	0.32121988073743	0.716408322427425	0.1380307633315	1.38534426472663	1.06673236015931	0.306736325315434	0.285309314727499	0.880012546568941	0.329276632565449	0.025780314398095	0.0357348761031106	0.313329517155848	0.0115798249302251
isotig00493	isogroup00058	0.1300151671914	0.369548183255847	1.20526912687888	0.537139097477195	0.181000728094941	0.111167742511775	0.47727540756008	0.16381836328168	1.10833370372355	0.97460594763932	0.173372354430699	0.0443651072414402	0.243776430840977	0.0454721865069807
isotig00494	isogroup00058	0.698867838708981	0.337528422528527	0.723080387519169	0.158982364456724	1.39666900464268	1.08159939918517	0.304746684286361	0.29104660687208	0.923469116520335	0.327140784137998	0.0256130907371343	0.0355030823121715	0.312466608604471	0.0115047125522994
isotig00495	isogroup00058	0.614041268587945	0.67187535620793	1.0534536124156	0.076928189406301	1.3863030707307	1.14309069789809	0.545362931342912	0.319444135931832	0.846608695627383	0.117106516083458	0.0623451043333534	0.0536387322750358	0.516466725917167	0.0465639548902169
isotig00496	isogroup00058	1.14933682019686	1.38099675708184	2.64563420399599	0.224871093703498	2.62319653012473	2.24851811312057	1.1246709135075	0.664350707894404	1.74121181218544	0.474680299758197	0.177499226045426	0.156888389269133	1.03950468254885	0.103445899996492
isotig00497	isogroup00058	0.127608164125333	0.343833817827504	1.100924385386	0.541839064580121	0.183915878561018	0.107921482830863	0.481451567376231	0.162326989426279	1.08392220739114	0.966470618299805	0.174889362531967	0.0405901452599127	0.246809342138662	0.0458700681389168
isotig00498	isogroup00058	0.097135875873714	0.152798006992359	0	0	0.0388521142943088	0.0263395892382366	0.00423542517593303	0.0540335081223826	0	0	0.00234125839289982	0.0576824281761307	0.00998456818144202	0
isotig00499	isogroup00058	0.550954423199712	1.15132940178006	3.52532533010526	1.12618420887697	1.10099784259312	0.958253619806658	1.30025612112175	0.55698396828934	2.61037579233737	2.16492830027502	0.435312870413213	0.185232501356066	0.820808607445421	0.130620287705766
isotig00500	isogroup00058	0.15363168017655	0.362381854470462	1.10571912959458	0.562876645197745	0.205856269056474	0.132121347469245	0.477867560671197	0.169827635760425	1.1322768838677	0.959276047940253	0.173587456607412	0.0402879853696404	0.246314218863325	0.0455286036118281
isotig00501	isogroup00058	0.114730341781079	0.0375018503424065	0.0058677285901938	0	0.22028018387365	0.222927278216343	0.00123332813202354	0.0314684088945456	0	0	0	0.00755853575428108	0.0113874811407732	0.00370141386205568
isotig00502	isogroup00058	0.0581689055348918	0.00290845400208915	0	0	0.0307138972175375	0.0153312668622468	0.0070542152645312	0.0269982810669614	0	0	0	0.00192143290665333	0.0113635429394762	0.00423416437006438
isotig00503	isogroup00058	0.113742909918243	0.0301832387441811	0.00586597545945278	0	0.215690474082133	0.23172605233263	0.00616479822191627	0.0361778579579689	0	0	0	0.00335834553448521	0.0113840788458402	0.0037003079720461
isotig00504	isogroup00058	0.0954293778980953	0.0897036152242096	0.00587299427543777	0	0.210460690663057	0.227939784770808	0.002468869835328	0.0251973188539993	0	0	0.00204711285744726	0.0437107306464212	0.00436507520107015	0
isotig00505	isogroup00058	0.14782709595984	0.161179220756213	0.00586948276914454	0	0.222912449117009	0.241474773489294	0.00370109051995583	0.0598078513321926	0	0	0.00204588887367599	0.0520854794651094	0.0101790856781507	0
isotig00506	isogroup00058	0.0371334952093575	0.070990505547301	0	0	0.0244754113907801	0.0107018103303144	0.00282555010595738	0.0144188012545224	0	0	0.00234286144554816	0.0481016026357497	0.00333046819517917	0
isotig00507	isogroup00058	1.36677320666002	0.916287979424903	2.26243572120158	0.355477705120097	2.88863403682123	2.35324390890099	0.85698109642992	0.677402498757857	1.93707951922991	0.871297411498373	0.141502825073898	0.143009294665126	0.819547133792115	0.0581647227383027
isotig00508	isogroup00058	0.0592798402163789	0.0112740852888586	0	0	0.0359034460151303	0.00518858551943387	0.0014113255573703	0.0216060115241757	0	0	0	0.00672731511007643	0.0113674292400711	0.00423561244269436
isotig00509	isogroup00058	1.39063442210269	0.936583212425647	2.25697076466307	0.387328893472697	2.89119905142876	2.36388031390727	0.847920503339912	0.682608553611699	1.99673577538687	0.862085456486936	0.140006759962985	0.141497302122411	0.812788550338649	0.057549765317281
isotig00510	isogroup00058	0.631564443155773	0.684475084948565	1.05748019026124	0.0960905828894482	1.39646282966939	1.15599421959346	0.542187601320537	0.324397354924976	0.885810782294718	0.116424673195054	0.0619821051814852	0.0533264252457779	0.514509410378504	0.0462928401601428
isotig00511	isogroup00058	0.0918358960463329	0.094022464999817	0.00672838240671298	0	0.0383306069315178	0.0886654181134187	0.00282845505808824	0.0198462347116629	0	0	0.00234527014477251	0.0481510559626542	0.00333389225432431	0
isotig00512	isogroup00058	1.15714777122311	1.36076984205051	2.5355993649338	0.227231060204134	2.65231296689391	2.26704988294943	1.13647405652782	0.667815232503939	1.71857455535381	0.459676187304253	0.179362036513669	0.153541602745853	1.05149332842606	0.10453153912689
isotig00513	isogroup00058	1.17913356648768	1.37392088744749	2.52855109443577	0.255232589564604	2.65658276215296	2.2767873628852	1.12634204413678	0.672293784648072	1.77082708901255	0.455578034074201	0.177762969323354	0.152172732587643	1.04372635475943	0.103599608614615
isotig00514	isogroup00058	0.594332534845319	1.14019388387037	3.35159680924033	1.17375664301966	1.14771704689523	0.99779879991028	1.30315524290798	0.568658924921873	2.6567531508319	2.1400329227838	0.436283467671659	0.178219585336989	0.826655852311902	0.130911525805444
isotig00515	isogroup00058	0.553261705322209	1.11720731406705	3.3733809238415	1.14399955229423	1.12082179778939	0.965783692252391	1.32082514450673	0.56050774396691	2.59000313144329	2.16905031834697	0.442199175707885	0.180636122087321	0.835424426505078	0.132686597341789
isotig00516	isogroup00058	0.112818019796792	0.0258390373893592	0.0067191717531788	0	0.0445565310455159	0.0931923139517682	0.00706145778533667	0.0324312000496354	0	0	0	0.0019234056303768	0.0113752098213442	0.00423851156140942
isotig00517	isogroup00058	0.113948804501663	0.0342210059639252	0.00672147205162221	0	0.0497561487510924	0.0830659079498935	0.00141277505297869	0.0270352523522294	0	0	0	0.00673422436900496	0.0113791041074864	0.00423996260953041
isotig00518	isogroup00058	0.15186245559436	0.175898239933036	0.00672377392561249	0	0.0527125905602619	0.10426579003008	0.00423977664015488	0.0594979242006496	0	0	0.00234366379535828	0.0577416909448048	0.00999482629943666	0
isotig00519	isogroup00058	31.5489639759102	31.1263835631205	65.6804365727195	34.0220904500732	44.7574318894647	27.1182395794301	35.5606034479838	21.0388393176584	98.2738801470108	91.118834318415	2.7935905468061	5.57418159913231	34.1549295559419	0.0143906240028332
isotig00520	isogroup00059	7.4024016857498	8.22200209863494	22.192537781941	8.10034802822121	13.9290788721472	11.2344601034997	8.08745518265699	7.9703301658959	18.6776462069626	12.0207918806427	1.55312991845314	2.24951191308844	16.4348024815992	3.932973867254
isotig00521	isogroup00059	7.36415114425104	8.17974569001553	22.0533626493015	8.06075688438826	13.8742363846848	11.2066036000078	8.0533163914242	7.93137449548585	18.568592709399	11.9620392321547	1.54553886313323	2.23851723120628	16.335456824117	3.91375112107974
isotig00522	isogroup00059	7.3953829393305	8.27750360553379	22.3503350959613	8.15955382902639	13.9858293379941	11.2237523290572	8.15555163540843	7.98737526173816	18.834912173044	12.1220070673544	1.56620728775165	2.25190680448063	16.5384913867407	3.9660895461759
isotig00523	isogroup00059	7.35684650737275	8.23461960991807	22.2092161730828	8.11933917240231	13.9302476553886	11.1956094685155	8.12079119608375	7.94800919342009	18.7241698784773	12.0622633164064	1.55848817839852	2.24080820022001	16.4378023259916	3.946542530177
isotig00524	isogroup00059	0.0111917977907407	0.00891741188856276	0	0	0.0083650390355968	0.00834717543437931	0	0.00602948705656723	0	0	0	0.00196372859956708	0.00254934423430774	0
isotig00525	isogroup00059	0.0119265869507486	0.00668338848421786	0	0	0.00818532736361116	0.00677474184495677	0	0.0060252765209132	0	0	0	0.00294353592106896	0.00339675195465026	0.00672677021698591
isotig00526	isogroup00059	12.0967631584503	11.2215106432563	23.5574648493565	8.33076403955178	21.1317752203535	18.8435250627969	6.19398341498063	11.7289911305146	19.2890820259181	11.9732879821258	1.5635703480672	3.68557124788516	21.8979252635216	5.06318032610954
isotig00527	isogroup00059	0	0.00223481898643315	0.00609394945419317	0	0.00706310277175694	0.0120364637958472	0	0	0.0155865623825865	0	0	0.00196854334569562	0	0
isotig00528	isogroup00059	0.000744418773841234	0	0.00608968347627634	0	0.00688387015111788	0.0104575799022676	0	0	0.0155756512433617	0	0	0.00295074794467676	0.000851268603265518	0.00674325162808808
isotig00529	isogroup00059	0.0111957096389723	0.00669039658119537	0	0	0.00617205373888392	0.00465312878969319	0	0.00603159453194527	0	0	0	0	0.00255023530184857	0
isotig00530	isogroup00059	0.0289658074305805	0.00889875621515572	0	0	0.00683098698086861	0.00247052599474041	0	0.00601687306690914	0	0	0	0	0.00254401087816902	0
isotig00531	isogroup00059	0	0	0.00609608468525631	0	0.00486428256497369	0.00833464192631345	0	0	0.0155920236868551	0	0	0	0	0
isotig00532	isogroup00059	0.0178410575498543	0.00223013219373179	0.00608116941339444	0	0.0055280277366722	0.00613769891536728	0	0	0.0155538747299142	0	0	0	0	0
isotig00533	isogroup00059	12.1185893659808	11.1478805168745	23.4437279179173	8.40236092871755	21.1223743591026	18.8288184807204	6.25411917629112	11.7496127404141	19.1974836092868	12.0895334965154	1.57875064270863	3.63712816391598	22.0707582728327	5.11233741665429
isotig00534	isogroup00059	0.00137746401351322	0	0.0112682808884207	0	0.0127378348586423	0.019350586645582	0	0	0.0288210075144329	0	0	0.00546003036136107	0.00157517771990258	0.0124776359465335
isotig00535	isogroup00059	0.0220230464390354	0.0123412150991618	0	0	0.0151146212568552	0.0125099037033889	0	0.0111259780502227	0	0	0	0.00543538805798936	0.00627227440239738	0.0124213216643763
isotig00536	isogroup00059	0	0.00413774851249459	0.0112828960387299	0	0.0130772752356459	0.022285411243284	0	0	0.0288583888471365	0	0	0.00364474140853502	0	0
isotig00537	isogroup00059	0.0206784540200774	0.0164761993706047	0	0	0.0154556111813286	0.0154226056121327	0	0.0111403434189125	0	0	0	0.00362827065975532	0.00471027966338848	0
isotig00538	isogroup00059	8.31875708546502	9.06382980569024	25.0138193079825	9.38677998372888	15.7628167328979	12.2090203161215	8.71269202862467	9.02826255665497	21.1767622242949	13.7288647111183	1.63268661607106	2.5289356730283	18.9658715893669	4.50002007880595
isotig00539	isogroup00059	0.0044320903258602	0.00145752974226214	0.00137296642397122	0	0.00449426476214672	0.00687614477961069	0.000961939214714101	0.00306798157610361	0	0	0	0.00360269194024656	0.00196153773402507	0.00673617828721946
isotig00540	isogroup00059	0.00369102819528204	0.00369102819528204	0.00137392721223152	0	0.00467163702286979	0.00845088760907752	0.00096261237021775	0.00307012851912397	0	0	0	0.00262197457072242	0.00111193556536914	0
isotig00541	isogroup00059	0.00521275775993607	0.00260636994382209	0	0	0.00250836094677327	0.00948088275726273	0	0.000460842507708113	0	0	0	0.0062315484146463	0.00298048333275685	0.00963658628258865
isotig00542	isogroup00059	0.00447120406886241	0.00484379844632885	0	0	0.00268459013861483	0.0110595602576974	0	0.000461165452703003	0	0	0	0.00525129875481757	0.00213040854899228	0.00289299948199914
isotig00543	isogroup00059	11.8929766733761	11.2563558925544	23.6111607491537	8.40305755087	21.1710963782405	18.862709316865	6.21402949113104	11.7684258552067	19.4564706907678	12.0771909406231	1.56316539798418	3.70378349556491	21.908185782372	5.10711808289558
isotig00544	isogroup00059	0.0068278049075185	0.0068278049075185	0.00254154302430919	0	0.00864177256398827	0.0156327746192515	0.00178067712238338	0.00567924097582933	0	0	0	0.00485022868810658	0.00205690087108415	0
isotig00545	isogroup00059	0	0	0.0112902178401827	0	0.00900886595745289	0.0154361246318615	0	0	0.0288771159002495	0	0	0	0	0
isotig00546	isogroup00059	0.020691812194509	0.0123651321826873	0	0	0.0114071354954437	0.0085998717489097	0	0.0111475400231883	0	0	0	0	0.0047133224797085	0
isotig00547	isogroup00059	0.0329736858204995	0.00412171072756244	0.011239163883541	0	0.0102168522962656	0.0113436412124456	0	0	0.0287465346267987	0	0	0	0	0
isotig00548	isogroup00059	0.0534237528687491	0.0164126256109753	0	0	0.0125988878849718	0.00455657141666591	0	0.0110973581709938	0	0	0	0	0.00469210495086094	0
isotig00549	isogroup00059	0.00828086723720526	0.00897092846581605	0	0	0.00497197940013415	0.020482793624574	0	0.000854098768341577	0	0	0	0.00972563701898075	0.00394561064167681	0.00535796270060061
isotig00550	isogroup00059	0.0081937804343634	0.00269459280082077	0.00253825725440058	0	0.00830872477035527	0.0127122004328937	0.00177837501879918	0.00567189871212431	0	0	0	0.0066604388811281	0.00362637228139089	0.0124534388503217
isotig00551	isogroup00059	0.00964850042927894	0.00482423367437192	0	0	0.00464282492805215	0.0175485425500599	0	0.000852991705777298	0	0	0	0.0115342205263965	0.00551669500865428	0.0178367403908446
isotig00552	isogroup00059	4.4141999050397	3.76463364642208	7.22485240508258	2.29803026906411	10.3553128790731	8.82366955581682	2.8764286163336	4.69083696661696	6.09976381028597	3.31619137826972	0.654362514897742	1.28541416386037	5.64051812030308	1.62250032063059
isotig00553	isogroup00059	4.44142477285025	3.78820310478628	7.30086561139195	2.31096234711174	10.3984357724503	8.8422004549701	2.88642530298582	4.71723447346343	6.15454413220392	3.33485311928418	0.658044915094128	1.29264778324056	5.6941581718481	1.63163087955366
isotig00554	isogroup00059	0.0215057183526698	0.00368329559431427	0.00137104887309975	0	0.00314318001138791	0.00256577583053278	0.000960595724190757	0.00306369668563419	0	0	0	0.000654119616866154	0.00110960609141935	0
isotig00555	isogroup00059	0.00369232011974662	0.00145906022501566	0.00137440811080073	0	0.00247428863788265	0.00475166779595471	0.000962949301393885	0.0030712031178356	0	0	0	0.000655722290061136	0.00111232476227687	0
isotig00556	isogroup00059	0.022309119602331	0.00483363663140648	0	0	0.0011581640548461	0.00516080482373501	0	0.000460197972732297	0	0	0	0.00327518020779313	0.00212593916042796	0.00288693025231662
isotig00557	isogroup00059	0.0044727712627176	0.00260911060622358	0	0	0.000483464522494072	0.00735613605462417	0	0.000461327094992769	0	0	0	0.00328321605127527	0.00213115527473676	0.00289401350214705
isotig00558	isogroup00059	8.31957665027259	9.13745802742254	25.2273413754801	9.46913633496318	15.847704755133	12.2059908181995	8.79895630613581	9.05878026145895	21.3864331374068	13.8647940646937	1.64885183009157	2.53452360660188	19.1128582371903	4.54457473305156
isotig00559	isogroup00059	11.9129982944693	11.1824218216305	23.4969530415607	8.47598986469085	21.1621155562127	18.8481723350829	6.2748885428483	11.789614386311	19.3657089811208	12.1954727075673	1.5784747498201	3.65509427771863	22.0826337973617	5.15713624968683
isotig00560	isogroup00059	0.00828624442372293	0.00483363153217914	0	0	0.00089566511862051	0.0136279585479498	0	0.000854653377931409	0	0	0	0.00608247752875866	0.00394817272650907	0.00536144189715944
isotig00561	isogroup00059	0.00683222706095601	0.00269982840859439	0.00254318910139747	0	0.00457839549121162	0.00879243192554573	0.00178183041067508	0.00568291924071005	0	0	0	0.00121334105097452	0.00205823306076749	0
isotig00562	isogroup00059	0.0412437505253177	0.0089361349488187	0	0	0.00214114363080791	0.00954098370774539	0	0.000850786168076516	0	0	0	0.0060549550060041	0.00393030769154749	0.00533718197907275
isotig00563	isogroup00059	0.0397113973965482	0.00680139173572926	0.00253171113640083	0	0.00580404097525144	0.00473783493142869	0.00177378862287707	0.00565727099139672	0	0	0	0.00120786497917773	0.00204894380775307	0
isotig00564	isogroup00059	9.44868553440004	6.99515830602849	8.1877859535568	2.37520097825203	18.4815049686742	17.4371466954271	0.487383428134022	8.85872507147515	6.42433760417522	2.97841886186386	0.623201815153073	2.81751061024299	11.2820359816388	2.8279136994786
isotig00565	isogroup00059	9.44417720795017	6.86292798679667	7.88454077156106	2.39107784631313	18.4411248676043	17.4044407613647	0.49284028443016	8.85036999513544	6.17467506419448	3.01176592042333	0.630179325163626	2.75192648093074	11.3625140111359	2.85957566782868
isotig00566	isogroup00059	4.91243849177265	3.87004849318736	7.56858086399787	2.63791974800816	11.831173346904	9.49802362824114	2.55654276486062	5.29487506089504	6.52845069322331	3.56447533786909	0.568306367741622	1.42521953671085	6.47056444393246	1.82709216153124
isotig00567	isogroup00059	1.3897902019173	3.02625919841151	3.96925285543907	0.591674789303888	2.64373232848872	3.60576350195554	3.7200696144236	1.44958636085302	2.93331073298799	1.81009743703876	1.03249281492849	0.593551551362217	1.33930725190412	0.529419957761165
isotig00568	isogroup00060	0.435988838422356	0.252055308077445	0.0335398679980672	0	0.280818643415558	0.278272606153474	0.276700435974202	0.288921027328216	0	0.0512387895483677	0.30396016502869	0.475248076760741	0.276289177575929	0.423144766944524
isotig00569	isogroup00060	1.68079159939318	2.75076038181039	0.290927137728594	0.0522741487936597	1.37128487174866	0.967154477208188	5.0782099311272	1.83932480996903	0.12781057517021	0.025543032941772	1.19473405454685	1.58542663672457	2.84578946501523	3.64401701514671
isotig00570	isogroup00060	1.26558014483805	1.11397245194006	0.343782412979192	0.108331681456187	0.707556521920176	0.707582618492762	1.63605373647014	0.701420529247708	0.260054740369818	0.0686032359063202	0.344359355121765	0.93732342427635	1.06927943798675	1.44469157270638
isotig00571	isogroup00060	0.41830854614999	0.703122648061539	0.532431725092569	0.0406503357391956	0.390270170325879	0.424726022480474	0.0430426263680294	0.553038280551448	0.447252983058911	0.0223459910090339	0.178448455865611	0.544327613124738	0.654109422101174	1.11954176564414
isotig00572	isogroup00060	0.424395046160109	0.713353268602117	0.540178747547619	0.041241808878258	0.395948704550198	0.430905898468947	0.0436689079686224	0.561085133839895	0.453760632283314	0.0226711310898532	0.181044928107042	0.552247723897717	0.663626887237567	1.13583139450933
isotig00573	isogroup00060	1.2844310339284	1.13056513571981	0.348903071804881	0.109945288085867	0.718095617033408	0.718122102315945	1.66042285102826	0.711868228396964	0.263928270693539	0.0696250850531983	0.34948860753387	0.951284910623053	1.08520641675161	1.46621033682252
isotig00574	isogroup00060	1.7088047927164	2.7966063881739	0.295775923357404	0.0531453846068873	1.39413961961114	0.983273718494991	5.16284676331265	1.86998022346852	0.129940751423047	0.0259687501574682	1.2146462887893	1.61185041400332	2.89321928943215	3.70475063206582
isotig00575	isogroup00060	0.443277405630025	0.25626899863801	0.0341005648794939	0	0.285513180007611	0.282924579812574	0.281326127153102	0.293751014107259	0	0.0520953650575349	0.30904156596382	0.483192953423915	0.280907993614433	0.430218615632046
isotig00576	isogroup00060	3.22853982333128	4.55960678130109	0.726650627370001	0.801651777028279	2.07731941061506	1.58228514854686	19.6620656265822	5.35380114428903	0.670660938629844	0.828240911963348	3.21057289542503	6.20369578887554	5.05059245321666	4.36292153235831
isotig00577	isogroup00060	1.43394152465022	1.26216531024804	0.389516127782168	0.122743152307502	0.801683466635181	0.801713034860658	1.85369958501038	0.794731196781795	0.294650079980617	0.077729592308068	0.390169821109241	1.06201648752097	1.21152674039466	1.63688032311933
isotig00578	isogroup00060	0.502025013605088	0.290232359903289	0.038619916851475	0	0.323352276153198	0.320420608462433	0.318610312679416	0.332681871398582	0	0.05899957006516	0.349998881934928	0.547230573757205	0.31813676385249	0.487235540595329
isotig00579	isogroup00060	0.472522319435998	0.794249000093078	0.601436131290133	0.0459187150397099	0.440850104035272	0.479771515821095	0.0486210521712497	0.624713344893904	0.505218023573174	0.0252420841000427	0.201575796242892	0.614873754442819	0.738883544553167	1.26463701656709
isotig00580	isogroup00060	1.93449599175441	3.16596949604592	0.334840667951778	0.0601645863474196	1.57827126748431	1.11314005867357	5.84473218488225	2.11695874354927	0.147102737460054	0.0293985850839262	1.37507127032751	1.8247363177396	3.27534259180998	4.19405731931979
isotig00581	isogroup00060	3.27409971820831	4.62395017398141	0.736904837634363	0.812964374266651	2.10663373199641	1.60461373948209	19.939529028625	5.42935189808913	0.680125044242324	0.839928724704331	3.25587924802243	6.29123992444658	5.12186444421779	4.42448937951154
isotig00582	isogroup00060	0.573445317063525	0.963887526475782	0.729892999367293	0.0557261975191475	0.535008437247452	0.58224282259611	0.0590057094267713	0.758141843043719	0.61312428598067	0.0306333782018391	0.244629071758576	0.746200677867156	0.896696920020733	1.53474268855953
isotig00583	isogroup00060	1.75009652870133	1.5404471452566	0.47539652864927	0.149805526294119	0.978438400699579	0.978474488118681	2.26240272229588	0.96995329644125	0.35961444263317	0.0948673898741457	0.476194348088123	1.2961695691792	1.4786437984706	1.99777921354877
isotig00584	isogroup00060	4.23379373660083	2.55237846038052	0.468271666120477	0.0936488489648487	3.07465458396632	4.07861901217004	0.65983714917949	1.46498770242112	0.374130893475146	0.0710485455884448	0.280197259276731	1.83435190104052	0.970515590855944	1.16537835407997
isotig00585	isogroup00060	2.43324954302659	3.98222268866186	0.421169599602776	0.0756762758156324	1.985182629867	1.40013086128737	7.35162645908598	2.66275501076423	0.185028901702721	0.0369781555640323	1.72959342092974	2.29519152803061	4.11979445744384	5.27537306831379
isotig00586	isogroup00060	0.632018489500664	0.365384617776404	0.0486200903373932	0	0.407080547009768	0.403389758432663	0.401110707836925	0.418825931273188	0	0.0742768151849577	0.440626978123929	0.688929498056199	0.400514539107902	0.613399456307446
isotig00587	isogroup00060	1.97169783774969	3.22685352481604	0.341279911566235	0.0613215976233315	1.60862263801286	1.13454659826345	5.95713088074537	2.15766948861752	0.149931636257362	0.0299639424893863	1.40151494860303	1.85982740077306	3.33832994934479	4.27471226776825
isotig00588	isogroup00060	3.63296901116495	5.13077460586265	0.817675901688236	0.902072213154241	2.33753878162449	1.78049311021536	22.1250717121896	6.02445523780851	0.754672557988458	0.931992086700393	3.61275142182702	6.98081355317596	5.68326453276551	4.90945120473914
isotig00589	isogroup00060	1.45818957502863	1.28350861295784	0.396102872448739	0.124818747504093	0.815239989514484	0.8152700577407	1.88504577322732	0.808170156296937	0.299632633216262	0.0790440050911406	0.396767619775193	1.07997525979266	1.23201374138519	1.66456008261865
isotig00590	isogroup00060	0.511713215622029	0.295833335269843	0.0393652134924684	0	0.32959240779826	0.32660416406434	0.324758932748668	0.339102047864169	0	0.0601381582594	0.356753246323146	0.557791163777081	0.324276245260169	0.496638331729625
isotig00591	isogroup00060	0.584945587779476	0.983217996468916	0.744530780576117	0.0568437693928223	0.54573786807648	0.593919524598949	0.0601890509102617	0.77334614618589	0.625420306301158	0.0312477212469079	0.249535033088284	0.761165504588284	0.914679902919964	1.56552148450147
isotig00592	isogroup00060	1.78635088240324	1.57235847971578	0.485244667660837	0.152908842281379	0.998707369452301	0.998744204445057	2.30926982200446	0.990046490906135	0.367064082687718	0.0968326277058135	0.486059014432698	1.32302053953884	1.5092748376103	2.03916447032662
isotig00593	isogroup00060	2.49240036064712	4.0790281020879	0.431407976609694	0.0775159200896036	2.03344121313448	1.434167191617	7.53034003046707	2.72748496682701	0.18952684185461	0.0378770720528817	1.77163878585842	2.35098623920926	4.21994415696181	5.40361418157666
isotig00594	isogroup00060	0.647450683472933	0.374306328754297	0.0498072623545105	0	0.417020360588253	0.4132394528672	0.410904753977227	0.429052535588405	0	0.0760904555113385	0.45138590544771	0.705751305999858	0.410294028409093	0.628377023498083
isotig00595	isogroup00060	4.3776341858377	6.18245139042626	0.985278423560867	1.08697380744572	2.81667408935027	2.14544838752365	26.6601421574841	7.25931355842278	0.909361015414908	1.12302648526077	4.35327251086361	8.41170072230894	6.84818753733751	5.91576238649957
isotig00596	isogroup00060	0.480303375594375	0.807327950693413	0.611340019679641	0.0466748615448548	0.448109611736451	0.487671944973838	0.049421698239938	0.635000540693055	0.513537482045187	0.0256577471615703	0.204895158157071	0.624998921057895	0.7510507885503	1.28546187761835
isotig00597	isogroup00060	4.80126376201009	2.87296651851287	0.527106381820425	0.107022652240971	3.25946069203493	4.47125936136778	0.650511301217029	1.66444570007363	0.427559771930819	0.0811948451132915	0.318762896735947	2.0573381174281	1.06791131511149	1.20678947382934
isotig00598	isogroup00060	4.46181945864227	6.30134468639599	1.00422608555242	1.1078771498966	2.87084089876085	2.18670701036065	27.1728371989742	7.3989157422386	0.92684872724981	1.14462314843886	4.43698928991868	8.57346419773796	6.97988345151708	6.02952704777841
isotig00599	isogroup00060	4.43639824877625	2.65058183986832	0.487049648829938	0.0988896112598609	3.01357153876288	4.12635597176516	0.601076579121363	1.53795841157837	0.395067948245138	0.0750245532270986	0.294538943693056	1.89384540675301	0.986756846331952	1.11508114815519
isotig00600	isogroup00060	3.69076027526157	5.21239213393855	0.830683038229914	0.916421879596319	2.37472305725409	1.80881621102862	22.4770251306048	6.12028894368833	0.76667747214301	0.946817701962439	3.67022107568111	7.09186047882301	5.77367076539084	4.98754804241395
isotig00601	isogroup00060	0.471973130509789	0.356530377067287	0.63669073279387	0.031759537755848	1.44440157232611	1.17878967051261	0.670602195834789	0.184179180736998	0.211777939984926	0	0.0580148285549207	0.393569365936975	0.350789047719736	0.637589501099389
isotig00602	isogroup00060	0.669930215803896	0.402368085079879	1.17918531949095	0.0614446912889042	1.13019847796585	1.0382365280864	0.619627512180705	0.292481062029331	0.409723537042909	0	0.102755311670342	0.506323536212702	0.408997788758657	0.415310987596511
isotig00603	isogroup00060	1.18199989502502	1.09035321282273	0.391833168476665	0.0955230532369558	0.987230395072007	1.05929621957134	1.66788458191153	0.672992631743604	0.229307091655504	0.0604919121315141	0.361613669714236	0.884684222955743	1.03899133952384	1.27387803969816
isotig00604	isogroup00060	0.435503683480132	0.242885231863738	0.766556781631014	0.039943547485027	0.743042229242451	0.651371662572537	0.402803243643094	0.190134101817018	0.26635029348031	0	0.0667984749365037	0.296232628214635	0.265878503966096	0.269982545377527
isotig00605	isogroup00060	1.53461925522744	2.5115205370901	0.350751058572903	0.0454646193655809	1.59295889229605	1.32084017576645	4.66488461818119	1.65977446247586	0.111161239065731	0.022215651463291	1.10296790438697	1.44300577609779	2.58100625038036	3.16932652905177
isotig00606	isogroup00060	0.452013158050296	0.338533929056189	0.127135361963838	0	0.645483944219677	0.722849886409341	0.489396868431551	0.311394489850359	0	0.0445467838958518	0.328294396410404	0.477451132384916	0.346400720192908	0.367880245725648
isotig00607	isogroup00060	0.434570890042869	0.727576886724426	0.557657020656032	0.0359409884864127	0.701059876970586	0.802113513911052	0.258781955710018	0.542373961376215	0.395438660525862	0.0197572047307539	0.214574240095142	0.538278919059286	0.672529828905815	0.98984269077701
isotig00608	isogroup00060	2.92739716579328	4.14842540829265	0.729303763422103	0.711229775242261	2.18961563075744	1.8191466449053	17.659194721609	4.80191790670189	0.595013997740619	0.734819798997785	2.90373856505847	5.55946038622151	4.5726274232233	3.87080748746268
isotig00609	isogroup00060	16.3618139207276	8.53051836892637	2.29504816660906	0.149487059558886	15.4257773468897	17.411320624324	1.5677751842706	7.15417464327811	1.89392923049441	1.53393647474473	0.349987126773503	17.94355124827	4.19338490074142	0.120644683421013
isotig00610	isogroup00062	5.60633945620673	2.71421253410077	1.25425397552263	0.424644224253547	9.34236715111852	6.9610566790395	0.289023144940036	1.87953739043106	0.820095215716248	0.416949483354413	0.0627835864356803	0.840690380126912	0.974530664316018	0.674108812044611
isotig00611	isogroup00062	5.93095621153845	2.88565290672874	1.30937193254611	0.44330513548799	9.81748255236574	7.237502845707	0.301724213138729	1.98365467915949	0.856134147014969	0.435272250635189	0.0655425994318318	0.866147001324189	0.997472129179945	0.703732398061901
isotig00612	isogroup00062	45.3976800029017	15.8712405911964	8.62614633427268	1.75676372679457	24.0008721138234	23.6186330989747	4.38655683822261	13.8194115688418	10.1075286895702	2.91233899256816	0.801432220497391	1.85298476036866	15.9470550682871	1.14615720155745
isotig00613	isogroup00062	45.5342632318003	16.0920611181209	9.33932529222792	1.77098679691923	25.9317876740714	24.1607046944587	4.60109553883771	14.1198232099251	10.7775439053115	3.01347233831496	0.791583235727455	1.87533575139193	16.1548874332104	1.13678914059836
isotig00614	isogroup00062	11.4456475858722	7.74845969553824	1.39238091135019	0.825814999292874	8.89334759413363	9.3354313620028	0.892262903729892	6.30621471062453	1.15050139101371	1.49159035198633	1.49940430837019	9.39736483210776	6.7554700798465	7.97991215819809
isotig00615	isogroup00062	11.8686507429326	8.03423658847858	1.43691224581509	0.852226338057912	9.22474946865697	9.61261676395539	0.92079938930846	6.52356383058666	1.18729689849871	1.53929461761327	1.54735848111836	9.68955248943517	6.95705328418802	8.23512690182213
isotig00616	isogroup00062	36.1993472900381	12.0820751566456	5.36922637986068	1.14743188761082	24.7821198210266	22.0386611086646	1.2695459621957	11.0791612905705	3.28800725302125	1.83533981107729	0.375065681333014	1.69980437570208	8.83497775799672	1.01044757071949
isotig00617	isogroup00062	25.9142170240679	20.4145735421982	24.3558917657847	6.52066912644156	22.4441438780263	18.1449772358338	12.2843259187916	17.3071577395591	22.5095016175986	12.2734270257898	1.90556751696817	3.45240933824094	26.1490315113935	2.94303844280317
isotig00618	isogroup00062	0.356746477966449	0.638575226636897	3.52161002030134	0.640658826680941	2.49093865408886	2.68841284744933	0.106138810682588	0.105970387689888	1.17480572568262	0	0.275500223693629	0.0219968346456399	0.446028166550441	0
isotig00619	isogroup00062	0.382839566679227	0.242265408125211	0.0147256253917683	0	0.994665454233109	1.22839340701676	0.359812255043203	0.0197432445082111	0	0	0.141152794172067	0.165977756415583	0.150490618814876	0
isotig00620	isogroup00062	43.6450000375897	33.4970975085556	31.7499885969097	10.1168157091784	21.5715511247107	15.9871192066727	19.5724241239607	27.6144078749662	32.874947738527	18.5676606474378	3.17733360006552	4.72365031460353	46.3021798574442	4.26591863697783
isotig00621	isogroup00062	12.6134322264586	8.56511187193252	14.7316635512036	3.34927086801147	22.2744416292452	17.4739823353381	0.866139234322344	9.23216514547027	8.23968559763123	4.47289096733372	0.382919025494191	2.83286699201749	3.39149507521562	0.646868142676687
isotig00622	isogroup00062	43.0138685561416	34.3108037581322	34.2770729584746	10.7098792507774	22.5750839939968	15.8009449137754	22.0395510060353	28.3819921950286	35.7635533227971	19.8118180472835	3.47845817413597	5.01643987791056	47.733871864771	4.6123519779196
isotig00623	isogroup00063	0	0	0	0	0.00269711868149359	0.00468580859804311	0	0	0	0	0	0	0	0
isotig00624	isogroup00063	0.00326363591113384	0.00261090872890707	0	0	0.00538239789565575	0.0113644082118382	0	0.00134646158773849	0	0	0	0	0	0
isotig00625	isogroup00063	0	0	0	0	0.00268680596667778	0.00466789191974318	0	0	0	0	0	0	0	0
isotig00626	isogroup00063	0.00325116341720594	0.00260093073376475	0	0	0.00536182822216917	0.0113209773524299	0	0.00134131587466433	0	0	0	0	0	0
isotig00627	isogroup00063	0.00444472880965981	0.00355578304772785	0	0	0.00733025976036711	0.0154771285643634	0	0.00183373904843521	0	0	0	0	0	0
isotig00628	isogroup00063	0.643499144342541	0.319322349059657	0.0640764340243989	0.0298112815234962	0.6895207485	0.670464897649726	0.0601255566465669	0.282338523748137	0.163005508402565	0.0349604795592636	0.0219359072024159	0.756891017158791	0.187923325504498	0.0360891367358803
isotig00629	isogroup00063	0.645969706708842	0.320548311495258	0.0643224402978481	0.029925734869504	0.692167999901971	0.673038988631233	0.0603563944632289	0.283422495556742	0.1636313293972	0.0350947020300568	0.0220201249162721	0.759796920731195	0.188644812548923	0.036227692418255
isotig00630	isogroup00063	0	0	0	0	0.00367387236224362	0.00638276054414517	0	0	0	0	0	0	0	0
isotig00631	isogroup00063	0	0	0	0	0.00365476414954124	0.00634956310719573	0	0	0	0	0	0	0	0
isotig00632	isogroup00063	0.0044216273085701	0.00353730184685608	0	0	0.00729216069716354	0.0153966861082077	0	0.0018242081802001	0	0	0	0	0	0
isotig00633	isogroup00063	0	0	0	0	0.00518158183035982	0.00484222178684043	0	0	0	0	0	0	0	0
isotig00634	isogroup00063	0	0	0	0	0.00521407502745656	0.00487258689001878	0	0	0	0	0	0	0	0
isotig00635	isogroup00063	0.00532810706160055	0	0	0	0.00380517910705654	0.013935142283743	0	0.00219818989898016	0	0	0	0	0	0
isotig00636	isogroup00063	0.00529494456951589	0	0	0	0.00378149541966822	0.0138484090330143	0	0.00218450821911099	0	0	0	0	0	0
isotig00637	isogroup00063	0.00941063157266468	0	0	0	0.00672079938156372	0.024612585375785	0	0.00388249617113384	0	0	0	0	0	0
isotig00638	isogroup00063	0.00930767061453925	0	0	0	0.00664726765966477	0.0243433010718924	0	0.00384001809486322	0	0	0	0	0	0
isotig00639	isogroup00063	0	0	0	0	0.00921808386228831	0.00861435908420171	0	0	0	0	0	0	0	0
isotig00640	isogroup00063	0	0	0	0	0.00911700838134217	0.00851990339248897	0	0	0	0	0	0	0	0
isotig00641	isogroup00063	0.879987323609291	0.436674425736392	0.0876247469468941	0.0407670314278773	0.94292202776046	0.916863085279716	0.0822219083569859	0.386098915669523	0.22291060110002	0.0478085776957573	0.0299974295843358	1.03505110505466	0.256985802869122	0.0493520203201263
isotig00642	isogroup00063	0.87540882556762	0.434402446414143	0.0871688429565357	0.04055492408434	0.938016085888657	0.912092725834973	0.0817941148691764	0.384090076358027	0.221750816494921	0.047559833795155	0.0298413555490375	1.02966582355074	0.255648727932238	0.0490952460208541
isotig00643	isogroup00063	0.967168613979762	1.1147560323468	0.63773889188264	0.382661122623516	1.92106313453651	1.99094484329117	0.0893635193646425	0.821358963594818	0.490185151255712	0.442851106871419	0.141458961728817	1.49641265693554	0.749297360371834	0.637976953255102
isotig00644	isogroup00063	0.962726627081508	1.1096362097855	0.634809901258562	0.380903646555129	1.91224012565162	1.98180088350875	0.0889530929131821	0.81758664747298	0.487933841620428	0.44081719180618	0.140809272682297	1.48953997173835	0.745856006910237	0.635046869268933
isotig00645	isogroup00063	1.4214580307632	1.63836883415889	0.937291653485743	0.562401134561054	2.82340698480027	2.92611287773037	0.131338517836552	1.20716003193795	0.720430346624014	0.650862996581819	0.207903745289504	2.19929364724116	1.10125032485029	0.937641534824745
isotig00646	isogroup00063	1.41188377370822	1.62733357034551	0.93097850808732	0.558613071238909	2.80438987444014	2.9064039899145	0.130453884802179	1.19902918304749	0.715577874599155	0.646479096739553	0.206503405738834	2.18448026389647	1.09383283276553	0.931326032794044
isotig00647	isogroup00063	0.170371380674677	0.102222828404806	0	0.00607062491533082	0.151057337886484	0.182889006738977	0.0220385363404579	0.0890330497134777	0	0	0.0182736936780939	0.120057490028539	0.0173178417411987	0
isotig00648	isogroup00063	0.1692415969832	0.124110504454347	0.0138874764723526	0.00603036878194004	0.17592850629453	0.181676214917101	0.0218923922002692	0.0884426448745289	0	0	0.00605083844601784	0.139138244964552	0.0172030019418538	0
isotig00649	isogroup00063	0.0109183455936114	0.0218366911872228	0	0	0.041055425487458	0.0670846060003323	0	0.00450452603897966	0	0	0	0.0384697583021929	0.00416183854464956	0
isotig00650	isogroup00063	0.0109300354711206	0.0163950532066809	0	0	0.0354758203724213	0.0510839446839445	0	0.00450934887199784	0	0	0	0.0385109464802467	0.00416629447456889	0
isotig00651	isogroup00063	0.313020844134096	0.22954861903167	0.0256855860837789	0.0111534703064173	0.325388619164535	0.336019295292299	0.040491080259206	0.163579119138335	0	0	0.0111913299794704	0.257343180792981	0.031817817164737	0
isotig00652	isogroup00063	9.98032106146184	7.88850469138423	5.03159504708692	2.90529070947887	15.8864161531866	20.1054875848667	1.18144363703109	6.78252920726366	3.2918293768117	2.83925285646938	0.316005692695927	3.6786706376472	3.62179044778432	1.62034688447485
isotig00653	isogroup00063	0.316907692364238	0.190144615418543	0	0.0112919653847255	0.280981654164676	0.340191720316624	0.0409938668518286	0.165610316809755	0	0	0.0339908855088386	0.223318857693814	0.0322129059540343	0
isotig00654	isogroup00063	1.36273216409829	0.68720311323088	0.134605128143381	0.0626244489208099	1.47831499612028	1.44974153041172	0.126305534637298	0.597619257543162	0.342425069070626	0.073441350204302	0.0460806791900777	1.62852973611242	0.398938361385719	0.0758123161639648
isotig00655	isogroup00063	0.0580037109660605	0.0870055664490907	0	0	0.193751720544968	0.252181767964876	0	0.0239302945820795	0	0	0	0.2043705909804	0.0221097672684508	0
isotig00656	isogroup00063	0.0575135387607135	0.0862703081410702	0	0	0.182653101667773	0.322220443429683	0	0.0237280667405408	0	0	0	0.202643515563664	0.0219229241647737	0
isotig00657	isogroup00063	0.327041862080405	0.108765848458956	0.0673959745067963	0.174000035651747	0.312186194141295	0.43409979483841	0.339692304859096	0.204694621230164	0.0143373589760743	0.0402737917849959	0.121054799628221	0.382897460803288	0.190258069767156	0.192325211795979
isotig00658	isogroup00063	1.66293045155086	0.778315943270515	0.196670805451447	0.232989378810842	1.75141283053246	1.8575003602737	0.47529123286265	0.826301474466615	0.33641390371856	0.109369648018355	0.164457158745351	1.93142275092731	0.610664598810973	0.263728022888957
isotig00659	isogroup00063	1.65343255790855	0.622497603222735	0.295924261376308	0.735242703839084	1.66963937744773	2.27497699842452	1.50562264869824	1.13378029080008	0.0605829679286884	0.170178192521281	0.5115209192801	1.84116508785944	1.0109232893854	0.812676320482585
isotig00660	isogroup00063	1.41133453410507	0.993161338814676	0.321694539482453	0.181596543166133	2.05171302174976	2.56701284309418	0.067616441245276	0.539136181060674	0.530940222066404	0.30715756708461	0	0.18417421409396	0.219173115369794	0.0338212822186402
isotig00661	isogroup00063	2.68071981449089	3.1612261963336	1.81580761736772	1.11738799597608	5.58915458062172	5.80677644231962	0.239901570152314	2.20498595429129	1.31593057533635	1.18885957757142	0.379754817985453	4.05433449852447	2.04366549047176	1.712686271703
isotig00662	isogroup00063	0	0	0	0	0	0	0	0	0	0	0	0	0	0
isotig00663	isogroup00063	1.51650993567469	0.749922224198089	0.152031321381544	0.0707319093376601	1.62379674153914	1.583838881966	0.142657249345333	0.66564727458198	0.386755961255208	0.0829491838060689	0.0520463569557623	1.79131033175812	0.420373098703833	0.0856270987768435
isotig00664	isogroup00064	0.0061706075495809	0	0.0101268647992924	0	0.124786418747072	0.145313661087134	0	0	0	0	0	0	0	0
isotig00665	isogroup00064	0.0162662102411296	0.00542207008037652	0.0133475821573848	0	0.0792628173002036	0.115133442652868	0	0.00447391148280187	0	0	0	0	0	0
isotig00666	isogroup00064	0.0064318631111559	0	0.0105556231879721	0	0.0904073304316768	0.0852081708372928	0	0	0	0	0	0	0	0
isotig00667	isogroup00064	0.00727112046298194	0	0	0	0.188238577241708	0.218530524971945	0	0	0	0	0	0	0	0
isotig00668	isogroup00064	0.0181907939189824	0.00606359797299412	0.0149268399179877	0	0.0485352847178518	0.0901465605105656	0	0.00500325525054607	0	0	0	0	0	0
isotig00669	isogroup00064	0.0063996070273487	0	0	0	0.126594806705834	0.140195920031821	0	0	0	0	0	0	0	0
isotig00670	isogroup00064	0	0	0.0150447962679143	0	0.0723287461233444	0.123180599873378	0	0	0	0	0	0	0	0
isotig00671	isogroup00064	0.0203198119970798	0.00677327066569328	0	0	0.156579237138166	0.209918681845633	0	0.00558882732206698	0	0	0	0	0	0
isotig00672	isogroup00064	0.00763663459756631	0	0	0	0.150608990013023	0.150847698274658	0	0	0	0	0	0	0	0
isotig00673	isogroup00064	0.017071360447045	0.00569045348234833	0	0	0.0794203998831886	0.106814783426569	0	0.00469536261974323	0	0	0	0	0	0
isotig00674	isogroup00064	0.00668105571336822	0	0	0	0.0909625699720044	0.0775375605453186	0	0	0	0	0	0	0	0
isotig00675	isogroup00064	0.0234143888700296	0.00780479629000987	0	0	0.128802904551068	0.192191063421589	0	0.00643996983166617	0	0	0	0	0	0
isotig00676	isogroup00064	0	0	0	0	0.160316752646166	0.235848034992541	0	0	0	0	0	0	0	0
isotig00677	isogroup00064	0	0	0	0	0.0721183457312421	0.114196604494774	0	0	0	0	0	0	0	0
isotig00678	isogroup00064	0.0192036748444938	0.0064012249481646	0	0	0.0470016116933736	0.0793977190611981	0	0.00528184132168257	0	0	0	0	0	0
isotig00679	isogroup00064	0.0566057732881289	0	0.026797640953214	0	0.288276151154368	0.34711674245702	0	0	0	0	0	0.0143830870171747	0	0
isotig00680	isogroup00064	0	0	0.0116670509219703	0	0.278976875725193	0.470631432978351	0	0	0	0	0	0	0	0
isotig00681	isogroup00064	0.197526401684253	0.156766974514902	0.057887132672808	0	0.53656812065863	0.467345595891275	0.00811147283151807	0.0388058727578393	0.0737500891675453	0.0147390203596441	0.184959413039086	0.00552352396242727	0.0932197027087153	0.105490154214784
isotig00682	isogroup00064	0.0500025344116591	0	0.0332682389276199	0	0.378923492479214	0.505124929093888	0	0	0	0	0	0.267840726860731	0	0
isotig00683	isogroup00064	0.0472249379350047	0	0.0332154740760297	0	0.28939324346874	0.390177549072588	0	0	0	0	0	0.0178277279998763	0	0
isotig00684	isogroup00064	0.0408256749833196	0	0.0271625893708648	0	0.276811070719034	0.333259272235985	0	0	0	0	0	0.0145789656341401	0	0
isotig00685	isogroup00064	0.167799588903033	0.161345703951359	0.0595778556020555	0	0.547719669210819	0.445899943097802	0.00834838650253599	0.0399392848968026	0.0759041251515765	0.0151695063506768	0.190361565575693	0.00568485080973043	0.095942392217593	0.108571229650821
isotig00686	isogroup00064	0.0274426296622398	0	0.0337779942015109	0	0.291671481453171	0.376435651216379	0	0	0	0	0	0.0181296491998742	0	0
isotig00687	isogroup00064	0.030235672190852	0	0.033832562851271	0	0.366178875556109	0.490546656230342	0	0	0	0	0	0.272384067138659	0	0
isotig00688	isogroup00064	0	0	0	0	0.386682780713208	0.626043078538266	0	0	0	0	0	0	0	0
isotig00689	isogroup00064	0	0	0	0	0.568316230168267	0.592723124904055	0	0	0	0	0	0	0	0
isotig00690	isogroup00065	0	0	0	0	0	0	0	0	0	0	0	0	0	0
isotig00691	isogroup00065	0	0	0	0	0	0	0	0	0	0	0	0	0	0
isotig00692	isogroup00065	0	0	0	0	0	0	0	0	0	0	0	0	0	0
isotig00693	isogroup00065	0	0	0	0	0	0	0	0	0	0	0	0	0	0
isotig00694	isogroup00065	0	0	0	0	0	0	0	0	0	0	0	0	0	0
isotig00695	isogroup00065	0	0	0	0	0	0	0	0	0	0	0	0	0	0
isotig00696	isogroup00065	0	0	0	0	0	0	0	0	0	0	0	0	0	0
isotig00697	isogroup00065	0	0	0	0	0	0	0	0	0	0	0	0	0	0
isotig00698	isogroup00065	0	0	0	0	0	0	0	0	0	0	0	0	0	0
isotig00699	isogroup00065	0	0	0	0	0	0	0	0	0	0	0	0	0	0
isotig00700	isogroup00065	0	0	0	0	0	0	0	0	0	0	0	0	0	0
isotig00701	isogroup00065	0	0	0	0	0	0	0	0	0	0	0	0	0	0
isotig00702	isogroup00065	0	0	0	0	0	0	0	0	0	0	0	0	0	0
isotig00703	isogroup00065	0	0	0	0	0	0	0	0	0	0	0	0	0	0
isotig00704	isogroup00065	0	0	0	0	0	0	0	0	0	0	0	0	0	0
isotig00705	isogroup00065	0	0	0	0	0	0	0	0	0	0	0	0	0	0
isotig00706	isogroup00065	0	0	0	0	0	0	0	0	0	0	0	0	0	0
isotig00707	isogroup00065	0	0	0	0	0	0	0	0	0	0	0	0	0	0
isotig00708	isogroup00065	0	0	0	0	0	0	0	0	0	0	0	0	0	0
isotig00709	isogroup00065	0	0	0	0	0	0	0	0	0	0	0	0	0	0
isotig00710	isogroup00065	0	0	0	0	0	0	0	0	0	0	0	0	0	0
isotig00711	isogroup00065	0	0	0	0	0	0	0	0	0	0	0	0	0	0
isotig00712	isogroup00065	0	0	0	0	0	0	0	0	0	0	0	0	0	0
isotig00713	isogroup00065	0	0	0	0	0	0	0	0	0	0	0	0	0	0
isotig00714	isogroup00065	0	0	0	0	0	0	0	0	0	0	0	0	0	0
isotig00715	isogroup00065	0	0	0	0	0	0	0	0	0	0	0	0	0	0
isotig00716	isogroup00065	0	0	0	0	0	0	0	0	0	0	0	0	0	0
isotig00717	isogroup00065	0	0	0	0	0	0	0	0	0	0	0	0	0	0
isotig00718	isogroup00065	0	0	0	0	0	0	0	0	0	0	0	0	0	0
isotig00719	isogroup00065	0	0	0	0	0	0	0	0	0	0	0	0	0	0
isotig00720	isogroup00065	0	0	0	0	0	0	0	0	0	0	0	0	0	0
isotig00721	isogroup00065	0	0	0	0	0	0	0	0	0	0	0	0	0	0
isotig00722	isogroup00065	0	0	0	0	0	0	0	0	0	0	0	0	0	0
isotig00723	isogroup00065	0	0	0	0	0	0	0	0	0	0	0	0	0	0
isotig00724	isogroup00065	0	0	0	0	0	0	0	0	0	0	0	0	0	0
isotig00725	isogroup00065	0	0	0	0	0	0	0	0	0	0	0	0	0	0
isotig00726	isogroup00065	0.414895375892719	2.86624093434757	1.89583553814577	1.77319202119687	3.92623001185197	3.19601459202199	1.86743986650753	4.73912078877226	0.346313425010877	1.0756889293651	0.327699467710294	2.88108574050422	2.33069929236552	0.465719969416622
isotig00727	isogroup00065	0	0	0	0	0	0	0	0	0	0	0	0	0	0
isotig00728	isogroup00065	0	0	0	0	0	0	0	0	0	0	0	0	0	0
isotig00729	isogroup00065	0	0	0	0	0	0	0	0	0	0	0	0	0	0
isotig00730	isogroup00065	0	0	0	0	0	0	0	0	0	0	0	0	0	0
isotig00731	isogroup00065	0	0	0	0	0	0	0	0	0	0	0	0	0	0
isotig00732	isogroup00065	0	0	0	0	0	0	0	0	0	0	0	0	0	0
isotig00733	isogroup00065	0	0	0	0	0	0	0	0	0	0	0	0	0	0
isotig00734	isogroup00065	0	0	0	0	0	0	0	0	0	0	0	0	0	0
isotig00735	isogroup00065	0	0	0	0	0	0	0	0	0	0	0	0	0	0
isotig00736	isogroup00065	0	0	0	0	0	0	0	0	0	0	0	0	0	0
isotig00737	isogroup00065	0	0	0	0	0	0	0	0	0	0	0	0	0	0
isotig00738	isogroup00065	0	0	0	0	0	0	0	0	0	0	0	0	0	0
isotig00739	isogroup00065	0.381714190317903	2.49741390515916	1.91468550621085	1.7254475452415	3.50553568494159	3.10683715391633	1.83442613906952	4.27157179891777	0.346313425010877	0.991698708108161	0.274314842644707	2.4291771729898	2.11957801367752	0.505355711494633
isotig00740	isogroup00065	0.415082181554985	2.86753145255304	1.89668913361544	1.77399039671295	3.92799778763398	3.19745359003731	1.86828067689317	4.74125456670507	0.346469351811872	1.07617325576284	0.327847013621014	2.88238294254857	2.3317486842126	0.465929658731983
isotig00741	isogroup00065	0.381886056229798	2.49853835986657	1.91554758883409	1.72622442392013	3.50711404409735	3.10823600000094	1.83525208510242	4.27349506402309	0.346469351811872	0.992145218107309	0.274438352254183	2.43027090426985	2.12053234866792	0.505583246709173
isotig00742	isogroup00065	1.08545631207744	8.22522053011339	5.59625182459334	5.20703187849025	12.2791497678028	9.59286178078848	5.88539998594593	14.799557738206	1.03086235747524	3.23637906694116	1.02399011337343	8.66758384191318	7.22176569123131	1.49842372429501
isotig00743	isogroup00066	9.38072599526657	42.3984413487963	21.9624336490242	23.8951263687005	47.4461202472453	39.2725670767948	120.92351379497	48.889019516653	23.6431233951796	26.132640809828	29.2605324775964	78.793161182026	63.3904052978888	102.698471675004
isotig00744	isogroup00066	10.1258712087162	43.590881835318	22.2711408159735	24.1421478496318	52.2919113241263	43.4352263849015	120.941661043608	49.5114935209453	24.1590881064595	26.273034014422	29.301244467496	79.3563624355025	63.5128165106411	102.631039979879
isotig00745	isogroup00066	9.06659364220074	41.7664879291797	21.9144099156895	23.8956244865876	43.1190813707992	37.2457863614044	121.055691430211	48.4615166457906	23.674232768068	26.1670258635251	29.2950351344914	78.5844720803144	63.3045925492714	102.828821094274
isotig00746	isogroup00066	9.2190983803715	42.1997933528794	21.9045870233947	23.8869092446267	45.6012409378889	38.2674596348588	121.003016433889	48.7713563520402	23.6586678550055	26.1498220332401	29.279770171533	78.7784535677241	63.4001021534491	102.765992037709
isotig00747	isogroup00066	0.915808749545848	1.23396512023516	0.174343743806487	0.0281723668366247	2.75235393306424	1.36824197233347	0.18077912280032	0.764793357833569	0.0158946942664038	0.0207878131912626	0.024850371667915	0.547122868774072	0.310846078426086	0.171152580135219
isotig00748	isogroup00066	0.759068668194621	0.777573517895721	0.169900951407501	0.021265521695517	0.261735957761639	0.330454902389755	0.154558979963192	0.426228912363668	0.0159050693932095	0.0208013822599253	0.0208958983457093	0.303728048489136	0.174875674421737	0.166473734006546
isotig00749	isogroup00066	0.0261891924694622	0.0706936288708124	0.0132732979354063	0	0.34732989880649	0.514221984199262	0.0371985289287646	0.014830041712838	0	0	0	0.0348293542375048	0.0283171834559133	0.027909703171692
isotig00750	isogroup00066	0.0269170912757935	0.0657621691207565	0.0242528372802142	0.00789849113187514	0.339132252717253	0.424270002916845	0.0127441399051452	0.0274360065272249	0	0	0	0.0357973965093057	0.0215933957662943	0.0286854216153754
isotig00751	isogroup00066	1.82629811731415	2.66777378523358	0.566359315198643	0.312501816667207	9.44648926645545	6.54374230451316	0.277326494282682	1.56178425124188	0.543254783858027	0.177081074254198	0.0842619658229529	1.22254061475035	0.504796609126492	0.170929580030809
isotig00752	isogroup00066	0.0266394364660719	0.0797093976484888	0.0240026647466647	0.00781701672478416	0.328398153276564	0.420417316252151	0.0126126817284732	0.0271529990100386	0	0	0	0.0354281396971753	0.0213706558672723	0.0283895261488557
isotig00753	isogroup00066	0.0264574938151938	0.0568921789531163	0.0134092793599011	0	0.358074668956524	0.51896989193573	0.0375796180128384	0.0149819715653315	0	0	0	0.0351861717538822	0.0286072855061162	0.028195630694225
isotig00754	isogroup00066	1.08158483787774	1.45776438882588	0.245903592234003	0.0518666499614082	4.61077862176406	2.38955500874358	0.18066127461075	0.913015056378945	0.0158843326664909	0.0207742618136933	0.0248341719471406	0.61271368993869	0.342352363896859	0.171041007397191
isotig00755	isogroup00066	2.06616178906423	9.36848519587716	4.38750143049422	4.23407147494589	8.54890998119333	7.86178260674547	2.56811330173745	9.31758651773148	3.53497586487166	4.7965509904088	4.20224729244422	17.3436315163821	13.4849480549124	19.3382335192453
isotig00756	isogroup00066	2.08164509972333	9.4280651711897	4.42038029217152	4.26580057009536	8.61823202715972	7.92031282476097	2.5873581141568	9.38741023018742	3.56146610865504	4.83249516935441	4.23373790496046	17.4736004453142	13.5860009545745	19.4831495073162
isotig00757	isogroup00066	2.06616178906423	9.36848519587716	4.38750143049422	4.23407147494589	8.57386950601346	7.88021316846908	2.56811330173745	9.31758651773148	3.53497586487166	4.7965509904088	4.20224729244422	17.3436315163821	13.4849480549124	19.3382335192453
isotig00758	isogroup00066	2.08164509972333	9.4280651711897	4.42038029217152	4.26580057009536	8.64337859254885	7.93889043214443	2.5873581141568	9.38741023018742	3.56146610865504	4.83249516935441	4.23373790496046	17.4736004453142	13.5860009545745	19.4831495073162
isotig00759	isogroup00066	0.428124961561259	0.755656587555795	0.0786333913454402	0.0453568217584648	4.72385135837347	2.40926263930104	0.152943918408292	0.654985198043466	0	0	0.0132952925798113	0.34562021855906	0.238427947623919	0.171511607597867
isotig00760	isogroup00066	0.256666561545248	0.524306394722119	0.00469768810632418	0.0209087791637681	2.80672351514317	1.3556660068915	0.153046841637369	0.501901824067426	0	0	0.0133042396138488	0.277773603220407	0.205855228887064	0.171627025907153
isotig00761	isogroup00066	1.19680335412697	2.00435721342077	0.409322603988411	0.314228791329435	9.71224216868132	6.69466535767447	0.252681035043117	1.32441983781023	0.544038587205338	0.161257561461697	0.0746081126192403	0.974888648033035	0.406072740441027	0.171396344420718
isotig00762	isogroup00066	0.0945245660187652	0.052991159161509	0	0.0137784789744933	0.237325240819866	0.285024682232098	0.125978160756802	0.152444839559914	0	0	0.00921683270363121	0.0264924840159778	0.0655104215361505	0.166800414578294
isotig00763	isogroup00066	0.0282631310115546	0.0593526344768991	0.0355126863325267	0.0264354538464116	0.38730839080846	0.349572519395443	0.0426533519693521	0.0408113551012208	0	0	0	0	0.0251376947540588	0
isotig00764	isogroup00066	0.0267102117252054	0.0311619136794063	0	0	0.445615406989275	0.658416163189989	0.120929283605416	0	0	0	0	0	0.04751300546921	0
isotig00765	isogroup00069	0.480718293617451	0.135051334251705	0.00377792805537722	0	0.190258981352291	0.243328308559577	0.0860250785665718	0.116500099180105	0	0	0.0153632462440135	0.00540727961704005	0.117776866264671	0
isotig00766	isogroup00069	0.481007534468003	0.135132592575563	0.00378020117695085	0	0.190373457273682	0.243474715484102	0.0860768385416419	0.116570195509335	0	0	0.0153724900744852	0.00541053309454729	0.117847730805143	0
isotig00767	isogroup00069	0.478703306757977	0.134485250814722	0.00376209242879779	0	0.189461488616083	0.242308369541663	0.0856644944049155	0.116011775411087	0	0	0.0152988494034697	0.00538461437313629	0.117283190777334	0
isotig00768	isogroup00069	0.478990127193422	0.134565829155534	0.00376434652851546	0	0.189575006584098	0.242453551308914	0.0857158212439838	0.116081285162681	0	0	0.0153080158800446	0.00538784062500755	0.117353462311653	0
isotig00769	isogroup00069	0.0114292912241083	0.0800051185738765	0	0	0.163568522702265	0.159830732451402	0	0.0282919455981693	0	0	0	0.0151012600943209	0	0.00739508487685179
isotig00770	isogroup00069	0.0114923369597811	0.0804464391649066	0	0	0.164470791937029	0.160712383457832	0	0.0284480083398456	0	0	0	0.0151845609774259	0	0.00743587730722055
isotig00771	isogroup00069	0.580059789156592	0.316792563823436	0.013925940537289	0.00604707106020356	0.152951635635381	0.0897859111572383	0.263436226771992	0.20071401840916	0	0	0.0121351948379881	0.0448467717272849	0.0690025356182935	0.0366025147512137
isotig00772	isogroup00069	0.0114203411135177	0.079942467737092	0	0	0.163440434587384	0.159705571345332	0	0.02826979058987	0	0	0	0.0150894345186793	0	0.0073892938941761
isotig00773	isogroup00069	0.810210565875131	0.573208542774448	0.0203520831661741	0	0.54349669146958	0.601933815371148	0.078425943624952	0.268320745061835	0	0	0.0591166521019146	0.228181633978635	0.19748605894813	0.22823570784562
isotig00774	isogroup00069	0.805946299738946	0.570191655707214	0.0202449669389837	0	0.540636182567109	0.598765742658669	0.0780131755006102	0.266908530614141	0	0	0.058805511827694	0.226980678010326	0.196446658637877	0.227034467278012
isotig00775	isogroup00069	0.583227042295512	0.318522320412176	0.0140019792141697	0.00608008938892542	0.153786784971923	0.0902761618421842	0.264874646106941	0.201809960787369	0	0	0.012201455652236	0.0450916448958426	0.069379304533526	0.0368023724760643
isotig00776	isogroup00069	0.0114832878755608	0.0803830955120208	0	0	0.164341287376448	0.160585838274007	0	0.0284256083332788	0	0	0	0.0151726046301995	0	0.00743002228571881
isotig00777	isogroup00069	0.810823433171557	0.573642134713006	0.0203674780853619	0	0.543907808482795	0.602389135957662	0.0784852673341993	0.268523710829658	0	0	0.059161369690494	0.228354237332627	0.197635443258983	0.228408352102689
isotig00778	isogroup00069	0.806552730363279	0.57062069382287	0.0202602001721959	0	0.541042981801546	0.599216281215974	0.0780718761593766	0.267109364722955	0	0	0.0588497597673688	0.227151468588212	0.196594474031886	0.227205298329387
isotig00779	isogroup00069	0.468327195246527	0.131570221945276	0.00368054736736515	0	0.185354824832372	0.237056225620725	0.0838076775959045	0.11349716750821	0	0	0.0149672398967747	0.00526790041191423	0.114741024369155	0
isotig00780	isogroup00069	0.579610130405307	0.316546988192565	0.013915145234547	0.0060423834082189	0.152833068475974	0.0897163096757211	0.263232012642712	0.200558426146827	0	0	0.0121257877102067	0.0448120067879614	0.0689490452806049	0.0365741407087709
isotig00781	isogroup00069	0.468052998996383	0.131493190199406	0.00367839248014772	0	0.185246303272166	0.236917433919542	0.0837586098689748	0.113430717175946	0	0	0.0149584768757579	0.00526481616108759	0.114673845783459	0
isotig00782	isogroup00069	0.582772461592242	0.318274056717388	0.0139910657463489	0.0060753504260346	0.15366691997974	0.090205798504817	0.264668196655572	0.201652665416529	0	0	0.0121919455542998	0.0450564994204756	0.0693252286921125	0.0367736878521546
isotig00783	isogroup00069	0.563449184794911	0.307720885281394	0.0135271570102227	0.005873907005729	0.148571709370012	0.0872147999108366	0.255892461423586	0.194966367542884	0	0	0.0117876911425521	0.0435625386258253	0.067026577552359	0.0355543643664766
isotig00784	isogroup00069	0.0110987637762269	0.0776914241250125	0	0	0.158838230569322	0.155208534709276	0	0.027473761478892	0	0	0	0.0146645417658702	0	0.00718122397478149
isotig00785	isogroup00069	0.784132098502412	0.554758523840961	0.0196970051418057	0	0.526003015957758	0.582559208292633	0.0759016264929126	0.259684232419025	0	0	0.0572138483766153	0.220837089797903	0.191129521571599	0.220889423174657
isotig00786	isogroup00069	0.563024900770216	0.307489167747296	0.0135169708980163	0.00586948388298373	0.148459833082836	0.087149126115723	0.255699771317092	0.194819555519132	0	0	0.0117788148691014	0.0435297355093902	0.0669761057319129	0.0355275915017428
isotig00787	isogroup00069	0.0110903236516823	0.077632343194119	0	0	0.158717441040372	0.155090505405315	0	0.0274528688846114	0	0	0	0.0146533900230824	0	0.00717576296795656
isotig00788	isogroup00069	0.783558902523975	0.554352998604236	0.0196826067462342	0	0.525618510829134	0.58213336091815	0.0758461428478154	0.259494404763748	0	0	0.0571720253880359	0.220675659176706	0.190989807009047	0.220727954298067
isotig00789	isogroup00069	0.308013532377042	0.154006766188521	0.0164835053742567	0	0.607011965423616	1.06238481893046	0	0.0616962636430165	0	0	0	0	0.0663611041372617	0
isotig00790	isogroup00069	0.310006226209426	0.155003113104713	0.0165901454275098	0	0.610939029894933	1.0692579184984	0	0.0620954076776755	0	0	0	0	0.0667904273618096	0
isotig00791	isogroup00069	0.310293003476964	0.155146501738482	0.0166054924630579	0	0.61150419088466	1.07024705625835	0	0.0621528502379694	0	0	0	0	0.0668522131410527	0
isotig00792	isogroup00069	0.308296633050182	0.154148316525091	0.0164986556549316	0	0.607569880833013	1.06336127556551	0	0.0617529697676884	0	0	0	0	0.0664220977991526	0
isotig00793	isogroup00069	0.297627982926884	0.148813991463442	0.0159277172604841	0	0.586544836154674	1.02656350294168	0	0.0596159992078482	0	0	0	0	0.0641235513801934	0
isotig00794	isogroup00069	0.297892306179928	0.148946153089964	0.0159418626576959	0	0.587065746311117	1.02747519344163	0	0.0596689441449777	0	0	0	0	0.0641804994720053	0
isotig00795	isogroup00069	0	0	0	0	0	0	0	0	0	0	0	0	0	0
isotig00796	isogroup00069	0	0	0	0	0	0	0	0	0	0	0	0	0	0
isotig00797	isogroup00069	0	0	0	0	0	0	0	0	0	0	0	0	0	0
isotig00798	isogroup00069	0	0	0	0	0	0	0	0	0	0	0	0	0	0
isotig00799	isogroup00069	1.55583781320029	0.459145164699763	0.00601214770917924	0	0.493185876018168	0.727748000289237	0.142164376527299	0.313984407634278	0	0	0.0157171252419816	0.0808262023364315	0.240181892853065	0.00902978784962955
isotig00800	isogroup00069	2.44368936987641	1.03467674672275	0.0302445358697092	0	0.934164698215016	1.23215945667604	0.229798995343204	0.589255040545706	0	0	0.0861891863467248	0.334315592237232	0.466543635959597	0.275005320109067
isotig00801	isogroup00069	2.22964510587987	0.791218862629664	0.0229047558682967	0.00736736729357504	0.550220502907417	0.675985982411347	0.461371521531309	0.526665522953501	0	0	0.0303087542760278	0.116258702532342	0.358078957311821	0.0445941791250609
isotig00802	isogroup00069	17.0228832745118	14.0029913961734	8.21756118635328	5.18601070617424	7.27687397378713	9.36650275150889	48.4954467588622	13.0962176051868	6.72797886157236	2.66760147172597	9.57175654924486	28.3752458091646	21.9030262575718	26.4588963381551
isotig00803	isogroup00069	0	0	0	0	0	0	0	0	0	0	0	0	0	0
isotig00804	isogroup00069	17.2395381525511	14.1812112866702	8.32214832872505	5.25201447879828	7.36948873345351	9.48571278652809	49.1126615357932	13.2628967383437	6.81360768344692	2.7015527631843	9.69357890532616	28.7363853012812	22.1817920463045	26.7956459279134
isotig00805	isogroup00069	0	0	0	0	0	0	0	0	0	0	0	0	0	0
isotig00806	isogroup00069	1.52690237832459	0.386582937602692	0.00881163303799763	0	0.248326440941942	0.584671299334574	0.208361533619954	0.33079520813601	0	0	0.0230356183420348	0.02837684222589	0.242866335549098	0
isotig00807	isogroup00069	4.6997872018801	3.84928093627035	2.2829872828032	0.280279982168613	1.9903669302678	2.86079663043281	9.85594264395523	2.46711055977641	0.994157409898474	0.279663463234273	1.72992576380995	5.75459140801463	2.4322840328785	2.22114768060748
isotig00808	isogroup00069	2.13459010543807	1.66716249091505	0.306846523860337	0	4.45031776660743	3.85474702533748	0	0.848517276398402	0	0	0.233965753246023	0.192143290665333	0.23756502734605	0
isotig00809	isogroup00070	0.0111351055814341	0.0349960570209247	0	0	0.0164812714079255	0.0302379719612957	0	0	0	0	0	0	0	0
isotig00810	isogroup00070	0.00637245539783577	0.0254898215913431	0	0	0.02195251034219	0.0201927050163597	0	0.00315485531568988	0	0	0	0	0	0
isotig00811	isogroup00070	0.00915840043574538	0	0	0	0.0248589669050469	0.0701798294831985	0.00829283935329336	0.0158694056891849	0	0	0	0	0	0
isotig00812	isogroup00070	0.00636292292902824	0.0254516535386517	0	0	0.0689154688252069	0.0644532774204537	0	0.00315013601080478	0	0	0	0	0	0
isotig00813	isogroup00070	0.0111267833799532	0.0158953993786577	0	0	0.0167950280089057	0.0342870601882171	0	0	0	0	0	0	0	0
isotig00814	isogroup00070	0.00637723235090761	0.0255089294036305	0	0	0.01091241916947	0.0184703284496898	0	0	0	0	0	0	0	0
isotig00815	isogroup00070	0.0239504812547547	0	0	0	0.0302248774252151	0.0436512379217977	0	0.0158098042284008	0	0	0	0.0168774512070901	0	0
isotig00816	isogroup00070	0	0.0191173279588514	0	0	0.0124897117298032	0.00807336981683344	0	0.00315485531568988	0	0	0	0	0	0
isotig00817	isogroup00070	0	0	0	0	0.0172058787862562	0.013866490946326	0	0	0	0	0	0	0	0
isotig00818	isogroup00070	0	0	0	0	0.0027887638436835	0.00536969517346436	0	0.00315722027469714	0	0	0	0	0	0
isotig00819	isogroup00070	0.00477933198971285	0	0	0	0.00794255701126475	0.0123425165445429	0	0	0	0	0	0	0	0
isotig00820	isogroup00070	0.00639641199707575	0	0	0	0.0105858707303129	0.0354211244571431	0.00827413370061676	0.0158336100372544	0	0	0	0	0	0
isotig00821	isogroup00070	0.00637245539783577	0.00637245539783577	0	0	0.00987948204624852	0.0206947344819646	0	0	0	0	0	0	0	0
isotig00822	isogroup00070	0.0101870891686791	0	0	0	0.0276511727435014	0.078062559701764	0.00922430664025171	0.0176518871328989	0	0	0	0	0	0
isotig00823	isogroup00070	0.00707167743650104	0.0282866673160244	0	0	0.0765918385862856	0.0716326117299639	0	0.00350102397875809	0	0	0	0	0	0
isotig00824	isogroup00070	0.012365146314267	0.0176644886782758	0	0	0.018664242089631	0.038103061903517	0	0	0	0	0	0	0	0
isotig00825	isogroup00070	0.00708345375196566	0.0283338150078626	0	0	0.0244018328949406	0.0224456795977021	0	0.00350685416023812	0	0	0	0	0	0
isotig00826	isogroup00070	0.124414847627953	0.223703336500203	0.758199577349972	0.110900091346472	0.77182764166049	0.465555418312049	0.0167753015576529	0.284508585534216	0.291177943512107	0.335297460167891	0	0.154212564840393	0.0444891658450534	0
isotig00827	isogroup00070	0.0123754249063819	0.0388942046857659	0	0	0.0183170905007452	0.0336061251140918	0	0	0	0	0	0	0	0
isotig00828	isogroup00070	0.0255663867627178	0	0	0	0.0245773604166631	0.0755247653408849	0.00826791722150285	0.0189860504853451	0	0	0	0	0	0
isotig00829	isogroup00070	0.260000542403962	0.561600722311979	2.38737009142694	0.261252311455151	2.30425524858826	1.75810907177348	0.0672651871413772	0.622146936676782	0.900688741789459	0.68445722914856	0.0334645392784654	0.329791173709203	0.107035059148001	0.080749344954773
isotig00830	isogroup00070	0.128036802406931	0.152712779727531	0.32092079791691	0.0796305981677567	0.385360339508688	0.263719155464329	0.0192725005636082	0.117872433623372	0.0796485334706881	0.175096301305809	0	0.0590563003708686	0.0170373328453827	0
isotig00831	isogroup00070	0.00531257968881487	0	0	0	0.00882873739387048	0.0137196166419357	0	0	0	0	0	0	0	0
isotig00832	isogroup00070	0	0	0	0	0.00310017580622816	0.00596931113450122	0	0.00350977653870499	0	0	0	0	0	0
isotig00833	isogroup00070	0	0	0	0	0.00119850481137518	0.00385024681288652	0	0	0	0	0	0	0	0
isotig00834	isogroup00070	0	0	0	0	0.0191256021479201	0.0154136264890468	0	0	0	0	0	0	0	0
isotig00835	isogroup00070	0	0.0212503187552595	0	0	0.0138832349369586	0.00897414546667164	0	0.00350685416023812	0	0	0	0	0	0
isotig00836	isogroup00070	0	0	0	0	0.00119850481137518	0.00385024681288652	0	0	0	0	0	0	0	0
isotig00837	isogroup00070	0.0266294165537006	0	0	0	0.0336056233141791	0.048533763699361	0	0.0175781796596243	0	0	0	0.0187652462502871	0	0
isotig00838	isogroup00070	0.0070893566300923	0.0283574265203692	0	0	0.0121309726433941	0.0205328484599051	0	0	0	0	0	0	0	0
isotig00839	isogroup00070	0.0284284551221198	0	0	0	0.0273287107055795	0.0839795009763724	0.00919348188957418	0.0211114730125266	0	0	0	0	0	0
isotig00840	isogroup00070	0.00711306685293541	0	0	0	0.0117719131031071	0.0393897119799334	0.00920116874734138	0.0176076098240371	0	0	0	0	0	0
isotig00841	isogroup00070	0.00708345375196566	0.00708345375196566	0	0	0.0109817722995352	0.0230037223425668	0	0	0	0	0	0	0	0
isotig00842	isogroup00070	0.301953999918645	0.525136740450268	2.04413472095372	0.245588910542161	2.0251920296382	1.7415029826882	0.0849119183358743	0.417056996715039	0.687802482050554	0.493726114254668	0.0422438165583097	0.208155231554111	0.0750640246768391	0.101933586686735
isotig00843	isogroup00070	0	0	0	0	0.00133244946919359	0.00428054962600312	0	0	0	0	0	0	0	0
isotig00844	isogroup00070	0.260318780521959	0.546669001760913	2.39029220904191	0.26157208172621	2.27895992949736	1.79678718251044	0.0673475190717828	0.62290843843526	0.901791175989936	0.685294998094886	0.0335054995468601	0.330194834876533	0.10716606901232	0.0808481813623064
isotig00845	isogroup00070	0	0	0	0	0.00133244946919359	0.00428054962600312	0	0	0	0	0	0	0	0
isotig00846	isogroup00070	0.302420698527483	0.506225334465596	2.04729412546833	0.245968491547635	1.99281901740294	1.79031482971543	0.0850431577768881	0.417701597946438	0.688865546165006	0.494489214894938	0.0423091083922484	0.208476955250485	0.0751800432621201	0.102091134734164
isotig00847	isogroup00072	0.0783154797881105	0	0.0113406035308525	0	0.272874373432132	0.304536050457036	0.029795782886287	0.00380120202747833	0	0	0	0.00901754614002366	0.0319984077722715	0.0238458354415178
isotig00848	isogroup00072	0.0608083753365287	0.00510994239732381	0.0717015245094692	0	0.258066805086122	0.296588379905529	0.0694051733104541	0.0282496527187877	0	0.0240215488492347	0	0.00700171066793708	0.0365320412788989	0.183829518924733
isotig00849	isogroup00072	0.018812014367371	0	0	0	0.107981907414966	0.117981687203478	0.024334442828997	0.00517411774747664	0	0	0	0.0122744976942828	0.0339945918098061	0.0324584590530734
isotig00850	isogroup00072	0.0139653257592704	0.0139653257592704	0	0	0.174813677678411	0.180261002791872	0.252909539880757	0.0197540594483848	0	0	0	0.0382709345135724	0.0378544428634503	0.108431678532976
isotig00851	isogroup00072	0.113891163944678	0	0.0299763517335464	0	0.289822404119855	0.321628542575514	0.0324299876601238	0.0041372611458212	0	0	0	0.00981477517008469	0.0348273436264016	0.0259540134275066
isotig00852	isogroup00072	0.013515427797917	0.0064359115630901	0.0792168462160882	0	0.135759391749352	0.160495948331745	0.0757596569627675	0.0355801009970962	0	0.0302548545523901	0	0.00881857115899931	0.0391426167930221	0.231531088707497
isotig00853	isogroup00072	0.00972252679050157	0.016667181839055	0.0854787492979314	0	0.184482777713479	0.207214865825805	0.238956503360805	0.048134078245097	0	0.0326464287693886	0	0.0266438601232585	0.0422367474538039	0.300159137946665
isotig00854	isogroup00072	0.0614371973742601	0	0.0247935598792342	0	0.111314781568683	0.118825778952575	0.0273594426281818	0.00581730918017401	0	0	0	0.0138003330430196	0.0382204388579864	0.0364933503718256
isotig00855	isogroup00072	0.0614293359344009	0.0159261359282787	0.0280039584283394	0	0.18796131047446	0.189958422906791	0.288419459676807	0.0225276403381737	0	0	0	0.0436443886574437	0.0431694192405338	0.123656095175671
isotig00856	isogroup00072	0	0	0	0	0.0760612651686823	0.0377804586081473	0	0	0	0	0	0	0	0
isotig00857	isogroup00072	0	0	0	0	0.188419485875032	0.16105579536812	0	0	1.33762416627411	0	0	0	0	0
isotig00858	isogroup00072	0	0.0100025895761057	0.123117540141053	0	0.13320059936268	0.138950230852293	0.0905725498608465	0.0495206071101016	0	0.0470216052233992	0	0	0.022876632262953	0.323598817333872
isotig00859	isogroup00072	0	0.0100301070164802	0.123456240389034	0	0.196414399523036	0.208412077835529	0.0908217178109451	0.0496568398669382	0.750688665529347	0.0471509631469848	0	0	0.0229395666020532	0.324489047918009
isotig00860	isogroup00072	0.104045025905547	0	0.0150664133239624	0	0.454451585926776	0.434686761437364	0.039584805081542	0.00505003818518703	0	0	0	0	0.0373268013357059	0.03168007874005
isotig00861	isogroup00072	0.126362516230336	0.035594989265598	0.0131437120420341	0.152197044161929	0.451356548811463	0.546890840194593	0.034533187696659	0.033776062842964	0	0	0	0	0.0325633392405635	0.327040247812768
isotig00862	isogroup00072	0.0917218591318375	0	0.0564482306684452	0	0.218772891374081	0.175168349334045	0	0	1.71619704352149	0	0	0	0	0
isotig00863	isogroup00072	0.0223384094748942	0.0223384094748942	0	0	0.4473921409282	0.343269697549544	0.404544581297229	0.0315978500148125	0	0	0	0.0393536367752192	0.0510895278675799	0.173443231964125
isotig00864	isogroup00072	0.0283573698056296	0	0	0	0.304753116031576	0.224334753071394	0.0366819193755622	0.00779950341934442	0	0	0	0	0.0432368782138593	0.0489281216096328
isotig00865	isogroup00072	0.130449926658735	0.0266224454216177	0.0983052428946637	0	0.215342067281689	0.256977508920543	0.0723191553653419	0.0395405504745499	0	0.0375451809505564	0.0799530476664531	0	0.0324732917993286	0.258382845384877
isotig00866	isogroup00072	0.0911485975122635	0	0.0560954292267675	0	0.0746235010949066	0.0171330843089449	0	0	0	0	0	0	0	0
isotig00867	isogroup00072	0.200506368753241	0.0286437792406664	0	0	0.220015470053785	0.250532841263932	0	0	0	0	0.122890795487326	0	0.0218367853419096	0
isotig00868	isogroup00072	0.264142341718157	0.207540606529185	0.3931890402356	0	0.486211409778998	0.778654116110904	0.122534655631946	0.177689539496413	0	0.122336724510557	0	0.12435810421352	0.0734059423474292	0.252573380981149
isotig00869	isogroup00072	0.0745344251253047	0.0514030358578727	0	0.219789084922665	0.32786941861854	0.425133803878589	0.0299218073456248	0.0487763082747335	0	0	0	0	0.0352687526215771	0.472281687173726
isotig00870	isogroup00072	0.401152759617493	0.303334773280457	0.45119654767028	0	0.63122383048967	1.04301995159153	0.0787318887261634	0.211157059416298	0	0.130054878837402	0	0.188862551764922	0.0843644295056854	0
isotig00871	isogroup00072	0.294183405416431	0.0337587398193569	0.0356161455408047	0	0.244808711990394	0.275414809034067	0	0	0	0	0.144835580395777	0	0.0257362112958221	0
isotig00872	isogroup00072	0.0764032173884946	0.0764032173884946	0	0.251295983106743	0.443982775626429	0.54779581964478	0.319303754149972	0.0734339815824551	0	0	0	0.031061506055743	0.0403245496295061	0.517167330007609
isotig00873	isogroup00072	0	0	0	0	0.840027707498165	1.19263846624615	0	0.0152709486392826	0	0	0	0	0	0
isotig00874	isogroup00072	0	0	0	0	0.607701451936576	0.994795902745726	0	0.119439698710403	0	0	0	0	0	0
isotig00875	isogroup00072	0.493070168158855	0.283573049887843	0.562735548308597	0	0.703843086992089	1.11848257610293	0.0838443032997551	0.220614525290028	0	0.152350000923813	0	0.221238989210338	0.0741202885319676	0
isotig00876	isogroup00072	0.263109616753264	0.065777404188316	0	0	1.09043745572499	1.16765445001343	0.340347705546454	0.108549789856855	0	0	0	0.463520927996783	0.200583455631306	0
isotig00877	isogroup00073	2.28886687989708	0.708193342253229	0.259358542084547	0.118656098619552	3.10987651866098	4.26029037452141	0.106254922986876	0.597175655286243	0.120581842292608	0.0313089106741254	0.0476236045194345	0.36568554637081	0.279256976981477	0.0517116107826234
isotig00878	isogroup00073	84.4310664480709	26.1355282785558	8.3325666312129	0.908658454812738	60.1729452754565	64.2776676318518	5.57646625241497	27.9835680261965	4.12883528538622	0.761146681701815	2.81482364596554	58.498836995114	18.9782499430458	4.12939979424243
isotig00879	isogroup00073	2.12040633621794	0.789954022448412	0.188953213717062	0.143586254576299	3.00509533632356	4.2478056543957	0.119974864191889	0.670289206572693	0.129940359735971	0.0451036637982138	0.0411638994432853	0.515536340405445	0.363288279057311	0.074495824255268
isotig00880	isogroup00073	155.4104856793	48.3713208375676	15.2025380335352	1.64361675298811	109.50558385672	116.35682055049	10.352420195397	51.9030746225882	7.62702313256343	1.42193476389035	5.20443279277524	109.26184671205	35.3773361413149	7.71433057857734
isotig00881	isogroup00073	30.2394278170928	37.9328391923106	49.6721158695707	18.5270892402215	60.9688431896364	47.8294428954036	24.8141705831167	26.9869448419457	34.4449640477115	22.8809115366668	5.68557143482445	7.69264691197053	35.4739744952591	13.5745344933119
isotig00882	isogroup00073	30.3276702745693	37.8710437368552	49.3880225025405	18.0898411097706	61.2806897576597	48.1512383381426	24.767585676046	26.9414654414101	33.5731344401786	22.7122696862984	5.679304806492	7.69931629364268	35.3394220137829	13.5317415129341
isotig00883	isogroup00073	2.37097162164066	0.731398290601205	0.258145956692983	0.118101342833798	3.15421433735121	4.26231606489556	0.157208111562011	0.605323228447102	0.120018083029941	0.0311625313514932	0.0616212048774136	0.515794001012179	0.288058682126102	0.0514698422127307
isotig00884	isogroup00073	30.8946832731511	39.6165878786291	50.9514340891977	18.7060857388898	63.2748498846616	49.7352483431918	26.3946300342781	27.8547978941384	35.8183340990468	23.0790012155013	5.94984975658072	7.96988242693304	36.8745806517405	14.3274380406897
isotig00885	isogroup00073	203.73836279992	92.9909473862632	52.247103630604	5.90096611945111	180.289496061332	150.184939057425	17.0355885580983	96.3074275570256	24.5661144654664	7.87598862846222	20.5284914280143	186.549964957307	83.6664661853661	91.4314974303601
isotig00886	isogroup00073	2.23957569600099	0.822764836076565	0.187683177179755	0.142621149056368	3.06955843601972	4.25080178318687	0.193134990059171	0.681511055992466	0.129066974196297	0.0448005025030801	0.0613308285208022	0.730331051412407	0.375377151861435	0.0739951054962707
isotig00887	isogroup00073	33.9950348843921	30.7838427973578	28.3688392892951	7.97584484309907	61.177617113004	48.9302531270709	11.8011943421463	24.0694878876017	17.1616828273791	10.0673925949219	2.90729239363361	6.34587271451011	24.8259074496966	7.8919139109667
isotig00888	isogroup00073	71.1726637164226	47.1152968004798	41.6920003241719	4.69175273868785	97.5412487256855	75.9431914613914	7.31717818557071	42.0150853609751	19.9277710527674	4.32635896777054	5.90724289202015	32.2542110480679	31.4078454468077	36.7102324350526
isotig00889	isogroup00074	6.34287639328861	9.54112302777438	3.89972514225871	2.23476123280985	13.9014402322682	12.0125309985565	0.714372673553491	6.88166899910371	2.96665931162936	1.7832529429632	0.602400374022048	10.6098820567482	3.6123457993013	1.92538839895049
isotig00890	isogroup00074	7.17582429622571	8.54950300373168	3.20390383360897	1.77311549707458	12.2187517615036	10.5256804315024	0.79220321098848	6.38403522231368	2.46526947202985	1.22155037451204	0.639860546867338	8.71075913736058	3.28771816532967	1.4050463220357
isotig00891	isogroup00074	86.0076676867572	42.3607419478295	19.2253917333197	1.22728242905694	51.8866000408233	62.2400210938213	31.7166799813744	30.3690549798061	20.0392475024626	5.01276262481725	7.41589108263712	42.7820201930803	24.6119063603528	22.3724774387018
isotig00892	isogroup00074	11.9184073571253	23.8934376081296	35.342487387227	16.3487309460574	21.5042175804695	20.3172874311561	34.5564471889102	18.1080218309622	21.4256848116068	16.5810474356393	11.3387192415231	15.658909616062	36.5316611289124	91.6579218053944
isotig00893	isogroup00074	11.1960562070322	22.524868614497	32.355577042612	14.3825870115691	19.7294096819354	19.4864088643609	29.3210901947118	16.7059085050262	19.3357225928887	16.8505991917161	10.3245013098446	13.4373799687038	33.5251389825165	84.0817782238977
isotig00894	isogroup00074	7.50050246661691	9.605676699645	3.5393156911108	1.91917771353339	13.013586944966	11.2784922508853	0.851201395679456	6.8811088872854	2.73295784973723	1.31252356624509	0.65939408206826	9.84442745027621	3.59252489627483	1.54361061626692
isotig00895	isogroup00074	6.63359325049486	10.7919218279048	4.32834423055335	2.43448935511054	14.9199359289494	12.9683683746573	0.77326069951441	7.47289089980552	3.30428910022413	1.93025219067762	0.620933670198072	12.0212663822502	3.97649003584258	2.12165575655187
isotig00896	isogroup00074	3.00334423692244	1.25300366939007	8.19402701395386	0.120569616835794	1.69326859630431	1.62826205223383	0.602557277622569	1.24669598180779	2.3389602216352	0.325081490398359	0.127293621952541	1.09131855655269	0.663976990447248	0.359108355534579
isotig00897	isogroup00074	141.624131739501	42.0030711911928	17.3924260002701	1.93530416097984	53.2527533768757	45.6251468055176	18.505678973358	58.0104780035354	6.32731475982827	2.19265831949572	5.71902099217621	9.36508228638936	74.7673716513162	4.72736521260614
isotig00898	isogroup00074	1.55980742150948	1.69889219249755	7.32570165352664	0.111982974817783	2.55754652103409	1.89925531719893	0.875196017166726	0.905736957525833	2.35741342666382	0.305670689689805	0.340002081623052	0.556575057134965	0.539564845178287	1.02141442904418
isotig00899	isogroup00074	38.9585323220915	43.4142034225892	32.2845423671122	18.1927271767468	41.5804755622396	35.9965271775217	35.2854006198817	32.8797656195848	24.681913235717	18.0655646231971	16.8099918952424	61.0970410895936	68.6607532713438	142.307241176529
isotig00900	isogroup00074	3.40014011508145	8.80907971703912	8.5627044046742	4.25187478096895	7.24348866906098	8.67537141285287	5.00530706318155	4.361180395836	7.42925091781969	5.80527801789913	1.44817253976926	2.66868436222148	8.58600717046832	13.6793558061512
isotig00901	isogroup00074	4.46213363492488	10.9615689790959	10.698297330873	5.71835653839642	9.12862856161365	10.8665791485792	5.72906332980581	5.77400114306695	9.99161728643863	6.76652795723311	1.94765070424498	3.19899823105112	11.5473415307817	18.3973982642381
isotig00902	isogroup00074	3.66767835962878	3.160626051846	0.457679721304738	0.153570729232266	8.66213461352557	10.7522669424755	0.262360747851703	2.47543841968266	0	0.119181204340975	0.571046876548489	2.50861516809385	1.49790012686259	1.61304838005267
isotig00903	isogroup00076	14.3098798649885	10.2584831431825	24.6134418110068	3.78650848761691	26.3694778879282	28.2514115624245	6.37574107992051	9.81426478649765	15.3579239165455	7.48575323360677	0.650655184748703	4.73279263323031	5.05409009341972	2.17279487411199
isotig00904	isogroup00076	14.1167214983552	10.2895700464386	24.8454451185656	3.82219965588065	26.3699675081736	28.4313953196003	6.43583803954273	9.88872772858783	15.502685838638	7.55631303272389	0.656788181348733	4.71961219102123	5.05171237742906	2.19327537421073
isotig00905	isogroup00077	0	0	0	0	0	0	0	0	0	0	0	0	0	0
isotig00906	isogroup00077	0	0	0	0	0	0	0	0	0	0	0	0	0	0
isotig00907	isogroup00077	0	0	0	0	0	0	0	0	0	0	0	0	0	0
isotig00908	isogroup00077	0	0	0	0	0	0	0	0	0	0	0	0	0	0
isotig00909	isogroup00077	0	0	0	0	0	0	0	0	0	0	0	0	0	0
isotig00910	isogroup00077	0	0	0	0	0	0	0	0	0	0	0	0	0	0
isotig00911	isogroup00077	0	0	0	0	0	0	0	0	0	0	0	0	0	0
isotig00912	isogroup00077	0	0	0	0	0	0	0	0	0	0	0	0	0	0
isotig00913	isogroup00077	0	0	0	0	0	0	0	0	0	0	0	0	0	0
isotig00914	isogroup00077	0	0	0	0	0	0	0	0	0	0	0	0	0	0
isotig00915	isogroup00077	0	0	0	0	0	0	0	0	0	0	0	0	0	0
isotig00916	isogroup00077	0	0	0	0	0	0	0	0	0	0	0	0	0	0
isotig00917	isogroup00077	0	0	0	0	0	0	0	0	0	0	0	0	0	0
isotig00918	isogroup00077	0	0	0	0	0	0	0	0	0	0	0	0	0	0
isotig00919	isogroup00077	0	0	0	0	0	0	0	0	0	0	0	0	0	0
isotig00920	isogroup00077	0	0	0	0	0	0	0	0	0	0	0	0	0	0
isotig00921	isogroup00077	0	0	0	0	0	0	0	0	0	0	0	0	0	0
isotig00922	isogroup00077	0	0	0	0	0	0	0	0	0	0	0	0	0	0
isotig00923	isogroup00077	0	0	0	0	0	0	0	0	0	0	0	0	0	0
isotig00924	isogroup00077	0	0	0	0	0	0	0	0	0	0	0	0	0	0
isotig00925	isogroup00077	0	0	0	0	0	0	0	0	0	0	0	0	0	0
isotig00926	isogroup00077	0	0	0	0	0	0	0	0	0	0	0	0	0	0
isotig00927	isogroup00077	0	0	0	0	0	0	0	0	0	0	0	0	0	0
isotig00928	isogroup00077	0	0	0	0	0	0	0	0	0	0	0	0	0	0
isotig00929	isogroup00077	0	0	0	0	0	0	0	0	0	0	0	0	0	0
isotig00930	isogroup00077	0	0	0	0	0	0	0	0	0	0	0	0	0	0
isotig00931	isogroup00077	0	0	0	0	0	0	0	0	0	0	0	0	0	0
isotig00932	isogroup00077	0	0	0	0	0	0	0	0	0	0	0	0	0	0
isotig00933	isogroup00077	0	0	0	0	0	0	0	0	0	0	0	0	0	0
isotig00934	isogroup00077	0	0	0	0	0	0	0	0	0	0	0	0	0	0
isotig00935	isogroup00077	0	0	0	0	0	0	0	0	0	0	0	0	0	0
isotig00936	isogroup00077	0	0	0	0	0	0	0	0	0	0	0	0	0	0
isotig00937	isogroup00077	0	0	0	0	0	0	0	0	0	0	0	0	0	0
isotig00938	isogroup00077	0	0	0	0	0	0	0	0	0	0	0	0	0	0
isotig00939	isogroup00077	0	0	0	0	0	0	0	0	0	0	0	0	0	0
isotig00940	isogroup00077	0	0	0	0	0	0	0	0	0	0	0	0	0	0
isotig00941	isogroup00077	0	0	0	0	0	0	0	0	0	0	0	0	0	0
isotig00942	isogroup00077	0	0	0	0	0	0	0	0	0	0	0	0	0	0
isotig00943	isogroup00077	0	0	0	0	0	0	0	0	0	0	0	0	0	0
isotig00944	isogroup00077	0	0	0	0	0	0	0	0	0	0	0	0	0	0
isotig00945	isogroup00077	0	0	0	0	0	0	0	0	0	0	0	0	0	0
isotig00946	isogroup00077	0	0	0	0	0	0	0	0	0	0	0	0	0	0
isotig00947	isogroup00077	0	0	0	0	0	0	0	0	0	0	0	0	0	0
isotig00948	isogroup00077	0	0	0	0	0	0	0	0	0	0	0	0	0	0
isotig00949	isogroup00077	0	0	0	0	0	0	0	0	0	0	0	0	0	0
isotig00950	isogroup00077	0	0	0	0	0	0	0	0	0	0	0	0	0	0
isotig00951	isogroup00077	0	0	0	0	0	0	0	0	0	0	0	0	0	0
isotig00952	isogroup00077	0	0	0	0	0	0	0	0	0	0	0	0	0	0
isotig00953	isogroup00077	0	0	0	0	0	0	0	0	0	0	0	0	0	0
isotig00954	isogroup00077	0	0	0	0	0	0	0	0	0	0	0	0	0	0
isotig00955	isogroup00077	0	0	0	0	0	0	0	0	0	0	0	0	0	0
isotig00956	isogroup00077	0	0	0	0	0	0	0	0	0	0	0	0	0	0
isotig00957	isogroup00077	0	0	0	0	0	0	0	0	0	0	0	0	0	0
isotig00958	isogroup00077	0	0	0	0	0	0	0	0	0	0	0	0	0	0
isotig00959	isogroup00077	0	0	0	0	0	0	0	0	0	0	0	0	0	0
isotig00960	isogroup00077	0	0	0	0	0	0	0	0	0	0	0	0	0	0
isotig00961	isogroup00077	0	0	0	0	0	0	0	0	0	0	0	0	0	0
isotig00962	isogroup00077	0	0	0	0	0	0	0	0	0	0	0	0	0	0
isotig00963	isogroup00077	0	0	0	0	0	0	0	0	0	0	0	0	0	0
isotig00964	isogroup00077	0	0	0	0	0	0	0	0	0	0	0	0	0	0
isotig00965	isogroup00077	0	0	0	0	0	0	0	0	0	0	0	0	0	0
isotig00966	isogroup00077	0	0	0	0	0	0	0	0	0	0	0	0	0	0
isotig00967	isogroup00077	0	0	0	0	0	0	0	0	0	0	0	0	0	0
isotig00968	isogroup00077	0	0	0	0	0	0	0	0	0	0	0	0	0	0
isotig00969	isogroup00077	0	0	0	0	0	0	0	0	0	0	0	0	0	0
isotig00970	isogroup00077	0	0	0	0	0	0	0	0	0	0	0	0	0	0
isotig00971	isogroup00077	0	0	0	0	0	0	0	0	0	0	0	0	0	0
isotig00972	isogroup00077	0	0	0	0	0	0	0	0	0	0	0	0	0	0
isotig00973	isogroup00077	0	0	0	0	0	0	0	0	0	0	0	0	0	0
isotig00974	isogroup00077	0	0	0	0	0	0	0	0	0	0	0	0	0	0
isotig00975	isogroup00077	0	0	0	0	0	0	0	0	0	0	0	0	0	0
isotig00976	isogroup00077	0	0	0	0	0	0	0	0	0	0	0	0	0	0
isotig00977	isogroup00077	0	0	0	0	0	0	0	0	0	0	0	0	0	0
isotig00978	isogroup00077	0	0	0	0	0	0	0	0	0	0	0	0	0	0
isotig00979	isogroup00077	0	0	0	0	0	0	0	0	0	0	0	0	0	0
isotig00980	isogroup00077	0	0	0	0	0	0	0	0	0	0	0	0	0	0
isotig00981	isogroup00077	0	0	0	0	0	0	0	0	0	0	0	0	0	0
isotig00982	isogroup00077	0	0	0	0	0	0	0	0	0	0	0	0	0	0
isotig00983	isogroup00077	0	0	0	0	0	0	0	0	0	0	0	0	0	0
isotig00984	isogroup00077	0	0	0	0	0	0	0	0	0	0	0	0	0	0
isotig00985	isogroup00077	0	0	0	0	0	0	0	0	0	0	0	0	0	0
isotig00986	isogroup00077	0	0	0	0	0	0	0	0	0	0	0	0	0	0
isotig00987	isogroup00077	0	0	0	0	0	0	0	0	0	0	0	0	0	0
isotig00988	isogroup00077	0	0	0	0	0	0	0	0	0	0	0	0	0	0
isotig00989	isogroup00077	0	0	0	0	0	0	0	0	0	0	0	0	0	0
isotig00990	isogroup00077	0	0	0	0	0	0	0	0	0	0	0	0	0	0
isotig00991	isogroup00077	0	0	0	0	0	0	0	0	0	0	0	0	0	0
isotig00992	isogroup00077	0	0	0	0	0	0	0	0	0	0	0	0	0	0
isotig00993	isogroup00077	0	0	0	0	0	0	0	0	0	0	0	0	0	0
isotig00994	isogroup00077	0	0	0	0	0	0	0	0	0	0	0	0	0	0
isotig00995	isogroup00077	0	0	0	0	0	0	0	0	0	0	0	0	0	0
isotig00996	isogroup00077	0	0	0	0	0	0	0	0	0	0	0	0	0	0
isotig00997	isogroup00077	0	0	0	0	0	0	0	0	0	0	0	0	0	0
isotig00998	isogroup00077	0	0	0	0	0	0	0	0	0	0	0	0	0	0
isotig00999	isogroup00077	0	0	0	0	0	0	0	0	0	0	0	0	0	0
isotig01000	isogroup00077	0	0	0	0	0	0	0	0	0	0	0	0	0	0
isotig01001	isogroup00077	11.5070362249298	5.84498490393192	10.4725979227299	0.800842409138083	12.3296578629506	11.407464662858	0.647534351930017	5.29218239834282	6.1129568036221	2.08562132381331	0.349064341923429	5.13315830266354	4.21660980631677	1.01960951407993
isotig01002	isogroup00078	0.0289711285285303	0.0376624670870894	0.152344164885854	0.0392270606190735	0.0577218353355856	0.0677831310192207	0.0774500946403955	0.0187255370045937	0.214764903221367	0.0499369306317442	0.0176085168460095	0.013184949962978	0.0301846678918459	0.0212445207912266
isotig01003	isogroup00078	0.0289842892471229	0.0376795760212598	0.15241337029086	0.0392448803013657	0.0577480566417647	0.0678139228715916	0.0774852779056773	0.0187340434568975	0.214862464503872	0.0499596154881789	0.0176165158694102	0.0123399111377096	0.0301983798851342	0.021254171542646
isotig01004	isogroup00078	0.0299315474883502	0.0389110117348553	0.157394510930545	0.0405274729492133	0.0596353660769685	0.0700302027590291	0.0800176349161991	0.0193463053931745	0.22188455286686	0.051592384782476	0.0181922550119758	0.013622042909366	0.0311853167727015	0.0219487957572532
isotig01005	isogroup00078	0.01084768010339	0.0167645965234209	0.0145657519847581	0.00632489683991423	0.0119451723548835	0.00870411209684848	0.0133942866344306	0.004068519944403	0	0	0.00317318312941863	0.000868653980210355	0.00751800432621201	0.0127613918417705
isotig01006	isogroup00078	0.0242085605033641	0.0309869574443061	0.162295468350548	0.0393342221141628	0.0523388461381615	0.0606423778788951	0.0682671173687709	0.0163796674101045	0.198786095555563	0.0409691042392335	0.0166179955257458	0.0115150374717671	0.0228849010124198	0.023808740311259
isotig01007	isogroup00078	0.0108527122729137	0.0167723735126849	0.014572508944083	0.00632783091916578	0.0119507136440538	0.00870814987886341	0.0134005001584608	0.00407040730482255	0	0	0.00317465514880756	0	0.00752149188040695	0.0127673117699483
isotig01008	isogroup00078	0.0299455954612014	0.0389292740995619	0.157468381946314	0.0405464939784448	0.0596633551411473	0.0700630705012502	0.080055190126579	0.0193553853237407	0.221988691424213	0.0516165989805904	0.0182007933043781	0.012749182283078	0.0311999531854546	0.0219590971319828
isotig01009	isogroup00078	0.024219587785707	0.031001072365705	0.162369395833854	0.0393521393122106	0.0523626870944954	0.0606700011910173	0.0682982138388751	0.0163871285401121	0.19887664494619	0.0409877661452034	0.0166255652169965	0.0106669284314474	0.0228953253523891	0.0238195854708298
isotig01010	isogroup00078	0.0112151630343453	0.0173325246894428	0.0150591906905377	0.00653916307993689	0.0123498346334446	0.00899897815062474	0.0138480400327206	0.00420634772136264	0	0	0.00328067990529539	0.000898081056561361	0.00777268903652792	0.0131937048923387
isotig01011	isogroup00078	0	0.0059334236264104	0.00304299749888228	0.00422836149558226	0.00286602366029204	0.00187037038127523	0.0153504622309389	0.00489584452082221	0	0	0	0.00609754165587833	0.0135701609397187	0.00255939879777605
isotig01012	isogroup00078	0.0250133613229836	0.032017102493419	0.16769089555618	0.0406418675725606	0.0540788234599885	0.0626584017318551	0.0705366216626677	0.0169242008099699	0.20539463440734	0.0423311004911886	0.0171704520180553	0.0118978488162888	0.0236456974707283	0.024600249319568
isotig01013	isogroup00078	0	0.00593618378626142	0.00304441306602395	0.00423032848030652	0.00286735690125666	0.00187124045588274	0.0153576030879234	0.00489812201090788	0	0	0	0.00522889556702837	0.0135764736211917	0.00256058940041108
isotig01014	isogroup00078	0.0112205420094218	0.0173408376509246	0.0150664133239624	0.00654229936918387	0.0123557578155229	0.00900329420729171	0.0138546817785397	0.00420836515432253	0	0	0.00328225337287586	0	0.00777641694493872	0.0132000328083542
isotig01015	isogroup00078	0	0.00613500789064101	0.00314638138826738	0.00437201736690653	0.00296339497695581	0.00193391501602368	0.0158719843451952	0.00506217770005527	0	0	0	0.00630470172495625	0.0140311984588245	0.00264635273129024
isotig01016	isogroup00078	0.0250251341632674	0.0320321717289823	0.167769821299303	0.040660996157863	0.0541042763106913	0.0626878926645811	0.070569820574652	0.0169321663892655	0.205491305870035	0.0423510241343441	0.0171785334984529	0.011021711742942	0.0236568266035197	0.0246118277237034
isotig01017	isogroup00078	4.40056049746895	3.65699645767815	2.65856996511496	0.859825048064997	2.95222278164136	3.83220323616578	6.87038260160414	3.33507799257978	3.6407472274525	1.13354567684306	2.83483380861305	6.53196740943587	4.15388428815161	5.26583562373299
isotig01018	isogroup00078	1.73815439477529	2.22177066244482	1.17481433742923	0.49819807560999	1.48066753914828	1.18513834108465	5.76864406326506	2.45750207175366	1.20823257338395	1.2305234700207	1.60923128767879	2.27760095764273	2.39465787030605	4.05654427290923
isotig01019	isogroup00078	4.85497785034933	4.03463077284024	2.93310324938402	0.948613606364939	3.25707968846453	4.22793001944251	7.57984247083945	3.67946987491144	4.01670358995612	1.25059958989261	3.12756871724723	7.20648133578774	4.58282898814583	5.809604329155
isotig01020	isogroup00078	0.241583590508062	0.346762891106341	0.0495591893075677	0.118580360922182	0.111022546048834	0.221691593158432	0.508084230862192	0.238663991006546	0.253028413718846	0.173827507538755	0.055525341034046	0.166114027151557	0.158990433072696	0.543370325879746
isotig01021	isogroup00078	0	0.00613795883238735	0.00314789479922855	0.00437412030936295	0.00296482037136512	0.00193484523007661	0.0158796187772997	0.00506461260996391	0	0	0	0.00540662939101587	0.0140379474720322	0.00264762562822689
isotig01022	isogroup00078	3.86356898303344	5.71177675030918	2.76251592597258	1.11296736635421	7.15398017155313	5.64906485320157	1.93056053184187	4.43397721204564	2.0759033212896	1.6724286838242	1.51280810156715	8.63837008346393	3.22576883581842	2.67983046688054
isotig01023	isogroup00078	1.55688938804382	1.96064959484663	1.06756965921661	0.511526031928064	1.34260461844453	1.0773208808696	5.05953427369635	2.1086134201697	1.15830034770866	0.999801005228783	1.46137559338605	2.11928630562618	2.12300334474437	3.47466973683046
isotig01024	isogroup00078	3.88257446404181	5.70491975616769	2.76347214470777	1.11335260947167	7.19317473340715	5.71665817831868	1.93122877709346	4.44280124681348	2.0766218755718	1.67300757918032	1.51333174576984	8.62579716552269	3.22688540516277	2.68075806482685
isotig01025	isogroup00078	1.88837401633761	2.41378671643516	1.27634741510351	0.541254737668415	1.6086339143213	1.28756366856526	6.26719789180651	2.66989116234142	1.31265381494832	1.33687119755613	1.74830875730289	2.47444213294655	2.60161566423385	4.40713024349902
isotig01026	isogroup00078	0.257395792171448	0.369459319916018	0.0528029522384736	0.126341718290352	0.118289227049869	0.236201817841849	0.541339512412913	0.254285098167209	0.269589705385532	0.185204917726534	0.0591596023181516	0.176986572306274	0.169396722610026	0.578935163510652
isotig01027	isogroup00078	4.19004767523974	6.15671018885636	2.98232014421395	1.20152248366218	7.76282473097245	6.16937821335923	2.08416882219761	4.79464056856337	2.2410760547355	1.80549828025847	1.63317721835228	9.30890101277365	3.48243254968817	2.89305567773058
isotig01028	isogroup00078	4.16942283829972	6.16394130261148	2.98120650711753	1.20107381955327	7.72031467355809	6.09626490879482	2.08339056647611	4.78498661046001	2.24023920781439	1.80482408373859	1.63256736875618	9.32221416774113	3.4811321641207	2.89197537314591
isotig01029	isogroup00078	1.69746032086549	2.13767587853806	1.16396010544911	0.557711516923272	1.46382786338075	1.17459176108441	5.51635764082736	2.29899929967395	1.26288283225476	1.09007264624603	1.59332262311256	2.31063583577641	2.31468848490016	3.78839630591396
isotig01030	isogroup00078	3.26771077164449	4.23964090921986	2.20011458418394	0.889677780610716	2.96159740452277	2.40298228104322	11.1149394968201	4.74269213174975	2.18587652005003	2.15321408247221	2.88778552474269	4.3396880579817	4.45853691627486	7.72715592108448
isotig01031	isogroup00078	3.05372276201028	3.91766063030085	2.08242075462464	0.942727806844386	2.82200400456701	2.29851184066603	10.2306700939162	4.28203628424949	2.16812342884495	1.80500040436226	2.71552714498408	4.20656650394307	4.120928816408	6.94846439125144
isotig01032	isogroup00080	0	0	0	0	0	0	0	0	0	0	0	0	0	0
isotig01033	isogroup00080	0	0	0	0	0	0	0	0	0	0	0	0	0	0
isotig01034	isogroup00080	0	0	0	0	0	0	0	0	0	0	0	0	0	0
isotig01035	isogroup00080	0	0	0	0	0	0	0	0	0	0	0	0	0	0
isotig01036	isogroup00080	0.00987297207932944	0	0	0	0.00110052579414993	0	0	0.00203662081549612	0	0	0	0	0.00752672928287686	0.0223583534434734
isotig01037	isogroup00080	0	0	0	0	0	0	0	0	0	0	0	0	0	0
isotig01038	isogroup00080	0.0109534904828612	0	0	0	0.0012209696042393	0	0	0.00225951279315772	0	0	0	0	0.0083504700413033	0.0248052977044544
isotig01039	isogroup00080	0.00275017595097701	0	0	0	0.00122623240425757	0.000350273355171197	0	0	0	0	0	0	0	0
isotig01040	isogroup00080	0	0	0	0	0	0	0	0	0	0	0	0	0	0
isotig01041	isogroup00080	0.00247782842961812	0	0	0	0.00110479968072915	0.00031558609087269	0	0	0	0	0	0	0	0
isotig01042	isogroup00080	0	0	0	0	0	0	0	0	0	0	0	0	0	0
isotig01043	isogroup00080	0	0	0	0	0	0	0	0	0	0	0	0	0	0
isotig01044	isogroup00080	0.00295389268808641	0	0	0	0.00131706443420258	0.000376219529628323	0	0	0	0	0	0	0	0
isotig01045	isogroup00080	0.00289196972522001	0	0	0	0.00128945458487369	0.000368332774616284	0	0	0	0	0	0	0	0
isotig01046	isogroup00080	0.00264199097567977	0	0	0	0.00117799551878989	0.000336494486127196	0	0	0	0	0	0	0	0
isotig01047	isogroup00080	0.0117611211175422	0	0	0	0.00131099501284681	0	0	0.00242611281477303	0	0	0	0	0.00896617290149156	0.0266342597471792
isotig01048	isogroup00080	0.00259234462418147	0	0	0	0.00115585949329714	0.000330171329201494	0	0	0	0	0	0	0	0
isotig01049	isogroup00080	0	0	0	0	0	0	0	0	0	0	0	0	0	0
isotig01050	isogroup00080	0	0	0	0	0	0	0	0	0	0	0	0	0	0
isotig01051	isogroup00080	0.0103274184421109	0	0	0	0.00115118226722411	0	0	0.00213036512212746	0	0	0	0	0.00787317964440534	0.0233874936373814
isotig01052	isogroup00080	0.0105243846701306	0	0	0	0.00117313780531034	0	0	0.00217099579713711	0	0	0	0	0.00802333822525224	0.0238335437737645
isotig01053	isogroup00080	0.0115156831697988	0	0	0	0.00128363640287764	0	0	0.00237548327492723	0	0	0	0	0.00877906156626585	0.0260784404518348
isotig01054	isogroup00080	0	0	0	0	0	0	0	0	0	0	0	0	0	0
isotig01055	isogroup00080	0	0	0	0	0	0	0	0	0	0	0	0	0	0
isotig01056	isogroup00080	0	0	0	0	0	0	0	0	0	0	0	0	0	0
isotig01057	isogroup00080	0	0	0	0	0	0	0	0	0	0	0	0	0	0
isotig01058	isogroup00080	0.0110423506003533	0	0	0	0.00123087471189944	0	0	0.00227784307541697	0	0	0	0	0.00841821317306076	0.0250065305143878
isotig01059	isogroup00080	0.0124117363282999	0	0	0	0.00138351814121706	0	0	0.00256032331090941	0	0	0	0	0.00946217395561663	0.028107644328938
isotig01060	isogroup00080	0.00311809808491956	0	0	0	0.00139027937831525	0.000397133382527637	0	0	0	0	0	0	0	0
isotig01061	isogroup00080	0.00277258368550425	0	0	0	0.00123622343416733	0.000353127293426259	0	0	0	0	0	0	0	0
isotig01062	isogroup00080	0.0147438517062009	0.0172011603239011	0.00907378404592425	0	0.00805992485936188	0.00858922432532025	0	0.00202759851469003	0.0210186833849095	0	0.00790698028763477	0.00649357092058896	0.00749338561126189	0.0254392059002658
isotig01063	isogroup00080	0.0161733886587033	0.0188689534351538	0.00995356158649866	0	0.00884140046359659	0.00942201983975244	0	0.00222419076611435	0.0230566165648152	0	0.0086736266653332	0.00712317570566508	0.0082199306039888	0.0279057448753866
isotig01064	isogroup00080	0.0153490346134018	0.0179072070489687	0.00944623075236499	0	0.00839075623608806	0.00894178157096939	0	0.0021108242543548	0.021881425914466	0	0.00823153383124089	0.00676010901430732	0.00780096255786759	0.026483395226799
isotig01065	isogroup00080	0	0	0	0	0	0	0	0	0	0	0	0	0	0
isotig01066	isogroup00080	0.0172210575596719	0.0200912338196172	0.0105983267095107	0	0.00941412276083362	0.0100323531087243	0	0.00236826790076144	0.0245501625771109	0	0.00923548102422118	0.00758459599429115	0.00875239574432816	0.0297134044624562
isotig01067	isogroup00080	0	0	0	0	0	0	0	0	0	0	0	0	0	0
isotig01068	isogroup00080	0.0169045254535081	0.0197219463624261	0.0104035238837522	0	0.00924108622722664	0.00984795317577702	0	0.00232473788966945	0.0240989176613866	0	0.00906572801980181	0.0074451871260404	0.00859152210173494	0.0291672564420335
isotig01069	isogroup00080	0.0156095457513357	0.0182111367098916	0.00960655668715283	0	0.00853316815385653	0.00909354575359593	0	0.00214665017059844	0.0222528079139317	0	0.00837124335039498	0.00687484480950427	0.00793336421595984	0.0269328840448686
isotig01070	isogroup00080	0.0162895211765973	0.0190044413726968	0.0100250328281442	0	0.00890488586663821	0.00948967436229734	0	0.00224016149923628	0.0232221738881624	0	0.00873590737379658	0.00717432344888431	0.00827895356189202	0.0281061212148461
isotig01071	isogroup00080	0.0180524189591044	0.0210611554522884	0.0111099700679009	0	0.00986859765273593	0.0105166736036282	0	0.00248259807528095	0.0257353428394542	0	0.00968133183228703	0.00795074890436038	0.00917492519405434	0.0311478446778851
isotig01072	isogroup00080	2.83161774286183	0.296763914292426	0.228295579799866	0.0264355067173192	2.44895732756645	2.78247422900863	0.07997527486788	0.397911324407229	0	0	0.0132626200958193	0.0544593264761967	0.103693471619385	0
isotig01073	isogroup00080	0	0	0	0	0.0156925099307206	0.0335396302675633	0	0	0	0	0	0	0	0
isotig01074	isogroup00080	3.26631661146146	0.341427379654163	0.262654446324929	0.0304140946848088	2.81947808642973	3.20371666466188	0.0920116874734138	0.45779764413407	0	0	0.0152586665985345	0.0626555461799722	0.119299512498557	0
isotig01075	isogroup00080	3.2484658636122	0.336920087513514	0.259187060894897	0.0300125884843492	2.78404491429028	3.15898064283488	0.0907970117311905	0.458704163430065	0	0	0.0150572320559796	0.0618284102568042	0.143409875628922	0.07629880350017
isotig01076	isogroup00080	0.0120955605806003	0	0	0	0.0218000345353716	0.0442028315743161	0	0	0	0	0	0	0	0
isotig01077	isogroup00080	3.28524959036921	0.344306193985142	0.264869070661565	0.0306705373044109	2.84124001807354	3.22823316957494	0.0927875027134932	0.46165765799692	0	0	0.0153873231465829	0.0631838391494491	0.120305410580332	0
isotig01078	isogroup00080	0.0474821075815193	0	0	0	0.0239148124824596	0.0399355597604474	0	0.00979472522429299	0	0	0	0	0.0361983166441613	0.107528081211868
isotig01079	isogroup00080	23.3867811125473	15.2010311744747	4.51215899005289	0.479181294546195	15.765103599808	12.9847067540138	65.9501393550799	18.0391828587094	2.93253429499511	0.421460464999702	14.960047514708	34.2092486180604	24.7421820490898	28.3036178027411
isotig01080	isogroup00080	2.5400118478708	0.241339920843013	0.185658816669395	0.0214983789852431	2.07552855095457	2.33923980510259	0.0650389942187961	0.323596916302806	0	0	0.0107856768627939	0.0442884357158668	0.084327551387869	0
isotig01081	isogroup00080	0.299541690669413	0	0	0	0.117986076041074	0.122130976714028	0	0	0	0	0	0	0	0
isotig01082	isogroup00080	2.32887627494237	0.333418612242743	0.186540806297278	0.0216005090516813	2.05799951029456	2.35585611035818	0.0653479680630659	0.325134193814933	0	0	0.0108369152326884	0.0444988320850633	0.0847281573327045	0
isotig01083	isogroup00080	36.732466545229	22.8038549535121	6.06316593433201	0.862473176406718	24.4036091125082	27.1438986357198	94.2621568779007	25.753934335589	3.9047052201519	0.598880594192589	21.0429032045932	48.3280339270124	32.3413287870889	37.8073538694068
isotig01084	isogroup00080	0.0191603850038038	0.114962310022823	0	0	0.0840653324126627	0.129821764462336	0	0	0	0	0	0	0	0
isotig01085	isogroup00081	0.499564928237911	0.170903791239285	0.0539379666560123	0	0.476909378982407	0.575553737195486	0.0170056975127091	0.227797996502487	0	0	0.0141006145929523	0.169840944427393	0.190423407655476	0.0113415117055296
isotig01086	isogroup00081	0.0823610579267983	0.0720659256859485	0	0	0.230520121194292	0.353999381949288	0.00665867838604397	0.00849482018242433	0	0	0	0.0544108874736038	0.00392428301658667	0
isotig01087	isogroup00081	0.161529321677637	0.0997681104479521	0	0	0.221287254645433	0.330515075255256	0.0122910377654527	0.00784015608050258	0	0	0	0.0502176433533373	0.0108655594915693	0
isotig01088	isogroup00081	8.04525297182463	7.49672616417124	4.07248384328449	2.30920695193767	7.87602976889225	7.11975845864775	10.8243430948469	6.74068320486815	2.79866017997435	2.74794844750008	2.9745370150971	6.46315614643787	9.59026840404743	12.7571066214335
isotig01089	isogroup00081	9.72548963726617	9.69918065534717	5.28115061923624	3.06156707999562	9.82714112061253	8.8386584770943	14.3261691540122	8.45357012821269	3.71048851551151	3.64325445033495	3.91277143032838	8.29826101572462	12.30494225917	16.8886346011132
isotig01090	isogroup00081	8.56436876520334	8.4502192746381	4.56943305531573	2.64897307898058	8.51770099923896	7.65414554616933	12.4062406701831	7.31431946640278	3.21044221166328	3.15226898730153	3.38546434303803	7.17994068352736	10.6593260791883	14.6126272036975
isotig01091	isogroup00081	1.03400301664303	0.240932474410609	0.127094289064578	0	0.871497575149355	0.964815809932438	0.0333921720546251	0.45617628309871	0	0	0.0415316820917165	0.242543654838506	0.393592620287998	0.0389725850649891
isotig01092	isogroup00081	0.269395175195594	0.0364594754643809	0.0299175921718681	0	0.452504926467023	0.602260791684605	0.0157208225895267	0.0325907821451177	0	0	0.0195528522355605	0	0.0370601813261651	0.0235903443475015
isotig01093	isogroup00081	0.407765442067576	0.101518030330416	0.0249908287831834	0	0.396219855471246	0.511197295869975	0.0262639040875147	0.0272238037011723	0	0	0.0163329314616854	0	0.0464357880578441	0.0197055382377698
isotig01094	isogroup00081	0.412092419927681	0.16671011533438	0.0322780627468963	0.0720829344074776	0.553202650654412	0.52168926595127	0.0593641337417356	0.412672441468285	0.0240330565801028	0.070444474541357	0.140637028923665	0.221095230168888	0.23490714934172	0.111502251448007
isotig01095	isogroup00081	8.78981238706612	8.35926649236007	4.51213136123826	2.70809437814257	8.88652364226198	7.80356701160613	12.1807867977203	7.83382123438953	3.17252655002894	3.19609292547323	3.54495818077677	7.29904050924519	10.7832774265365	14.4437073143335
isotig01096	isogroup00081	1.17200738542738	0.309409949752828	0.16156818696784	0.0100225526706454	0.857665051345074	0.888302074320936	0.278955081217538	0.518343191976269	0	0	0.0301697205691969	0.297320918546063	0.486057484696581	0.0485326702226336
isotig01097	isogroup00081	0.371273753381896	0.11000703803908	0.0677014478027188	0.0146990239059788	0.377135133323843	0.442382659795069	0.373538941917094	0.0680775621731571	0	0	0	0.0484499245858707	0.125796951699806	0.0355888815587308
isotig01098	isogroup00081	0.505935452479294	0.168645150826431	0.0553541352959675	0.0120182327618928	0.328545893622474	0.370689231655989	0.319956829795653	0.055661654358317	0	0	0	0.0396136828332053	0.119996622355645	0.0290982221026451
isotig01099	isogroup00081	0.927195406601652	0.242219200423086	0.0921074018254274	0.151563268719426	1.08884877730169	0.907725781739012	0.124820420097399	0.877850358812671	0.0505324685036884	0.148118204571912	0.311548147117534	0.360802401360459	0.516440489776653	0.253559796883254
isotig01100	isogroup00081	1.07608247431073	0.321737790298966	0.128436681896265	0.178932445012883	1.09539969873692	0.81309189962074	0.418998755388662	0.993739115388022	0.0557837131011757	0.163510385966949	0.326436033915661	0.436594073406169	0.636399706589002	0.286942178264329
isotig01101	isogroup00081	14.5145137199317	15.8890948063902	15.8736180945422	6.07486307628311	16.3767060770216	15.5986153488129	31.2594538339545	14.4723985678546	13.7616237609983	8.79484881399054	7.02885115140664	15.2128382921552	20.3681172800171	28.7459614576307
isotig01102	isogroup00081	14.5283107862054	15.9041985086777	15.8887070851263	6.08063766095638	16.3922732881215	15.613442929943	31.2891681436826	14.4861556007138	13.7747051524061	8.8032089364373	7.03553256885094	15.2272991650565	20.38747860823	28.7732865160505
isotig01103	isogroup00081	31.8366722715088	23.9173165600141	12.7407734633513	8.44305695753458	30.8355862460994	33.4756461945084	28.9364271511416	20.7589415299874	11.9342434481706	10.2535347748377	9.75095946010015	30.8072238294141	25.0173643246652	37.1588419159631
isotig01104	isogroup00081	12.6386198121397	3.37960883374343	1.32357719676911	0.641915020458746	7.63502605646263	7.15700870475761	0.379364309821136	5.65789421779748	1.28411919962314	0.26260081138878	1.34810362882661	3.83802937480018	5.65332533472048	2.04212994570438
isotig01105	isogroup00081	53.9395791216027	30.9564798685888	7.82191253278515	5.95528304193954	46.6623753665287	54.9501961989973	32.0660703753663	26.5693364144957	7.57784627814992	7.36833685226894	13.814912420639	43.1756748515134	29.7174164278969	52.516074986681
isotig01106	isogroup00082	6.53544616268061	85.330506010912	63.7875499129387	58.5988924202003	63.5188458750166	55.1697443530407	135.467356718981	151.228726673322	36.8764230901122	48.287434473929	37.8426267640911	122.31952321254	138.313662177958	81.8532035936403
isotig01107	isogroup00082	9.2187806301201	112.564948405507	84.3227891453177	76.4791634551579	76.731386635672	65.551271485137	178.143218713186	205.989437431417	43.7209171730426	60.5305140806415	44.7312078565639	154.253148033004	189.682515336595	105.439192624119
isotig01108	isogroup00082	8.71944905250024	123.157177211434	95.1930511869238	87.1681006350669	84.4130242800296	71.3878861325859	198.636025199068	226.065509509588	49.2045466702443	68.5350015129507	49.5767107729587	171.691351084439	204.212000613363	113.425252892784
isotig01109	isogroup00082	4.90731746952158	66.4696151246698	48.4494935291919	44.7376479591859	43.5073796936744	36.7728387812013	128.257751908453	121.090985086942	24.5875034117315	36.6578524064522	26.4941833856835	83.7578088278213	108.048275968884	61.6471155802717
isotig01110	isogroup00082	9.49557543455793	172.982098281339	123.767735402113	110.47892812554	135.623744139593	98.8454225474441	210.746646956714	305.322040369443	49.4793185542602	93.321119947224	70.2280476631127	229.319185499401	266.816069790502	125.392348380884
isotig01111	isogroup00082	5.85606221047094	13.6018466236116	9.3550290249381	6.37083682835277	29.1602463806038	22.642674385966	4.05620247610977	22.7892732130723	10.6574579626982	7.80964984235955	6.080634763573	26.6513219010811	17.0977402863593	15.2905356446052
isotig01112	isogroup00083	0	0	0	0	0	0	0	0	0	0	0	0	0	0
isotig01113	isogroup00083	0	0	0	0	0	0	0	0	0	0	0	0	0	0
isotig01114	isogroup00083	0	0	0	0	0	0	0	0	0	0	0	0	0	0
isotig01115	isogroup00083	0	0	0	0	0	0	0	0	0	0	0	0	0	0
isotig01116	isogroup00083	0	0	0	0	0	0	0	0	0	0	0	0	0	0
isotig01117	isogroup00083	0	0	0	0	0	0	0	0	0	0	0	0	0	0
isotig01118	isogroup00083	0	0	0	0	0	0	0	0	0	0	0	0	0	0
isotig01119	isogroup00083	0	0	0	0	0	0	0	0	0	0	0	0	0	0
isotig01120	isogroup00083	0	0	0	0	0	0	0	0	0	0	0	0	0	0
isotig01121	isogroup00083	0	0	0	0	0	0	0	0	0	0	0	0	0	0
isotig01122	isogroup00083	0	0	0	0	0	0	0	0	0	0	0	0	0	0
isotig01123	isogroup00083	0	0	0	0	0	0	0	0	0	0	0	0	0	0
isotig01124	isogroup00083	0	0	0	0	0	0	0	0	0	0	0	0	0	0
isotig01125	isogroup00083	0	0	0	0	0	0	0	0	0	0	0	0	0	0
isotig01126	isogroup00083	0	0	0	0	0	0	0	0	0	0	0	0	0	0
isotig01127	isogroup00083	0	0	0	0	0	0	0	0	0	0	0	0	0	0
isotig01128	isogroup00083	0	0	0	0	0	0	0	0	0	0	0	0	0	0
isotig01129	isogroup00083	0	0	0	0	0	0	0	0	0	0	0	0	0	0
isotig01130	isogroup00083	0	0	0	0	0	0	0	0	0	0	0	0	0	0
isotig01131	isogroup00083	0	0	0	0	0	0	0	0	0	0	0	0	0	0
isotig01132	isogroup00083	0	0	0	0	0	0	0	0	0	0	0	0	0	0
isotig01133	isogroup00083	0	0	0	0	0	0	0	0	0	0	0	0	0	0
isotig01134	isogroup00083	0	0	0	0	0	0	0	0	0	0	0	0	0	0
isotig01135	isogroup00083	0	0	0	0	0	0	0	0	0	0	0	0	0	0
isotig01136	isogroup00083	0	0	0	0	0	0	0	0	0	0	0	0	0	0
isotig01137	isogroup00083	0	0	0	0	0	0	0	0	0	0	0	0	0	0
isotig01138	isogroup00083	0	0	0	0	0	0	0	0	0	0	0	0	0	0
isotig01139	isogroup00083	0	0	0	0	0	0	0	0	0	0	0	0	0	0
isotig01140	isogroup00083	0	0	0	0	0	0	0	0	0	0	0	0	0	0
isotig01141	isogroup00083	0	0	0	0	0	0	0	0	0	0	0	0	0	0
isotig01142	isogroup00083	0	0	0	0	0	0	0	0	0	0	0	0	0	0
isotig01143	isogroup00083	0	0	0	0	0	0	0	0	0	0	0	0	0	0
isotig01144	isogroup00083	0	0	0	0	0	0	0	0	0	0	0	0	0	0
isotig01145	isogroup00083	0	0	0	0	0	0	0	0	0	0	0	0	0	0
isotig01146	isogroup00083	0	0	0	0	0	0	0	0	0	0	0	0	0	0
isotig01147	isogroup00083	0	0	0	0	0	0	0	0	0	0	0	0	0	0
isotig01148	isogroup00083	0	0	0	0	0	0	0	0	0	0	0	0	0	0
isotig01149	isogroup00083	0	0	0	0	0	0	0	0	0	0	0	0	0	0
isotig01150	isogroup00083	0	0	0	0	0	0	0	0	0	0	0	0	0	0
isotig01151	isogroup00083	0	0	0	0	0	0	0	0	0	0	0	0	0	0
isotig01152	isogroup00083	0	0	0	0	0	0	0	0	0	0	0	0	0	0
isotig01153	isogroup00083	0	0	0	0	0	0	0	0	0	0	0	0	0	0
isotig01154	isogroup00083	0	0	0	0	0	0	0	0	0	0	0	0	0	0
isotig01155	isogroup00083	0	0	0	0	0	0	0	0	0	0	0	0	0	0
isotig01156	isogroup00083	0	0	0	0	0	0	0	0	0	0	0	0	0	0
isotig01157	isogroup00083	0	0	0	0	0	0	0	0	0	0	0	0	0	0
isotig01158	isogroup00083	0	0	0	0	0	0	0	0	0	0	0	0	0	0
isotig01159	isogroup00083	0	0	0	0	0	0	0	0	0	0	0	0	0	0
isotig01160	isogroup00083	0	0	0	0	0	0	0	0	0	0	0	0	0	0
isotig01161	isogroup00083	0	0	0	0	0	0	0	0	0	0	0	0	0	0
isotig01162	isogroup00083	0	0	0	0	0	0	0	0	0	0	0	0	0	0
isotig01163	isogroup00083	0	0	0	0	0	0	0	0	0	0	0	0	0	0
isotig01164	isogroup00083	0	0	0	0	0	0	0	0	0	0	0	0	0	0
isotig01165	isogroup00083	0	0	0	0	0	0	0	0	0	0	0	0	0	0
isotig01166	isogroup00083	0	0	0	0	0	0	0	0	0	0	0	0	0	0
isotig01167	isogroup00083	0	0	0	0	0	0	0	0	0	0	0	0	0	0
isotig01168	isogroup00083	0	0	0	0	0	0	0	0	0	0	0	0	0	0
isotig01169	isogroup00083	0	0	0	0	0	0	0	0	0	0	0	0	0	0
isotig01170	isogroup00083	0	0	0	0	0	0	0	0	0	0	0	0	0	0
isotig01171	isogroup00083	0	0	0	0	0	0	0	0	0	0	0	0	0	0
isotig01172	isogroup00083	0.0929449713464728	0.17610611506529	0.129078416540261	0.0709201710234296	0.295423536537219	0.261508599590436	0.0502276524557651	0.0655915869179701	0.091530508987813	0.0503042958923474	0.0321371827100198	0.0490146658451944	0.073421113948063	0.141245332193846
isotig01173	isogroup00083	0.0922103813067128	0.174714261410448	0.12805824602684	0.0703596538647586	0.293088658336634	0.259441767896502	0.0498306784970881	0.0650731841927448	0.0908070981430674	0.0499067161827157	0.0318831866736261	0.0486272787191301	0.0728408306015517	0.140129000533412
isotig01174	isogroup00083	0.130703865955977	0.247649224310564	0.181516523259742	0.0997314905016979	0.415439348255464	0.367746468174051	0.0706326362659197	0.0922381691033954	0.128714778264112	0.0707404160986136	0.0451929131859653	0.0689268738448047	0.103248441489464	0.198626248397596
isotig01175	isogroup00083	0.0979990082499282	0.185682177025074	0.136097269429055	0.0747765728960565	0.311487681096935	0.275728563228643	0.0529588643267019	0.0691582381960029	0.0965076321555854	0.0530396753772098	0.0338846952976999	0.051679919558262	0.0774135087383423	0.14892578129192
isotig01176	isogroup00083	0.455577307754393	0.240085344780893	0.103377307298675	0.00375570524948699	0.867566124374266	0.867690928156758	0.0121196374840834	0.225197196782458	0.095166022618299	0.0165165178489455	0.00628075621277785	0.0337483200223344	0.059564930519404	0.00303107086448847
isotig01177	isogroup00083	0.455263937753187	0.23992020147041	0.103306198956882	0.00375312187815015	0.866969366825515	0.86709408476141	0.0121113009608449	0.225042294322159	0.0951005624294022	0.0165051569204485	0.00627643597876163	0.0337251061552121	0.0595239586315794	0.00302898593474264
isotig01178	isogroup00083	0.454888462340607	0.2397223291393	0.103220997968052	0.00375002651990013	0.866254340543597	0.866378955619338	0.0121013122590216	0.224856692429935	0.0950221289758521	0.0164915444198955	0.00627125953671729	0.0336972916346717	0.0594748667069348	0.00302648780201295
isotig01179	isogroup00083	0.455702776580544	0.24015146577918	0.103405778052544	0.00375673959408888	0.867805057484807	0.867929895639037	0.0121229753076813	0.22525921749212	0.0951922319332586	0.0165210666007629	0.00628248597213141	0.0337576145197242	0.0595813350720119	0.00303190564027048
isotig01180	isogroup00083	0.456394092335942	0.240515783269674	0.10356264794064	0.0037624386887703	0.869121545642625	0.869246573180346	0.0121413662507767	0.225600942963422	0.0953366416079608	0.0165461295896759	0.00629201670522939	0.0338088259057009	0.059671721871873	0.00303650513855251
isotig01181	isogroup00083	0.455953921676483	0.240283817096777	0.103462766632347	0.00375880999342429	0.868283318745477	0.868408225700012	0.0121296564734613	0.225383361453262	0.0952446938962971	0.0165301716250675	0.00628594835073275	0.0337762188815427	0.0596141712996625	0.0030335765720094
isotig01182	isogroup00083	1.60947234031952	1.06119055405682	0.0435390718877197	0.0126040014267075	0.679723800276688	0.339553569514192	0.244037564735884	0.292813140886455	0.0756410414538012	0.443429690973008	0.113821177254822	0.186949917171745	0.530346604416228	0.122065694692712
isotig01183	isogroup00083	0.097182707874326	0.184135503915264	0.134963622730611	0.0741537079749582	0.30889308840038	0.273431832539759	0.0525177339355545	0.068582172204892	0.0957037544655564	0.052597871855874	0.033602446630161	0.0512494423677285	0.0767686789855897	0.147685277195231
isotig01184	isogroup00083	0.140924193681715	0.267014039688949	0.195710122980625	0.107529947800941	0.447924433974105	0.396502231419702	0.0761557222549268	0.0994506896372273	0.138779570207205	0.0762719298812769	0.0487267519157007	0.0743165785383272	0.111321905127864	0.214157735080942
isotig01185	isogroup00083	0.129255834787952	0.244905588589339	0.179505553031209	0.0986265935223788	0.410836813201905	0.363672309051423	0.0698501172635567	0.0912162885127455	0.127288783636113	0.0699567030339642	0.0446922336812811	0.0681632525019176	0.102104581204741	0.19642572436287
isotig01186	isogroup00083	0.15415421186463	0.292081421718162	0.214083465541393	0.117624901175855	0.489975754270701	0.433726015315154	0.0833052511175242	0.108787159109429	0.151808250303153	0.0834323683610908	0.0533012383611941	0.081293447872593	0.121772848933331	0.234262946649737
isotig01187	isogroup00083	0.139242309460639	0.263827314340902	0.193374386588268	0.106246612996784	0.4425786021616	0.391770106798487	0.0752468285847989	0.0982637781403006	0.137123281366793	0.0753616493110858	0.04814521404736	0.0734296344477316	0.109993314551589	0.21160183246377
isotig01188	isogroup00083	0	0	0	0	0	0	0	0	0	0	0	0	0	0
isotig01189	isogroup00083	0	0	0	0	0	0	0	0	0	0	0	0	0	0
isotig01190	isogroup00083	0	0	0	0	0	0	0	0	0	0	0	0	0	0
isotig01191	isogroup00083	0	0	0	0	0	0	0	0	0	0	0	0	0	0
isotig01192	isogroup00083	0	0	0	0	0	0	0	0	0	0	0	0	0	0
isotig01193	isogroup00083	0	0	0	0	0	0	0	0	0	0	0	0	0	0
isotig01194	isogroup00083	1.58855580511701	1.04739943194528	0.0429732426361009	0.0124402011345683	0.670890180437251	0.335140766627209	0.240866077916471	0.289007771750447	0.0746580183432524	0.437666924811252	0.112341969068884	0.184520335484834	0.523454275083869	0.12047934161531
isotig01195	isogroup00083	0.295959621710731	0.560765132751291	0.41101738778174	0.225827246850307	0.940701114340811	0.83270762352896	0.159937184388518	0.208859726033857	0.291455626082689	0.16018123591889	0.102332684597326	0.156074737037101	0.233790863506182	0.449759836157973
isotig01196	isogroup00083	6.88836150599392	5.71027348962019	0.339081422456794	0.0981595712015386	4.7417244184547	3.5094193066771	0.831492851755102	1.33243348858705	1.34649353237276	1.23336546622979	1.64623859994079	1.17863687011056	2.54020626498334	0.339516310049037
isotig01197	isogroup00083	2.21659537202026	0.554148843005065	2.42516549330463	0.197452750563306	1.52279924060895	2.62652178773003	0.238941332482552	0.711269551872663	0.526659261606596	0	0	0.813537937557684	0.42245924430912	0
isotig01198	isogroup00085	2.28527992210739	1.07847128423639	0.834700821595121	0.132509600651841	1.24147443660588	0.799700596513893	0.694231525553498	1.05172960965537	0.673612243002311	0.171393922433212	0.652283150578298	1.08421518094973	0.966719277114776	1.79097894286232
isotig01199	isogroup00085	2.38751705418488	1.10864728607048	0.861558534917212	0.133332452357821	1.30169973256759	0.852127861317629	0.709931811281868	1.08489872769538	0.677795207712767	0.172458236118975	0.646890017038955	1.11292195674757	0.981672039505432	1.84007941247819
isotig01200	isogroup00085	2.00042009988392	0.949146358815378	0.730655481088166	0.115992297489357	1.11796249136307	0.738057541642328	0.60769566312456	0.920631661112893	0.589646571255524	0.150029694006663	0.562760663082309	0.949067910495214	0.852057168901861	1.58094954765819
isotig01201	isogroup00085	2.29630217253556	1.08367291422466	0.838726709802172	0.133148714481352	1.24746225543195	0.803557673345953	0.69757990911726	1.0568022605058	0.676861176650232	0.172220581223083	0.655429210790091	1.08944451461991	0.97138191028414	1.79961710496616
isotig01202	isogroup00085	2.00886069102267	0.953151195772404	0.733738415607526	0.116481716466105	1.12267963267684	0.741171708484701	0.610259779846605	0.92451618288974	0.592134531471792	0.150662730690236	0.565135180648057	0.953072416446671	0.855652346829717	1.58762022085506
isotig01203	isogroup00085	0.130079678007475	0.0346879141353267	0.0320218876457304	0	0.0853229623303476	0.0810540866895695	0.0168265685209001	0.0411441694139728	0	0	0	0.0420129825155086	0.0148750727799975	0.0729433005648196
isotig01204	isogroup00085	0	0	0	0	0.00766292034445138	0.010835133288429	0	0.00177261441348737	0	0	0.0138252490554468	0.00946160143427777	0.00163776053840376	0.0166800414578294
isotig01205	isogroup00085	0	0.00710315414001297	0	0	0.0497835945764802	0.0618708124816889	0	0.001465256000016	0	0	0	0.00782102873916086	0.00947649362466301	0.032171635764753
isotig01206	isogroup00085	3.80114573077168	1.79532153547587	1.38483735095891	0.21984433176026	2.08585031769019	1.36269588470977	1.15178722953984	1.74490596975436	1.11757814301673	0.284356621405121	1.082191423504	1.8179837458941	1.60755598595952	2.97138144672834
isotig01207	isogroup00085	2.39910426429301	1.11402782524485	0.865739891338119	0.133979547689347	1.30801720295907	0.856263448349676	0.713377285753076	1.09016400924879	0.681084715307398	0.173295218545252	0.650029534108014	1.1183232419548	0.986436336438553	1.84900977246479
isotig01208	isogroup00085	0.131014542223135	0.0349372112595025	0.0322520244152583	0	0.0859361663717362	0.0816366109265582	0.016947498684808	0.0414398667300897	0	0	0	0.0423149238682895	0.0149819778205108	0.0734675337310965
isotig01209	isogroup00085	0	0	0	0	0.00771748844456446	0.0109122909008593	0	0.0017852373035122	0	0	0.0139236994556382	0.0095289780467294	0.00164942312616452	0.0167988210002554
isotig01210	isogroup00085	0	0.00714491400477789	0	0	0.0500762752836768	0.0622345546603327	0	0.00147387032700377	0	0	0	0.00786700903130039	0.00953220649311708	0.0323607747208168
isotig01211	isogroup00085	3.83165951530769	1.809733520279	1.39595416455606	0.221609137175767	2.10259452895606	1.37363495717877	1.16103322794211	1.75891324244734	1.12654952719232	0.286639300705391	1.09087873997709	1.83257765211114	1.62046067850736	2.9952342794429
isotig01212	isogroup00085	0.0207156110593073	0.0129472569120671	0	0	0.0744202229754692	0.103020118382694	0	0.00427326688965705	0	0	0.0333287254015236	0.063865809681375	0.0118445181795272	0.0402108142286958
isotig01213	isogroup00085	2.46593132808883	2.0650283821112	0.549316785728284	0.315345034502185	3.21191515185122	3.66914441038485	0.322896563560817	2.66510002731541	1.1322627797507	0.106676715207394	0.778868802744319	3.86717131314542	2.57883502423149	4.01329509646292
isotig01214	isogroup00085	2.49701449608995	2.09105815163361	0.556240946892927	0.319319971911876	3.25240147729472	3.71539412984349	0.326966688311584	2.69869372513871	1.14653499966352	0.108021379684798	0.788686476728491	3.91591717003381	2.61134134806634	4.06388284977968
isotig01215	isogroup00085	0.0210748413088907	0.0131717758180567	0	0	0.0757107470733097	0.104806594424012	0	0.00434736978369734	0	0	0.0339066801772725	0.0649733092712254	0.0120499144485363	0.0409081115852628
isotig01216	isogroup00085	2.93797417720564	2.41333593127606	0.725231954450883	0.336487712337246	3.8425500319758	4.27242093898439	0.365427090553514	3.00362280636803	2.03664066606896	0.11382898074312	1.090804280314	4.6667849940382	3.12093139896624	5.03439733260406
isotig01217	isogroup00085	2.9775238295911	2.44582314573555	0.734994692299261	0.341017354618709	3.89427666702162	4.32993429777841	0.370346301387888	3.0440561902999	2.06405698272758	0.115361293945431	1.10548818408746	4.72960709972718	3.16294393702925	5.10216806592758
isotig01218	isogroup00085	0.172337293212447	0.04700111842253	0.0385677598121421	0	0.280187718028032	0.453511747163592	0	0.0129273408063663	0	0	0.0336083066369448	0	0	0
isotig01219	isogroup00085	39.0549417063057	52.1245361148348	35.1853346202006	29.8091840827033	42.5455046994695	38.3251773489691	72.9215049017505	47.0525887993639	36.2403023254544	37.4682924103638	25.4263976228747	112.84186640244	78.119099242529	83.2215394156837
isotig01220	isogroup00085	38.1194568435578	53.1498817833209	33.4669544577986	28.4203632141026	40.4888073067883	36.9469641479508	68.7142127347633	46.3897278036089	34.5087207227688	35.8910493502091	25.7593915011127	110.944480463287	75.7493397818285	81.7041580567094
isotig01221	isogroup00085	45.8896332627348	60.1100585442883	41.1862307872933	31.5577313559892	51.0054200053546	46.9058721387806	66.4627784822169	55.3750392261182	41.1587374354646	40.7829236774152	26.912303579911	119.721620824509	84.7056982523681	98.6439544687308
isotig01222	isogroup00085	44.7749911557517	60.6381735971083	39.4324643571084	30.2793044974113	48.8491152747717	45.3304882166347	63.1167542436629	54.4292938093722	39.442074781758	39.2714984837084	27.1334483746899	117.773791021615	82.3628335606364	96.6416391459158
isotig01223	isogroup00085	0.175735493360298	0.0479279010393123	0.0393282508506914	0	0.285712546270838	0.462454232318931	0	0.0131822461180411	0	0	0.0342710056410536	0	0	0
isotig01224	isogroup00085	0.226583898824113	0.0617956593303482	0.050707732634366	0	0.429368465148858	0.708777961601091	0	0.0169964795589755	0	0	0.0441871925032955	0	0	0
isotig01225	isogroup00087	0.0647950654160891	0.035827859700661	0.0719344108603325	0.00162971256687555	0.0508852517608611	0.0746004752248813	0.00197214620298722	0.00943488316856179	0.0293414333247223	0.0071670098986409	0.00163524451193457	0.0120864327999161	0.0275073716565576	0.00789163251768272
isotig01226	isogroup00087	0.0081287276925196	0.00304826907435851	0	0	0.0102599774045607	0.0218566910466298	0	0	0	0	0	0	0.00464773847625839	0
isotig01227	isogroup00087	0.00508501372152466	0	0	0	0.0124807866172651	0.0190478281922969	0	0	0	0	0	0	0	0
isotig01228	isogroup00087	0	0	0	0	0.024747544461081	0.0336238414008485	0	0.00418454075500216	0	0	0	0	0.00193309827217358	0
isotig01229	isogroup00087	0.0595530614459063	0.0357318064574957	0.0717415572119134	0.00162534336428339	0.0630417404053979	0.0890191893057849	0.00196685894775133	0.0135915861221636	0.0292627699646024	0.00714779539489119	0.00163086047839051	0.0120540294948225	0.0293654908004065	0.0078704753259463
isotig01230	isogroup00087	0.00304009920489179	0.00304009920489179	0	0	0.0225216606267711	0.0364121539855821	0	0.00418080233264808	0	0	0	0	0.00656665302564971	0
isotig01231	isogroup00087	0.00817510782049494	0.0030656616006086	0	0	0.0103185178161783	0.0219813988934424	0	0	0	0	0	0	0.00467425710420101	0
isotig01232	isogroup00087	0.00305739836179295	0.00305739836179295	0	0	0.0226498162278219	0.0366193510283272	0	0.00420459246272305	0	0	0	0	0.00660401942501699	0
isotig01233	isogroup00087	0.00511405347526946	0	0	0	0.0125520625252086	0.0191566074936655	0	0	0	0	0	0	0	0
isotig01234	isogroup00087	0	0	0	0	0.0248884927059133	0.0338153440946783	0	0.00420837357105284	0	0	0	0	0.00194410812444315	0
isotig01235	isogroup00087	0.0598920393271142	0.0359351930131256	0.0721499123907709	0.00163459486935271	0.0634005759559379	0.0895258893048292	0.00197805437016213	0.0136689498538356	0.029429334562963	0.00718848086897835	0.00164014338704522	0.012122641406267	0.0295326400889648	0.00791527431671712
isotig01236	isogroup00087	0.0651648780453788	0.0360323443309742	0.0723449707300671	0.00163901402039632	0.0511756752464292	0.0750262514427464	0.00198340206897002	0.00948873200611141	0.0295088971977081	0.00720791503173618	0.00164457753858725	0.0121554151439229	0.0276643677699474	0.00793667337614951
isotig01237	isogroup00087	0.136036680751961	0.101766177826379	0.156931718594005	0.151501451271521	0.371725779619737	0.365179031779983	0.0631153222287562	0.0958564977229001	0.204324486079896	0.016383447447049	0.0299048258907555	0.0245591996850133	0.176198160905338	0.0225498758292137
isotig01238	isogroup00087	0.213841995954423	0.146784533287695	0.255699738081064	0.153799721404788	0.42761684584142	0.437691390540817	0.0658472323967193	0.10884168024178	0.24466852020172	0.026224239491351	0.0321608518956112	0.0411534358382117	0.207635361604429	0.0333873370096276
isotig01239	isogroup00087	0.132016769723343	0.0977040963675815	0.157124825712866	0.15168787635512	0.375218022067925	0.36174598202517	0.063192986694173	0.0959744507553729	0.204575910796155	0.0164036075546541	0.0299416242819255	0.0245894201932393	0.170030531014332	0.0225776238306442
isotig01240	isogroup00087	0.133053693503725	0.0984715117586456	0.158358960350545	0.152879306553858	0.378165166515751	0.364587310532189	0.0636893350807746	0.0967282806703593	0.206182749285253	0.0165324494494612	0.03017680033044	0.0247825574332854	0.171366033324903	0.0227549594456844
isotig01241	isogroup00087	0.13710385537388	0.102564508701152	0.158162809697757	0.152689943250942	0.374641877808331	0.368043772326564	0.0636104465567274	0.0966084685968618	0.205927361899681	0.0165119716012579	0.0301394219650431	0.024751860623913	0.17758039255571	0.0227267741119367
isotig01242	isogroup00087	0.21552022723205	0.1479364978199	0.257706468780585	0.155006741110154	0.430972781434557	0.441126391127466	0.0663640012589818	0.109695869388659	0.246588677939776	0.0264300472362232	0.032413250155015	0.0414764078666818	0.209264883236186	0.0336493607201534
isotig01243	isogroup00087	0.142904418735403	0.143786614040107	0.204486978261725	0.116925925890428	0.375784776294648	0.287820337167858	0.00456432925002915	0.07084583661208	0.196177782190821	0.0608200895132341	0.00378460498794013	0.0341890383405066	0.154225514192703	0.0547930022173408
isotig01244	isogroup00087	0.225637464446861	0.193378035942192	0.304126148759933	0.119090213425496	0.42876944123409	0.36467591226587	0.00729686834207273	0.0838778702528262	0.236725964207725	0.0707137940145284	0.00605034448896834	0.0509304386461171	0.19226309096442	0.0656971048550395
isotig01245	isogroup00087	0.146955760853804	0.147836859809745	0.204232851942427	0.116780616123373	0.372251826847237	0.291383655886197	0.00455865692701752	0.0707577929046084	0.195933982130104	0.0607445053091994	0.00377990166773971	0.0341465498918647	0.1604817692111	0.0547249081797882
isotig01246	isogroup00087	0.00428574858523369	0.00428574858523369	0	0	0.00352461570587119	0.0152379746892922	0	0.00294692154345765	0	0	0	0	0.00653454078798881	0
isotig01247	isogroup00087	0.227428237974217	0.194912782259194	0.306539848353266	0.120035373849508	0.432172373307376	0.367570165537822	0.00735477999558124	0.0845435676357852	0.238604741701437	0.0712750146019453	0.00609836309602364	0.0513346484766418	0.193788988511757	0.0662185104491272
isotig01248	isogroup00087	0.14403952908489	0.14492873179377	0.206111247737884	0.11785468533521	0.378769688815383	0.290106535498205	0.00460058437367069	0.0714085752808214	0.197736050527621	0.0613031922309395	0.00381466664963363	0.0344606067888635	0.155450549631525	0.0552282309138832
isotig01249	isogroup00087	0.148121589436778	0.149009678321805	0.205853070809611	0.117707059424561	0.375204972863979	0.293695259001787	0.00459482163750325	0.0713191282136638	0.197488364451804	0.0612264032636356	0.00380988836155476	0.0344174411018628	0.161754902244508	0.055159051501465
isotig01250	isogroup00087	0	0	0	0	0.0066396788983806	0.0112789474529285	0	0.0029506377118605	0	0	0	0	0	0
isotig01251	isogroup00087	0.0839645641637578	0.050378695622769	0.101149268190001	0.0022915907912219	0.0606463280022014	0.089399911149783	0.00277309764283965	0.0162148492082575	0.041257924725397	0.0100777610838512	0.0022993694355132	0.0169951184435612	0.0386789921487421	0.0110966760475438
isotig01252	isogroup00087	0.00432020868811961	0.00432020868811961	0	0	0.00355295582369242	0.01536049754968	0	0.00297061663839024	0	0	0	0	0.00658708258865398	0
isotig01253	isogroup00087	0.0846399776773528	0.0507839433860343	0.101962915986619	0.00231002441740023	0.0611341689133114	0.0901190467602174	0.00279540452480999	0.0163452819495601	0.0415898047295387	0.0101588269012065	0.00231786563334333	0.0171318276943773	0.0389901271406245	0.0111859380479262
isotig01254	isogroup00087	0	0	0	0	0.00669313394035909	0.0113697525383546	0	0.00297439284598141	0	0	0	0	0	0
isotig01255	isogroup00087	0.176213805466513	0.117475870311009	0.0361489893906347	0	0.605294369005189	0.708065125265546	0.0759809607318895	0.0242332097033716	0	0	0	0	0.06716891322061	0
isotig01256	isogroup00088	0.193766391034957	0.0731101457560594	0.442659046935025	0.00238369968827204	0.367828733293998	0.279448556263839	0.0129805130234506	0.060960595705533	0.21385615122333	0.0188690556807206	0.00358767930927716	0.00883909502274338	0.0305394594219096	0.00144283393953295
isotig01257	isogroup00088	0.207648178013506	0.0730909869128319	0.442543046136562	0.00238307502902459	0.4294616114307	0.310189524618246	0.0129771114215052	0.0600249047350537	0.21380010925498	0.0188641109596303	0.00358673914174328	0.00883677869805188	0.0352052201905574	0.00144245583839576
isotig01258	isogroup00088	0.187027554762393	0.0697469574546209	0.416475462347251	0.00238307502902459	0.37408645735364	0.275145330361594	0.0129771114215052	0.0558860173073355	0.199498467225634	0.0188641109596303	0.00358673914174328	0.00883677869805188	0.0339305480734036	0.00144245583839576
isotig01259	isogroup00088	0.769094740112947	0.298087312523744	0.215019855083543	0.00238682790308604	0.971266283979758	1.25169439079367	0.0153304485695677	0.169985939499132	0.145690502131354	0	0.00939548728920228	0.0154319535921824	0.0693663876442923	0.0049533481904792
isotig01260	isogroup00088	0.422666894511878	0.143466123073248	0.411144001592547	0.00477115126482572	0.562601500333552	0.407103886822482	0.0303116595049898	0.104282347934629	0.206866129046436	0.0104910795430867	0.00837783501278945	0.00688026997643529	0.0509796480796253	0.00433191003233239
isotig01261	isogroup00088	0.782843774686829	0.29800909491353	0.214963434234663	0.00238620160345259	1.03282646044728	1.28222057536619	0.0153264258856083	0.169019639236882	0.14565227318826	0	0.00939302192911589	0.0154279042734755	0.0740280817311299	0.00495204844023242
isotig01262	isogroup00088	0.415862724640497	0.140081837068631	0.384948081387563	0.00476989997941664	0.568813066618512	0.402763233601942	0.0303037099483402	0.0991924153566715	0.192498981888547	0.0104883281453571	0.0083756378360224	0.00687846555210368	0.0543680441209166	0.00433077394263076
isotig01263	isogroup00088	0.43650091049227	0.143428497549232	0.411036174684182	0.00476989997941664	0.624230595121889	0.437835000001991	0.0303037099483402	0.103334559186772	0.206811876193289	0.0104883281453571	0.0083756378360224	0.00687846555210368	0.0556437191272263	0.00433077394263076
isotig01264	isogroup00088	0.762196097351158	0.294660678116749	0.188861649994304	0.00238620160345259	0.977377460255004	1.24712702579345	0.0153264258856083	0.164875321623612	0.131331867524659	0	0.00939302192911589	0.0154279042734755	0.0727517372548614	0.00495204844023242
isotig01265	isogroup00088	0.904895067076521	0.341897366450853	0.223440798436764	0.00477741755227624	1.10421486530583	1.34714518538626	0.0211237558881636	0.208533276244809	0.142619685305358	0.0105048582133561	0.009402891140494	0.0174125246634961	0.0728281772204562	0.007848990277265
isotig01266	isogroup00088	0.897955327609047	0.338456527748389	0.197259774135702	0.00477616297833919	1.1102959430904	1.34255479010093	0.021118208683361	0.203409615444256	0.128250545161112	0.0105020995846236	0.00940042189387097	0.0174079520467252	0.0762153869652584	0.00784692909284345
isotig01267	isogroup00088	0.918620611919133	0.341807582478571	0.223382121756503	0.00477616297833919	1.16578862684374	1.3776703530888	0.021118208683361	0.207557198013629	0.142582232656906	0.0105020995846236	0.00940042189387097	0.0174079520467252	0.0774927369650113	0.00784692909284345
isotig01268	isogroup00088	0.0218975609639072	0.0202131331974528	0.247758272046917	0	0.0314607822132019	0.0893867357488914	0	0.00602277654041776	0.214916500585536	0	0	0	0.00556458622612369	0.00944557387673962
isotig01269	isogroup00088	12.2722265949363	20.6357346490967	16.7149385318334	14.7466964159442	25.4822494251942	23.6968867455085	1.82170342844853	16.7070106183626	21.1416922280297	16.415600341154	3.69918826078172	17.379555380501	16.7177726742439	23.6541020349272
isotig01270	isogroup00088	38.6775929152193	64.8965381125555	53.8434917038512	47.4070027404369	79.3459725120763	73.7928351234679	5.17154928901369	52.2055286248906	68.3927967158118	51.7928082544079	11.1689880893839	54.5844439990092	51.9551339848506	71.8280867236495
isotig01271	isogroup00091	0	0	0	0	0.00348819371448022	0.00599337849779069	0	0	0	0	0	0	0	0
isotig01272	isogroup00091	0	0	0	0	0.00349080855234714	0.00599787128527029	0	0	0	0	0	0	0	0
isotig01273	isogroup00091	0	0	0	0	0.00349080855234714	0.00599787128527029	0	0	0	0	0	0	0	0
isotig01274	isogroup00091	0	0	0	0	0.00349999143842998	0.00601364922551715	0	0	0	0	0	0	0	0
isotig01275	isogroup00091	0	0	0	0	0.00512678058536486	0.00962660846728799	0	0	0	0	0	0	0	0
isotig01276	isogroup00091	0	0	0	0	0.00513062591113675	0.00963382887491393	0	0	0	0	0	0	0	0
isotig01277	isogroup00091	0	0	0	0	0.00349999143842998	0.00601364922551715	0	0	0	0	0	0	0	0
isotig01278	isogroup00091	0	0	0	0	0.00513062591113675	0.00963382887491393	0	0	0	0	0	0	0	0
isotig01279	isogroup00091	0	0	0	0	0.00349736283051527	0.00600913277848334	0	0	0	0	0	0	0	0
isotig01280	isogroup00091	0.0127784505861714	0.00532434163251804	0.0117962717913862	0	0.0707571921845825	0.0359017698415755	0	0.00263596211660388	0	0	0	0	0.00182656732972556	0
isotig01281	isogroup00091	0	0	0	0	0.00173534593414625	0.00223351945947821	0	0	0	0	0	0	0	0
isotig01282	isogroup00091	0	0	0	0	0.00173534593414625	0.00223351945947821	0	0	0	0	0	0	0	0
isotig01283	isogroup00091	0	0	0	0	0.00514413009665205	0.00965918582250724	0	0	0	0	0	0	0	0
isotig01284	isogroup00091	0	0	0	0	0.00514413009665205	0.00965918582250724	0	0	0	0	0	0	0	0
isotig01285	isogroup00091	0.012768860754587	0.00532034587894767	0.0117874190545822	0	0.0707040911022676	0.0358748266747151	0	0.00263398390863645	0	0	0	0	0.00182519654748937	0
isotig01286	isogroup00091	0	0	0	0	0.00173404336635931	0.00223184295772593	0	0	0	0	0	0	0	0
isotig01287	isogroup00091	0	0	0	0	0.00514026450950447	0.00965192736988841	0	0	0	0	0	0	0	0
isotig01288	isogroup00091	0.0127784505861714	0.00532434163251804	0.0117962717913862	0	0.0707571921845825	0.0359017698415755	0	0.00263596211660388	0	0	0	0	0.00182656732972556	0
isotig01289	isogroup00091	0.0128121287315415	0.00533837415941097	0.0118273613631256	0	0.070943675748322	0.0359963904699231	0	0.00264290930591722	0	0	0	0	0.00183138132494698	0
isotig01290	isogroup00091	0	0	0	0	0.00173992037268476	0.00223940710256477	0	0	0	0	0	0	0	0
isotig01291	isogroup00091	0.0128121287315415	0.00533837415941097	0.0118273613631256	0	0.070943675748322	0.0359963904699231	0	0.00264290930591722	0	0	0	0	0.00183138132494698	0
isotig01292	isogroup00091	0	0	0	0	0.00173992037268476	0.00223940710256477	0	0	0	0	0	0	0	0
isotig01293	isogroup00091	0	0	0	0	0.00173861093120015	0.00223772175385164	0	0	0	0	0	0	0	0
isotig01294	isogroup00091	0.0128024883036021	0.00533435732407657	0.0118184619189095	0	0.0708902945024617	0.0359693051497802	0	0.00264092066084128	0	0	0	0	0.00183000331040601	0
isotig01295	isogroup00091	0.0422103575054701	0.00625340193057242	0.0307880887281706	0	0.158193339325801	0.1979786129721	0	0.0150496208064108	0.0356591642469438	0.0122486968509178	0	0.00275415191520294	0.0103291935347823	0
isotig01296	isogroup00091	0.0421587082457509	0.00624575016926245	0.0307504159368238	0	0.157999771458777	0.197736363216245	0	0.0150312058528392	0.035615531130704	0.0122337091521097	0	0.00275078189144619	0.0103165545705305	0
isotig01297	isogroup00091	0.0422103575054701	0.00625340193057242	0.0307880887281706	0	0.158193339325801	0.1979786129721	0	0.0150496208064108	0.0356591642469438	0.0122486968509178	0	0.00275415191520294	0.0103291935347823	0
isotig01298	isogroup00091	0.0423921308075545	0.00628033137598245	0.030920673545825	0	0.15887457794486	0.198831181591481	0	0.0151144300009017	0.0358127257047897	0.0123014442381565	0	0.00276601230487161	0.0103736748357626	0
isotig01299	isogroup00091	1.33997522056728	1.23556176073358	0.994486991956695	0.33483878185823	1.90224809364475	1.60653464829699	1.75263145016956	1.44822282634646	0.76551816692905	0.946623358850881	0.146656288184025	0.735783219471516	1.43470499481215	0.952255202434977
isotig01300	isogroup00091	0.0423921308075545	0.00628033137598245	0.030920673545825	0	0.15887457794486	0.198831181591481	0	0.0151144300009017	0.0358127257047897	0.0123014442381565	0	0.00276601230487161	0.0103736748357626	0
isotig01301	isogroup00091	1.34154336008813	1.2370077077912	0.995650815235755	0.335230635318567	1.90447424706037	1.60841473565603	1.75468251096555	1.44991764533575	0.766414033713051	0.947731168516007	0.146827916373825	0.736644288189447	1.43638399422094	0.953369602905937
isotig01302	isogroup00091	1.34154336008813	1.2370077077912	0.995650815235755	0.335230635318567	1.90447424706037	1.60841473565603	1.75468251096555	1.44991764533575	0.766414033713051	0.947731168516007	0.146827916373825	0.736644288189447	1.43638399422094	0.953369602905937
isotig01303	isogroup00091	0.042340036023152	0.00627261361085067	0.0308826757903155	0	0.158679340368277	0.19858684219782	0	0.0150958562005934	0.0357687162108361	0.0122863272559898	0	0.0027626132114094	0.0103609268482532	0
isotig01304	isogroup00091	1.34706087096981	1.24209528355767	0.999745736332494	0.336609374711769	1.91230698485674	1.61502983738904	1.76189918404237	1.45588087889471	0.769566147835255	0.951629005284287	0.147431791470544	0.73967396505039	1.4422915664651	0.95729062947488
isotig01305	isogroup00091	1.34547981360952	1.24063742524364	0.998572325843841	0.336214293286051	1.91006249309048	1.61313426246253	1.75983122725359	1.45417209852042	0.768662901182867	0.950512069832075	0.147258749461776	0.73880580311958	1.44059873598802	0.956167048923853
isotig01306	isogroup00091	1.34706087096981	1.24209528355767	0.999745736332494	0.336609374711769	1.91230698485674	1.61502983738904	1.76189918404237	1.45588087889471	0.769566147835255	0.951629005284287	0.147431791470544	0.73967396505039	1.4422915664651	0.95729062947488
isotig01307	isogroup00091	0	0	0	0	0	0	0	0	0	0	0	0	0	0
isotig01308	isogroup00091	0	0	0	0	0	0	0	0	0	0	0	0	0	0
isotig01309	isogroup00091	19.9747082973517	9.05720268655339	7.94703196647915	0.166505500059225	7.58611714350363	7.67427440786502	24.6840568003318	7.71412083453346	3.77772469196656	1.0144617578265	2.94189703360727	8.82698546256222	7.37353957687839	4.6434887533338
isotig01310	isogroup00091	46.7022366791793	6.76929205158128	1.85885824112443	0.328691426138515	14.7614924020411	14.3468998148011	2.40993191078286	7.71603601917992	1.31506183093936	0.0850288771816078	0.504410929393623	1.17900539374944	6.94976894323408	0.397909422728942
isotig01311	isogroup00092	0.188283723264539	0.191005050107558	0.304074506145083	0.0211016571638289	0.944758578432699	1.05825029443847	0.128295479108009	0.600835491735434	0.359286089359478	0.159854086832048	0.036933734508355	0.0478323773029354	0.300816190785892	0.0173049421464512
isotig01312	isogroup00092	0.247118827696374	0.301561955623382	0.366245530570905	0.027360165887803	1.13676559193806	1.16427364502617	0.208029205521182	0.955974427356064	0.569549875368908	0.337482244013554	0.0913392564467569	0.109075006153664	0.592506396143159	0.0167604577957382
isotig01313	isogroup00092	0.198146945602632	0.201010828855955	0.311342409201908	0.022207065176271	0.906891220866369	0.997303846252288	0.135016223809008	0.632310193535747	0.378107252022368	0.168228025761766	0.0388685041682909	0.050338071178744	0.311210037230084	0.0182114596561909
isotig01314	isogroup00092	0.259636177006508	0.316837021357437	0.376422331164882	0.028746044725095	1.10986974224452	1.11071237310945	0.218566541977867	1.00439755217549	0.598399375854136	0.354576785832423	0.0959658783408874	0.114599999800477	0.617331674754453	0.0176094279320193
isotig01315	isogroup00092	0.294745484454967	0.23525146827657	0.599246017212365	0.0116512325808705	0.990320569010737	1.07533022804393	0.205615811011722	0.505893209503804	0.15732710763039	0.0512387895483677	0.0306883331051398	0.111611453680647	0.39400681347151	0
isotig01316	isogroup00092	0.464860870730538	0.365268059823206	0.881230550472948	1.08199548088825	1.37581067407117	1.90252106464497	0.137176152789499	0.435655630993781	0.365945218531016	0.0316516622417895	0.0189570589541445	0.0827844311429202	0.291297028955158	0
isotig01317	isogroup00092	0.379590625435251	0.324700522943406	0.463887522615526	0.0355607176133928	1.10206202126423	1.06775287403846	0.234187576211561	0.990617925126685	0.557282503804486	0.269387659795994	0.06224108813174	0.0919505967535845	0.52411858305617	0.0291624565885229
isotig01318	isogroup00092	0.543547225959807	0.295466920182141	0.423473361679854	0	0.845049199735553	0.869378263047601	0.180284374268469	0.418597017865128	0.0834482084946292	0	0.0269075948195787	0.120310100900563	0.276251521629356	0
isotig01319	isogroup00095	10.9873309814405	27.4602372097139	21.3821964391754	17.3424538494028	31.6794536188789	22.4967451632652	36.11680767251	34.2131497802608	27.536473108377	20.8232378599122	18.6790998645086	60.4636702755846	49.9892070798689	64.6936437836261
isotig01320	isogroup00095	11.0533421362831	27.7071500683754	21.574457678834	17.4983911351393	31.8964807081412	22.6406059990408	36.4415573882551	34.5207824693576	27.7840714536033	21.0104731393205	18.8470558042023	61.0073384733098	50.4386925642094	65.2753464252258
isotig01321	isogroup00095	11.0511460278892	27.7263736486402	21.6022061774563	17.5208971044449	31.9057451493556	22.6490309933376	36.4884275585294	34.5245545511852	27.8198065937365	21.0374962558984	18.8712963904456	61.0858045035005	50.4910532008218	65.3593018547116
isotig01322	isogroup00096	0	0	0.00280014621981457	0	0.00445587337481317	0.00163216614488438	0	0	0	0	0	0.000667966380742493	0	0.00294392735749165
isotig01323	isogroup00096	0	0	0.00266136657491335	0	0.00423503329142556	0.00155127342706701	0	0	0	0	0	0.000634860917724375	0	0.00279802169356717
isotig01324	isogroup00096	0.0194524445910319	0.0259365538831144	0.0585277034748715	0.00231041337128289	0.128656154314168	0.169245236181976	0.0214350432406958	0.00980882492535614	0.0323530724815737	0	0.00695476772250802	0.0209424089999139	0.0313071743023836	0.0922994518348278
isotig01325	isogroup00096	0.0204664052152637	0.0272884993541669	0.06157846588535	0.00243084389985818	0.135362369254361	0.178067161083202	0.0225523470182781	0.0103201109078326	0.0340394796277664	0	0.00731728568719368	0.0220340341683136	0.0329390639011445	0.0971105700138685
isotig01326	isogroup00096	0	0	0.000933382073271524	0	0.00216983446121292	0.00125212912545337	0.000980930142897255	0	0	0	0	0	0.000867166321768189	0
isotig01327	isogroup00096	0	0	0.000887122191637784	0	0.00206229405711163	0.00119007163925095	0.000932313704248134	0	0	0	0	0	0.000824188196785396	0
isotig01328	isogroup00096	0	0	0.00267975605604519	0	0.00426429647731641	0.0015619923989239	0	0	0	0	0	0.000639247672626117	0	0.00281735543271658
isotig01329	isogroup00096	0	0	0.00282051091959504	0	0.00448827972662999	0.00164403644411991	0	0	0	0	0	0.000672824318056984	0	0.00296533773827341
isotig01330	isogroup00096	0.0206151916829029	0.0274868810134459	0.0620261283998638	0.00244851562449366	0.136346425250556	0.179361671947296	0.0227162978447438	0.0103951359467425	0.0342869394958197	0	0.00737048081739138	0.0221942169692141	0.0331785239779703	0.0978165434630808
isotig01331	isogroup00096	0	0	0.00094017030653168	0	0.00218561507547628	0.00126123551909303	0.000988064180300144	0	0	0	0	0	0.000873472985926503	0
isotig01332	isogroup00096	0.0195868052981073	0.0261157012238266	0.0589319623630326	0.00232637171383204	0.129544800046192	0.170414236278398	0.0215830980290045	0.00987657582660573	0.0325765395977166	0	0.0070028052585806	0.0210870610958458	0.0315234172561222	0.0929369768283147
isotig01333	isogroup00096	0	0	0.000893252018681731	0	0.0020765440736291	0.00119829478301545	0.000938755795102824	0	0	0	0	0	0.00082988316321232	0
isotig01334	isogroup00096	0	0	0.00355979833044249	0	0.00566470796706233	0.00207495675634715	0	0	0	0	0	0.000849179085767994	0	0.00374258587568928
isotig01335	isogroup00096	0	0	0.00333848136107017	0	0.00531252621875143	0.00194595418421653	0	0	0	0	0	0.000796384594543776	0	0.00350990478346566
isotig01336	isogroup00096	0	0	0.00111282712035672	0	0.00258699058431554	0.001492854093618	0.00116951642574981	0	0	0	0	0	0.00103388122437499	0
isotig01337	isogroup00096	0	0	0.0035927763901172	0	0.00571718596161052	0.00209417920699782	0	0	0	0	0	0.000857045901796724	0	0.00377725728369876
isotig01338	isogroup00096	0.0260159095855594	0.0346878274155414	0.0782755830367293	0.00308997180746499	0.172066130948204	0.226350407615447	0.0286674584421945	0.0131184284424743	0.0432693487215339	0	0.00930138150043886	0.0280086040855118	0.0418705531954406	0.123442284207231
isotig01339	isogroup00096	0.0243992421638946	0.0325322740866597	0.0734114215669517	0.00289795635097816	0.161373684952379	0.212284655708177	0.0268860198200696	0.0123032297342899	0.0405805268602531	0	0.00872337978196035	0.0262681076557238	0.039268654574309	0.115771396565291
isotig01340	isogroup00096	0	0	0.00118659944348083	0	0.00275848919520847	0.00159181943383745	0.00124704683643185	0	0	0	0	0	0.0011024200102846	0
isotig01341	isogroup00096	0	0	0.00336746962180305	0	0.00535865524525289	0.00196285103675676	0	0	0	0	0	0.000803299656146182	0	0.00354038152543497
isotig01342	isogroup00096	0	0	0	0	0	0	0	0	0	0	0	0	0	0
isotig01343	isogroup00096	0	0	0	0	0	0	0	0	0	0	0	0	0	0
isotig01344	isogroup00096	0	0	0.00119759213003907	0	0.00278404390725878	0.00160656608839693	0.00125859950913168	0	0	0	0	0	0.00111263285649413	0
isotig01345	isogroup00096	0.0262567976372776	0.0350090110027223	0.079000356953736	0.00311858265753411	0.173659335864391	0.228446244722997	0.0289328978722149	0.0132398953724972	0.0436699908393259	0	0.0093875054032207	0.0282679430122295	0.0422582435028058	0.124585268320261
isotig01346	isogroup00096	0.0246110002926073	0.0328146178347599	0.0740485505873013	0.0029231073704177	0.162774228023325	0.214127049055692	0.0271193603971001	0.0124100080058508	0.040932720439561	0	0.00879908896039588	0.0264960854463713	0.0396094625696502	0.116776162784276
isotig01347	isogroup00096	0	0	0.00112248987393435	0	0.00260945359951944	0.00150581664725289	0.00117967141642202	0	0	0	0	0	0.00104285848536811	0
isotig01348	isogroup00096	0.0340651799587114	0.110638799119981	0.786279366382367	0.0753248891840805	0.276912182707902	0.27698692929372	0.0176261224976006	0.0505947498905684	0.373327833913395	0.0997433382892942	0.0365376309794243	0.0375079501599105	0.0325054988917544	0.370291577051012
isotig01349	isogroup00096	0.0366058990606234	0.11889068889944	0.844923266342039	0.0809429245219637	0.297565414923638	0.297645736412586	0.0189407501078635	0.0543683112708174	0.401172135926442	0.107182600468071	0.0392627554930934	0.0403054450083261	0.0349298906622237	0.397909422728942
isotig01350	isogroup00096	0.0369878736595168	0.120131287392304	0.853739856947347	0.0817875463430625	0.300670445340232	0.300751604966456	0.0191383927176846	0.0549356327797302	0.405358279953501	0.10830102760339	0.0396724538112822	0.0407260235649348	0.0352943764778296	0.40206152105307
isotig01351	isogroup00096	0.463187528585601	0.15053594679032	0.20587568435779	0.074268752367051	0.683838058889034	0.590693317777018	0.0149790051896579	0.219759148067735	0.173332786700492	0.108870912616378	0.0372604262202151	0.338110705717974	0.282491400308337	0.066599010002057
isotig01352	isogroup00096	0	0	0	0	0	0	0	0	0	0	0	0	0	0
isotig01353	isogroup00096	0	0	0	0	0	0	0	0	0	0	0	0	0	0
isotig01354	isogroup00096	0.0343957315701706	0.111712383154568	0.793909031393086	0.0760558045508263	0.279599201192399	0.279674673082015	0.0177971576485208	0.0510856962506925	0.376950422059185	0.100711198175659	0.0368921740293594	0.0378719087059366	0.0328209161316744	0.373884702866062
isotig01355	isogroup00096	0	0	0.0175200623427002	0	0.00484053185777773	0.00727881254585875	0	0	0	0	0	0	0.00542570975912903	0
isotig01356	isogroup00096	0	0	0.0188896402768861	0	0.00521892580937792	0.00784781172262462	0	0	0	0	0	0	0.00584984822496593	0
isotig01357	isogroup00096	0.463187528585601	0.15053594679032	0.201652824367266	0.074268752367051	0.678666714147542	0.589834785863698	0.0171981148504953	0.219759148067735	0.173332786700492	0.108870912616378	0.0372604262202151	0.336599476070259	0.284453303083478	0.0599391689410203
isotig01358	isogroup00096	0.509044353718464	0.212101659793495	0.338595644951309	0.0796977653961557	0.979215488393758	0.989096822173932	0.0659586139212455	0.242894737676754	0.25014281104804	0.108772208253172	0.0537716554438616	0.386115597321124	0.356713653107287	0.279462126733991
isotig01359	isogroup00096	0	0	0.0176977305805417	0	0.0048896189414059	0.00735262585618296	0	0	0	0	0	0	0.00548073104119343	0
isotig01360	isogroup00096	0	0	0.019096335428852	0	0.00527603259634983	0.00793368443448313	0	0	0	0	0	0	0.00591385872226039	0
isotig01361	isogroup00096	2.73400008030021	8.44831817266354	23.0212016792336	12.0732895068243	8.9622350505513	8.51554718753445	7.17660714695815	6.47029699148934	22.2960792562156	14.5165196102288	2.0125901972631	4.96473893212644	8.73088901668418	16.7577271284291
isotig01362	isogroup00096	2.92622290909363	9.04230484786433	24.6397826518136	12.9221416625231	9.59235433479774	9.11426061878349	7.68118201396981	6.92521241003645	23.8636781222556	15.5371510592985	2.15409194179755	5.31380116099417	9.34474276042076	17.9359340114446
isotig01363	isogroup00096	0.285280504493436	0.087778616767211	0.0540214476018255	0	0.343032777209076	0.224581736192561	0.539347223836727	0.144857501167532	0.0469261100464175	0	0.00106988298204395	0.154639828084911	0.0927736632819628	0.127789483567721
isotig01364	isogroup00096	0.256598009842124	0.0789532337975765	0.0485900568916652	0	0.308543789554644	0.202001979266782	0.485120511463352	0.130293328583016	0.0422080943418279	0	0.000962315474181834	0.139092126885346	0.083446071459337	0.114941352969265
isotig01365	isogroup00096	2.95498970994764	9.13119697635234	24.8820088056818	13.049175277993	9.68665383126216	9.20386012240889	7.75669336091217	6.99329205142403	24.0982746302844	15.6898920309355	2.17526815968524	5.36603951211262	9.43660806336318	18.1122566833212
isotig01366	isogroup00096	2.75909544054774	8.52586520331521	23.2325130663964	12.1841101142301	9.0444993192458	8.59371131266225	7.2424811544264	6.52968778488394	22.5007347516832	14.6497666030815	2.03106374318392	5.0103102226814	8.81102976237531	16.9115461433764
isotig01367	isogroup00096	0.260220569981071	0.0800678676864835	0.0492760341654299	0	0.312899701877768	0.204853771915254	0.491969271625187	0.13213276381007	0.0428039733207714	0	0.000975901104405578	0.141055780441374	0.0846241336446453	0.116564054422949
isotig01368	isogroup00096	0.28976526351604	0.08915854262032	0.0548706930663084	0	0.348425432221969	0.228112278770261	0.547826044822807	0.147134736993746	0.0476638130864485	0	0.00108670210315905	0.157070847216377	0.0942321138837753	0.129798401213327
isotig01369	isogroup00096	3.25116341720594	1.05662811059193	1.40060065263204	0.521300414703759	4.58018703613859	4.02229726890226	0.105139259356707	1.54251325586398	1.21664159836906	0.764176724224514	0.261534966208134	2.36262816961418	1.98283772700501	0.420719517025505
isotig01370	isogroup00097	0.0406603844601286	0.0243367965414714	0.0211877423145326	0.0057105892484294	0.0412157925610261	0.0448593242993129	0.00153566628751456	0.0107752040091714	0.00380791696790284	0	0.00954995573883083	0.00470571413784063	0.0122180684319097	0
isotig01371	isogroup00097	0.0495088370649495	0.0278671754727141	0.0211641150579789	0.00570422115336564	0.044985543248962	0.0752974040186928	0.0015339538076846	0.012230930338688	0.00380367061499746	0	0.00953930622030412	0.00470046661719626	0.0135604928883724	0
isotig01372	isogroup00097	0.0407172044495922	0.0243708054801823	0.0212173506743908	0.00571856938991687	0.0412733886937273	0.0449220120079481	0.00153781227170616	0.0107902615888376	0.00381323826047956	0	0.00956330112136134	0.00471229003797736	0.0122351423117754	0
isotig01373	isogroup00097	0.0495779448777147	0.0279060743776174	0.0211936573738052	0.00571218349445074	0.0450483371395943	0.0754025092727669	0.00153609500507109	0.0122480031057716	0.00380898003796647	0	0.00955262183479366	0.00470702784921356	0.0135794215495789	0
isotig01374	isogroup00097	0.040728587509265	0.0243776186771295	0.021223282279276	0.00572016809536554	0.047232201985143	0.0453292153955236	0.00153824218847209	0.017416459030773	0.00381430430416435	0	0.00956597467493175	0.0047136074240657	0.0122385628156367	0
isotig01375	isogroup00097	0.0407399769353022	0.0243844356845895	0.0212292172016136	0.00572176769494478	0.0373969149391508	0.0423857870213193	0.00153867234568363	0.0107962964107553	0.00381537094407044	0	0.00956864972377821	0.00471492554694715	0.0122419852325315	0
isotig01376	isogroup00097	0.0407855984100338	0.0244117418835644	0.0212529901212123	0.00572817504958638	0.0472983164896015	0.0453926661449574	0.00154039538302482	0.0174408381727534	0.0038196434759227	0	0.00957936489704112	0.00472020541878023	0.0122556940625791	0
isotig01377	isogroup00097	0.0407970197481492	0.0244185779916248	0.0212589416726324	0.00572977913109004	0.0374492769035013	0.0424451342448159	0.00154082674549556	0.0108114130397259	0.00382071310445138	0	0.00958204744111758	0.00472152723491543	0.0122591260687574	0
isotig01378	isogroup00097	0.0133667769684357	0.00415855758725626	0.0010968390984798	0	0.0191148472121799	0.0390590895556347	0	0.00257350933354765	0	0	0.00191159169900731	0	0.0013587007818601	0
isotig01379	isogroup00097	0.00445434809150143	0.000593913553997321	0.00109653280440036	0	0.0152873405593408	0.00850899507359938	0	0.00110262457582885	0	0	0.00191105788395593	0	0	0
isotig01380	isogroup00097	0.0044605762068419	0.000594743970040382	0.0010980659878517	0	0.0153087154762303	0.00852089243807589	0	0.00110416627685769	0	0	0.00191372994475564	0	0	0
isotig01381	isogroup00097	0.0133481343227336	0.00415275764640932	0.00109530933683618	0	0.0190881877321071	0.0390046138379839	0	0.00256992005972122	0	0	0.0019089256017981	0	0.00135680580169015	0
isotig01382	isogroup00097	0.00891616574380471	0.00356646629752189	0	0	0.0190857769873421	0.0356041020233896	0	0.00183924846564333	0	0	0	0	0.00135946025686394	0
isotig01383	isogroup00097	0	0	0	0	0.0152774828159221	0.00504495502032428	0	0.000368261388364401	0	0	0	0	0	0
isotig01384	isogroup00097	0.00446182392046619	0.000594910331990044	0.00109837313917698	0	0.021263599523832	0.00891814150039414	0	0.00773132594190259	0	0	0.0019142652538311	0	0	0
isotig01385	isogroup00097	0.0044630723323074	0.000595076787035368	0.00109868046238324	0	0.0114155427026431	0.00596287222406126	0	0.0011047841650932	0	0	0.00191480086246395	0	0	0
isotig01386	isogroup00097	0.00890372342487671	0.00356148936995069	0	0	0.0190591431930534	0.0355544172591928	0	0.001836681833679	0	0	0	0	0.00135756315910108	0
isotig01387	isogroup00097	0.00446807297357609	0.000595743539737929	0.00109991147690692	0	0.0212933804755461	0.0089306318946524	0	0.0077421541294963	0	0	0.00191694629760397	0	0	0
isotig01388	isogroup00097	0.00446932488530867	0.00059591046143581	0.0011002196616861	0	0.0114315353374184	0.00597122592569206	0	0.00110633191539454	0	0	0.00191748340780223	0	0	0
isotig01389	isogroup00097	0	0	0	0	0.0152561395876238	0.00503790702504582	0	0.000367746913108234	0	0	0	0	0	0
isotig01390	isogroup00097	0	0	0	0	0.0113821127268624	0.00248354431851813	0	0.000368467581750944	0	0	0	0	0	0
isotig01391	isogroup00097	0	0	0	0	0.0212654499267953	0.00544907295247331	0	0.00700873257799132	0	0	0	0	0	0
isotig01392	isogroup00097	0	0	0	0	0.0155155454188357	0.00579042905550047	0	0	0	0	0	0	0	0
isotig01393	isogroup00097	0.00890869618300287	0.00356347847320115	0	0	0.0193203197014928	0.0363231422866725	0	0.00147016610110513	0	0	0	0	0.00135832136248511	0
isotig01394	isogroup00097	0	0	0	0	0.0155372637074959	0.00579853435932955	0	0	0	0	0	0	0	0
isotig01395	isogroup00097	0.0089211524136838	0.00356846096547352	0	0	0.0193473335713215	0.0363739296780129	0	0.00147222170247692	0	0	0	0	0.00136022058139239	0
isotig01396	isogroup00097	0	0	0	0	0.0113980674685597	0.0024870255973498	0	0.00036898407681928	0	0	0	0	0	0
isotig01397	isogroup00097	0	0	0	0	0.0212356913906537	0.00544144760549252	0	0.00699892466786259	0	0	0	0	0	0
isotig01398	isogroup00097	0	0	0	0	0.0214988820268483	0.00619546003453121	0	0.00663427377100495	0	0	0	0	0	0
isotig01399	isogroup00097	0	0	0	0	0.0116398568737877	0.00323611086684396	0	0	0	0	0	0	0	0
isotig01400	isogroup00097	0	0	0	0	0.0215290262809522	0.0062041468825886	0	0.00664357589351056	0	0	0	0	0	0
isotig01401	isogroup00097	0	0	0	0	0.0116561820587439	0.00324064959176239	0	0	0	0	0	0	0	0
isotig01402	isogroup00097	0	0	0	0	0	0	0	0	0	0	0	0	0	0
isotig01403	isogroup00099	3.66969150646631	3.41272562326619	4.34429202842923	1.31614581422679	4.7744294042876	4.1741061362127	6.75621547162106	3.8215060487622	3.83825924647425	1.19005247811699	0.684936246263679	4.10750738543062	4.15849293643645	4.94760473930826
isotig01404	isogroup00099	3.84584996642971	3.60733003348516	4.85501008143085	1.63421222720706	5.21353425468266	4.58837978802831	7.01780458867982	4.03975748199943	4.3026136800457	1.36961363960088	0.723638269652519	4.31656700606777	4.36279728065147	5.18326164121272
[truncated: 43,419 more rows]
